# Supplementary material for: mTORC1/2 inhibition re-sensitizes platinum-resistant ovarian cancer by disrupting selective translation of DNA damage and survival mRNAs
Source: Oncotarget. 2018 Sep 4;9(69):33064–76. doi: 10.18632/oncotarget.25869 (PMC6145695; doi:10.18632/oncotarget.25869)
Supplement: Supplementary file 2 [file oncotarget-09-33064-s002.xlsx]

## Sheet: Carbo.filter_top_ann.txt
	Carbo_1_HD	Carbo_1_Total	Carbo_2_HD	Carbo_2_Total	Carbo_3_HD	Carbo_3_Total	Carbo_4_HD	Carbo_4_Total	Ctl_1_HD	CTL_1_T	Ctl_3_HD	CTL_3_T	Carbo_1_HDT	Carbo_2_HDT	Carbo_3_HDT	Carbo_4_HDT	Ctl_1_HDT	Ctl_3_HDT	avgCarbo	avgCtrl	logFC	P.Value	adj.P.Val	Gene Symbol	mRNA Accession	mRNA Source	mRna - Description	mRNA - xhyb	GO Biological Process ID	GO Biological Process Term	GO Cellular Component ID	GO Cellular Component Term	GO Molecular Function ID	GO Molecular Function Term	Pathway Source	Pathway Name
16984968	3.07794	2.82263	3.49485	3.06085	3.59851	3.25005	3.44886	2.76551	2.92749	3.60687	2.73755	3.95878	0.25531	0.433999	0.348458	0.683355	-0.67938	-1.22122	0.430281	-0.9503	1.38058	0.000156846	0.987856	---	ENST00000459264	ENSEMBL	ncrna:snoRNA chromosome:GRCh37:5:56152975:56153078:1 gene:ENSG00000238717 gene_biotype:snoRNA transcript_biotype:snoRNA	FALSE	---	---	---	---	---	---	---	---
16879239	3.6028	3.83582	3.36601	3.44217	3.13178	3.16431	3.18369	3.36557	2.90387	4.60056	2.5638	3.53444	-0.233017	-0.076167	-0.032523	-0.181884	-1.69669	-0.970637	-0.130898	-1.33366	1.20276	0.000211805	0.987856	---	ENST00000362733	ENSEMBL	ncrna:snRNA chromosome:GRCh37:2:38374557:38374663:1 gene:ENSG00000199603 gene_biotype:snRNA transcript_biotype:snRNA	FALSE	---	---	---	---	---	---	---	---
17006024	3.76893	3.21117	4.47329	3.55846	4.1871	3.09387	4.08724	3.63117	2.97084	3.92843	3.85756	4.20903	0.557756	0.914833	1.09322	0.45608	-0.957596	-0.351477	0.755473	-0.654536	1.41001	0.00025893	0.987856	OR2J2	NM_030905	RefSeq	Homo sapiens olfactory receptor, family 2, subfamily J, member 2 (OR2J2), mRNA.	FALSE	GO:0007165 // GO:0007186 // GO:0007608 // GO:0050896 // GO:0050911	signal transduction // G-protein coupled receptor signaling pathway // sensory perception of smell // response to stimulus // detection of chemical stimulus involved in sensory perception of smell	GO:0005886 // GO:0016021 // GO:0005886 // GO:0016020	plasma membrane // integral to membrane // plasma membrane // membrane	GO:0004930 // GO:0004984 // GO:0004871	G-protein coupled receptor activity // olfactory receptor activity // signal transducer activity	---	---
16757178	3.93713	3.69662	3.89659	3.43107	3.5056	3.5203	3.73382	3.61809	3.11435	3.96425	3.50838	4.3671	0.240512	0.465521	-0.014698	0.115733	-0.849902	-0.858717	0.201767	-0.854309	1.05608	0.000526282	0.987856	OTTHUMG00000169604 // RP3-462E2.3	OTTHUMT00000405014	Havana transcript	cdna:all chromosome:VEGA52:12:112250597:112251224:1 Gene:OTTHUMG00000169604	FALSE	---	---	---	---	---	---	---	---
16752242	4.20806	3.71341	3.93235	3.83171	4.21083	4.12148	4.08394	4.24521	3.35023	4.66691	3.9548	4.7198	0.49465	0.100642	0.089342	-0.161278	-1.31669	-0.765002	0.130839	-1.04084	1.17168	0.000593666	0.987856	---	ENST00000384609	ENSEMBL	ncrna:snRNA chromosome:GRCh37:12:56268462:56268625:1 gene:ENSG00000207339 gene_biotype:snRNA transcript_biotype:snRNA	FALSE	---	---	---	---	---	---	---	---
16902037	2.89771	3.48107	2.83312	3.58467	2.76034	3.10292	3.0329	3.24125	3.33817	2.49015	3.30458	2.9747	-0.583364	-0.751552	-0.342578	-0.208354	0.848025	0.329879	-0.471462	0.588952	-1.06041	0.000804235	0.987856	---	TCONS_l2_00014823-XLOC_l2_008214	Broad TUCP	linc-PAX8-1 chr2:-:114286363-114293431	FALSE	---	---	---	---	---	---	---	---
16964831	4.93415	5.58211	4.87879	5.66037	4.28558	5.04106	4.25897	4.43354	4.34028	4.03254	4.80098	3.692	-0.647956	-0.781581	-0.755485	-0.174561	0.307748	1.10899	-0.589896	0.708368	-1.29826	0.000885269	0.987856	MIR4798	NR_039961	RefSeq	Homo sapiens microRNA 4798 (MIR4798), microRNA.	FALSE	---	---	---	---	---	---	---	---
16926393	5.09678	4.30882	5.52641	4.6747	5.22403	4.78526	5.5368	4.97291	4.5351	5.13016	5.09963	5.21406	0.787961	0.851711	0.438775	0.563884	-0.595052	-0.114431	0.660583	-0.354741	1.01532	0.000941508	0.987856	KRTAP10-5	ENST00000400372	ENSEMBL	cdna:known chromosome:GRCh37:21:45999332:46000481:-1 gene:ENSG00000241123 gene_biotype:protein_coding transcript_biotype:protein_coding	FALSE	---	---	GO:0045095 // GO:0005882	keratin filament // intermediate filament	---	---	---	---
17104519	3.51066	6.01301	2.93703	4.08552	2.35864	3.32709	3.31157	4.66085	3.71183	3.72445	3.6617	3.73274	-2.50235	-1.14848	-0.968448	-1.34928	-0.012621	-0.071044	-1.49214	-0.0418325	-1.45031	0.00117899	0.987856	RNY4P23	ENST00000364507	ENSEMBL	ncrna:misc_RNA chromosome:GRCh37:X:69616129:69616225:1 gene:ENSG00000201377 gene_biotype:misc_RNA transcript_biotype:misc_RNA	FALSE	---	---	---	---	---	---	---	---
16865104	3.18487	3.04564	3.96105	3.04729	3.35146	3.05319	3.43439	2.62622	2.88124	3.6988	3.28088	3.54437	0.139232	0.913756	0.298271	0.808173	-0.817563	-0.26349	0.539858	-0.540527	1.08038	0.00134015	0.987856	MIR519A2	NR_030222	RefSeq	Homo sapiens microRNA 519a-2 (MIR519A2), microRNA.	FALSE	---	---	---	---	---	---	---	---
17027454	3.76771	3.78263	4.25311	4.36956	4.68124	4.66215	4.3829	5.26202	4.52506	3.57348	4.58918	3.55311	-0.014916	-0.116446	0.019087	-0.879117	0.951571	1.03607	-0.247848	0.99382	-1.24167	0.00137195	0.987856	---	ENST00000552035	ENSEMBL	cdna:novel chromosome:GRCh37:HSCHR6_MHC_COX:30460850:30464750:1 gene:ENSG00000258333 gene_biotype:protein_coding transcript_biotype:protein_coding	FALSE	---	---	---	---	---	---	---	---
17030299	3.76771	3.78263	4.25311	4.36956	4.68124	4.66215	4.3829	5.26202	4.52506	3.57348	4.58918	3.55311	-0.014916	-0.116446	0.019087	-0.879117	0.951571	1.03607	-0.247848	0.99382	-1.24167	0.00137195	0.987856	---	ENST00000552035	ENSEMBL	cdna:novel chromosome:GRCh37:HSCHR6_MHC_COX:30460850:30464750:1 gene:ENSG00000258333 gene_biotype:protein_coding transcript_biotype:protein_coding	FALSE	---	---	---	---	---	---	---	---
17033004	3.76771	3.78263	4.25311	4.36956	4.68124	4.66215	4.3829	5.26202	4.52506	3.57348	4.58918	3.55311	-0.014916	-0.116446	0.019087	-0.879117	0.951571	1.03607	-0.247848	0.99382	-1.24167	0.00137195	0.987856	---	ENST00000552035	ENSEMBL	cdna:novel chromosome:GRCh37:HSCHR6_MHC_COX:30460850:30464750:1 gene:ENSG00000258333 gene_biotype:protein_coding transcript_biotype:protein_coding	FALSE	---	---	---	---	---	---	---	---
16911630	3.85441	4.00133	3.64651	3.96659	3.86918	4.55258	4.22242	4.32039	4.51741	3.57122	4.17131	3.69805	-0.146914	-0.320073	-0.683398	-0.097966	0.9462	0.473266	-0.312088	0.709733	-1.02182	0.0013778	0.987856	---	ENST00000458943	ENSEMBL	ncrna:snRNA chromosome:GRCh37:20:17189705:17189865:1 gene:ENSG00000238833 gene_biotype:snRNA transcript_biotype:snRNA	FALSE	---	---	---	---	---	---	---	---
16927127	3.46869	4.73763	3.22697	4.56359	3.44165	4.81682	3.22269	4.34279	4.23569	3.89276	3.56402	4.14169	-1.26895	-1.33662	-1.37517	-1.1201	0.342933	-0.57767	-1.27521	-0.117369	-1.15784	0.00141345	0.987856	---	n377412	NONCODE	accn=NULL class=lncRNA name=Human lincRNA ref=BodyMapLinc transcriptId=TCONS_00029514 cpcScore=-0.9091580 cnci=-0.2699831	FALSE	---	---	---	---	---	---	---	---
16733068	3.20574	3.46486	3.61809	4.30151	3.81379	4.08982	4.14803	4.13732	4.35688	3.2536	4.40434	3.2177	-0.259113	-0.683424	-0.276037	0.010711	1.10328	1.18664	-0.301966	1.14496	-1.44693	0.00143205	0.987856	---	ENST00000410365	ENSEMBL	ncrna:snRNA chromosome:GRCh37:11:125444615:125444714:1 gene:ENSG00000222297 gene_biotype:snRNA transcript_biotype:snRNA	FALSE	---	---	---	---	---	---	---	---
17038746	5.7877	6.63571	5.35886	5.47844	5.74003	6.48228	5.43955	5.68145	5.30458	4.59813	5.55723	5.03478	-0.848012	-0.119575	-0.742243	-0.2419	0.706445	0.522446	-0.487932	0.614445	-1.10238	0.00170871	0.987856	---	ENST00000549200	ENSEMBL	cdna:novel chromosome:GRCh37:HSCHR6_MHC_QBL:33130642:33142541:1 gene:ENSG00000258213 gene_biotype:protein_coding transcript_biotype:protein_coding	FALSE	---	---	---	---	---	---	---	---
16732023	4.55338	4.14556	4.60511	4.35497	4.43953	3.81331	4.45758	3.90846	4.36079	4.70713	4.01182	4.56972	0.407823	0.250144	0.626219	0.549124	-0.346341	-0.557897	0.458327	-0.452119	0.910447	0.00190204	0.987856	---	ENST00000530198	ENSEMBL	cdna:known chromosome:GRCh37:11:118507338:118508815:1 gene:ENSG00000255176 gene_biotype:antisense transcript_biotype:antisense	FALSE	---	---	---	---	---	---	---	---
16800484	3.95995	4.09199	4.14187	4.12963	4.07924	4.16434	4.68295	4.26599	4.62716	3.85714	5.27847	3.58313	-0.132043	0.012236	-0.085107	0.416958	0.770024	1.69535	0.053011	1.23268	-1.17967	0.0019225	0.987856	---	TCONS_l2_00009081-XLOC_l2_004917	Broad TUCP	linc-PATL2-1 chr15:-:45115621-45124567	FALSE	---	---	---	---	---	---	---	---
17045836	2.53205	2.3003	2.83872	2.46376	2.50802	2.26787	2.62905	2.75282	2.30365	3.22468	2.46543	3.10774	0.231757	0.374952	0.240145	-0.123774	-0.921024	-0.642305	0.18077	-0.781664	0.962434	0.00192753	0.987856	---	ENST00000365480	ENSEMBL	ncrna:snRNA chromosome:GRCh37:7:45883233:45883339:1 gene:ENSG00000202350 gene_biotype:snRNA transcript_biotype:snRNA	FALSE	---	---	---	---	---	---	---	---
16946611	3.04756	3.81319	2.95285	3.10818	3.00492	2.96473	3.29221	3.01509	4.47211	3.08918	3.22119	2.64363	-0.765637	-0.155332	0.04019	0.277117	1.38292	0.577557	-0.150916	0.98024	-1.13116	0.00225396	0.987856	---	ENST00000390149	ENSEMBL	ncrna:miRNA chromosome:GRCh37:3:142884490:142884579:1 gene:ENSG00000211483 gene_biotype:miRNA transcript_biotype:miRNA	FALSE	---	---	---	---	---	---	---	---
16869291	4.25167	6.9162	4.8713	8.30437	5.5903	8.05316	3.95842	7.11128	5.14204	6.92974	4.18197	6.04086	-2.66452	-3.43307	-2.46286	-3.15286	-1.78769	-1.85889	-2.92833	-1.82329	-1.10504	0.00232769	0.987856	SNORD41	NR_002751	RefSeq	Homo sapiens small nucleolar RNA, C/D box 41 (SNORD41), small nuclear RNA.	FALSE	---	---	---	---	---	---	---	---
17118013	4.00457	5.06069	3.8737	4.58783	4.14905	4.96951	4.05509	4.61997	4.32871	4.00367	4.2256	4.35663	-1.05612	-0.714135	-0.820454	-0.564875	0.325047	-0.13102	-0.788897	0.0970135	-0.88591	0.00235935	0.987856	---	TCONS_l2_00019360-XLOC_l2_010247	Broad TUCP	linc-CNTN3-5 chr3:-:75673410-75679341	FALSE	---	---	---	---	---	---	---	---
16703828	3.51911	3.25478	3.73684	4.05738	3.65028	3.99789	3.58228	3.65992	3.79534	4.94302	3.2489	4.37761	0.264329	-0.320544	-0.347615	-0.077647	-1.14768	-1.12871	-0.120369	-1.13819	1.01783	0.00239718	0.987856	---	TCONS_l2_00003931-XLOC_l2_001537	Broad TUCP	linc-ITGB1-BP chr10:+:33247772-33371030	FALSE	---	---	---	---	---	---	---	---
16751981	5.18555	5.02335	5.54805	4.77747	5.28714	5.31458	5.02725	4.59534	4.65866	5.30577	4.77926	5.32175	0.162192	0.77058	-0.027442	0.431906	-0.647119	-0.542495	0.334309	-0.594807	0.929116	0.00241723	0.987856	---	ENST00000504210	ENSEMBL	cdna:known chromosome:GRCh37:12:54556923:54562379:1 gene:ENSG00000248576 gene_biotype:antisense transcript_biotype:antisense	FALSE	---	---	---	---	---	---	---	---
16743215	4.23493	4.74581	4.21423	4.14717	4.55387	4.60357	3.64829	4.30246	4.18099	3.3056	4.31192	3.77821	-0.510875	0.06706	-0.049697	-0.654165	0.875389	0.533711	-0.286919	0.70455	-0.991469	0.00253269	0.987856	TRIM53AP	NR_028346	RefSeq	Homo sapiens tripartite motif containing 53A, pseudogene (TRIM53AP), non-coding RNA.	FALSE	---	---	GO:0005622	intracellular	GO:0008270	zinc ion binding	---	---
16677254	3.65579	3.71406	3.59265	3.30071	3.34058	3.81892	4.03864	3.38374	3.46699	4.48706	3.45801	4.55593	-0.058271	0.29194	-0.47834	0.654894	-1.02007	-1.09792	0.102556	-1.059	1.16155	0.0025345	0.987856	SNORA16B	NR_004389	RefSeq	Homo sapiens small nucleolar RNA, H/ACA box 16B (SNORA16B), small nucleolar RNA.	FALSE	---	---	---	---	---	---	---	---
17008392	2.78353	2.76545	2.81958	3.10683	2.68862	3.14371	2.96015	2.84353	3.22198	2.45311	3.05872	2.39374	0.018075	-0.287243	-0.455096	0.116623	0.768875	0.664972	-0.15191	0.716923	-0.868834	0.00267736	0.987856	---	ENST00000516958	ENSEMBL	ncrna:snRNA chromosome:GRCh37:6:40375592:40375694:1 gene:ENSG00000252767 gene_biotype:snRNA transcript_biotype:snRNA	FALSE	---	---	---	---	---	---	---	---
16674689	5.36646	5.85226	5.89937	6.4549	6.08424	6.57659	5.28639	5.97007	6.25063	5.50421	6.05149	5.78529	-0.485804	-0.555523	-0.492347	-0.683682	0.746419	0.266192	-0.554339	0.506305	-1.06064	0.00277535	0.987856	RNA5SP70	ENST00000517168	ENSEMBL	ncrna:rRNA chromosome:GRCh37:1:181740702:181740780:1 gene:ENSG00000252977 gene_biotype:rRNA transcript_biotype:rRNA	FALSE	---	---	---	---	---	---	---	---
16805870	3.64694	4.66334	3.66256	3.93428	3.52527	4.50602	3.08193	3.83577	3.88704	2.73219	3.70256	3.90356	-1.0164	-0.271725	-0.980755	-0.753848	1.15485	-0.200997	-0.755683	0.476929	-1.23261	0.00284477	0.987856	NBEAP1	NR_027992	RefSeq	Homo sapiens neurobeachin pseudogene 1 (NBEAP1), non-coding RNA.	FALSE	---	---	---	---	---	---	---	---
16985748	3.27007	3.32109	3.60505	2.99433	3.76932	3.58847	3.8795	3.93967	3.26013	4.03251	3.73607	4.39918	-0.051017	0.610722	0.180853	-0.060168	-0.772372	-0.663114	0.170097	-0.717743	0.88784	0.0029249	0.987856	LOC441081	NR_073404	RefSeq	Homo sapiens POM121 membrane glycoprotein (rat) pseudogene (LOC441081), non-coding RNA.	FALSE	---	---	GO:0016021	integral to membrane	---	---	---	---
16723277	5.05895	5.25406	5.23967	4.94283	5.06405	5.15175	5.14466	4.82135	5.02828	3.68893	5.04849	4.28039	-0.195108	0.296833	-0.087707	0.323312	1.33935	0.768102	0.0843325	1.05373	-0.969396	0.00316569	0.987856	---	ENST00000391249	ENSEMBL	ncrna:snoRNA chromosome:GRCh37:11:32103310:32103518:1 gene:ENSG00000212551 gene_biotype:snoRNA transcript_biotype:snoRNA	FALSE	---	---	---	---	---	---	---	---
16768183	2.95236	2.64079	3.26913	2.61293	3.18076	2.81661	3.22955	2.64659	2.85647	3.22151	2.80498	3.14418	0.311573	0.656205	0.364149	0.582964	-0.365042	-0.339199	0.478723	-0.352121	0.830843	0.00332184	0.987856	MKRN9P	NR_033410	RefSeq	Homo sapiens makorin ring finger protein 9, pseudogene (MKRN9P), non-coding RNA.	FALSE	---	---	---	---	---	---	---	---
16920610	5.04493	5.96045	5.02231	5.44461	5.1555	5.73331	4.82352	5.59771	5.02968	5.08582	5.12523	4.65377	-0.915524	-0.422302	-0.577811	-0.774189	-0.05614	0.471465	-0.672457	0.207662	-0.880119	0.00336762	0.987856	MTRNR2L3	NM_001190472	RefSeq	Homo sapiens MT-RNR2-like 3 (MTRNR2L3), mRNA.	FALSE	---	---	GO:0005576 // GO:0005737	extracellular region // cytoplasm	---	---	---	---
16788221	2.92697	3.58882	2.97416	3.67857	3.14503	3.59869	2.93364	3.20947	3.26709	2.81787	3.16939	3.01195	-0.661847	-0.704408	-0.453663	-0.275829	0.44922	0.157439	-0.523937	0.303329	-0.827266	0.00376493	0.987856	---	ENST00000362919	ENSEMBL	ncrna:snRNA chromosome:GRCh37:14:99910643:99910749:1 gene:ENSG00000199789 gene_biotype:snRNA transcript_biotype:snRNA	FALSE	---	---	---	---	---	---	---	---
16762280	5.06514	4.10061	4.28929	4.38108	4.7661	4.49791	4.51783	4.28968	4.37281	4.81375	4.20777	5.19872	0.964533	-0.091794	0.268188	0.228152	-0.44094	-0.990954	0.34227	-0.715947	1.05822	0.00383228	0.987856	OTTHUMG00000169101 // RP11-359J14.2	OTTHUMT00000402276	Havana transcript	cdna:all chromosome:VEGA52:12:22613453:22616848:-1 Gene:OTTHUMG00000169101	FALSE	---	---	---	---	---	---	---	---
16829683	5.08334	4.47837	4.74733	4.44905	5.14391	4.78293	5.12032	4.53827	4.83423	5.25241	5.13392	5.41282	0.604972	0.298278	0.360976	0.582048	-0.418186	-0.278894	0.461568	-0.34854	0.810109	0.00402383	0.987856	---	ENST00000459563	ENSEMBL	ncrna:snoRNA chromosome:GRCh37:17:2558973:2559076:1 gene:ENSG00000239024 gene_biotype:snoRNA transcript_biotype:snoRNA	FALSE	---	---	---	---	---	---	---	---
16786473	3.81944	2.61102	3.18288	2.64873	3.08872	2.50101	2.94024	2.8302	2.60267	3.28404	2.57323	2.71209	1.20842	0.53415	0.587709	0.110046	-0.681372	-0.138856	0.610082	-0.410114	1.0202	0.00403128	0.987856	---	ENST00000410672	ENSEMBL	ncrna:snoRNA chromosome:GRCh37:14:75178654:75178748:1 gene:ENSG00000222604 gene_biotype:snoRNA transcript_biotype:snoRNA	FALSE	---	---	---	---	---	---	---	---
16937075	4.02282	3.77396	4.42474	4.51552	4.21075	4.06153	4.35173	3.67839	3.84433	4.57465	3.8518	4.38079	0.248853	-0.090785	0.149215	0.673341	-0.730321	-0.528993	0.245156	-0.629657	0.874813	0.00406825	0.987856	---	TCONS_l2_00019754-XLOC_l2_009613	Broad TUCP	linc-GRM7-4 chr3:+:6190170-6407572	FALSE	---	---	---	---	---	---	---	---
16873645	7.42443	7.72044	7.96266	9.28497	8.64961	9.26796	6.70818	8.3351	6.20785	9.25532	7.0918	8.75459	-0.296007	-1.32231	-0.618345	-1.62691	-3.04747	-1.66279	-0.965894	-2.35513	1.38923	0.00407952	0.987856	SNAR-E	NR_024258	RefSeq	Homo sapiens small ILF3/NF90-associated RNA E (SNAR-E), small nuclear RNA.	FALSE	---	---	---	---	---	---	---	---
16724755	4.11191	4.2452	3.61343	4.41987	3.78149	3.86891	4.06782	4.55825	3.98667	3.46122	4.42899	3.53263	-0.133286	-0.806435	-0.087418	-0.490436	0.525459	0.896361	-0.379394	0.71091	-1.0903	0.00439202	0.987856	TRIM51	NM_032681	RefSeq	Homo sapiens tripartite motif-containing 51 (TRIM51), mRNA.	FALSE	---	---	GO:0005622	intracellular	GO:0008270 // GO:0046872	zinc ion binding // metal ion binding	---	---
16784084	3.48757	3.58105	2.95196	3.19957	3.33322	3.51876	3.32208	3.64541	3.41285	4.28785	3.09142	4.25919	-0.093482	-0.247607	-0.185542	-0.32333	-0.874999	-1.16777	-0.21249	-1.02138	0.808893	0.00441937	0.987856	---	ENST00000364506	ENSEMBL	ncrna:snoRNA chromosome:GRCh37:14:51710808:51710942:1 gene:ENSG00000201376 gene_biotype:snoRNA transcript_biotype:snoRNA	FALSE	---	---	---	---	---	---	---	---
16705277	5.74744	6.00661	4.96778	5.44219	5.0803	5.24072	4.90218	5.16023	5.50639	5.04491	5.42676	4.88122	-0.259178	-0.474413	-0.160412	-0.258046	0.461485	0.545543	-0.288012	0.503514	-0.791526	0.00444857	0.987856	ANXA2P3	NR_001446	RefSeq	Homo sapiens annexin A2 pseudogene 3 (ANXA2P3), non-coding RNA.	FALSE	---	---	---	---	---	---	---	---
16818543	6.21045	7.32345	5.56811	6.26904	6.05303	7.37264	5.63223	6.19472	5.67161	5.33952	5.57967	5.84842	-1.113	-0.70093	-1.31961	-0.562488	0.332094	-0.268757	-0.924007	0.0316685	-0.955675	0.00451041	0.987856	---	ENST00000408605	ENSEMBL	ncrna:miRNA chromosome:GRCh37:16:34510863:34510964:1 gene:ENSG00000221532 gene_biotype:miRNA transcript_biotype:miRNA	FALSE	---	---	---	---	---	---	---	---
16767324	3.90524	3.34107	4.50938	3.68001	4.5047	3.99107	4.12459	3.92569	3.92183	4.21338	3.78762	4.29314	0.564174	0.829369	0.513633	0.198904	-0.291544	-0.505523	0.52652	-0.398533	0.925053	0.00475991	0.987856	SNORA70G	NR_033335	RefSeq	Homo sapiens small nucleolar RNA, H/ACA box 70G (SNORA70G), small nucleolar RNA.	FALSE	---	---	---	---	---	---	---	---
17016386	6.13749	6.4627	6.00124	6.64798	6.21806	6.54339	6.608	6.37707	7.30275	6.44014	6.55544	6.0533	-0.325214	-0.646737	-0.32533	0.230932	0.862608	0.502138	-0.266587	0.682373	-0.94896	0.00476329	0.987856	HIST1H2AD	NM_021065	RefSeq	Homo sapiens histone cluster 1, H2ad (HIST1H2AD), mRNA.	FALSE	GO:0006334 // GO:0006334 // GO:0007596 // GO:0051320 // GO:0060968	nucleosome assembly // nucleosome assembly // blood coagulation // S phase // regulation of gene silencing	GO:0000786 // GO:0005634 // GO:0000786 // GO:0005694 // GO:0005576 // GO:0005654	nucleosome // nucleus // nucleosome // chromosome // extracellular region // nucleoplasm	GO:0003677 // GO:0046982 // GO:0003677 // GO:0005515	DNA binding // protein heterodimerization activity // DNA binding // protein binding	---	---
16801880	3.86002	4.03525	3.54886	3.96133	3.71635	3.90083	3.61383	3.87403	4.52557	3.79763	4.00876	3.64308	-0.175233	-0.412465	-0.184482	-0.260206	0.727944	0.365681	-0.258097	0.546813	-0.804909	0.00480624	0.987856	OTTHUMG00000172301 // RP11-321G12.1	OTTHUMT00000417758	Havana transcript	cdna:all chromosome:VEGA52:15:63682335:63724376:1 Gene:OTTHUMG00000172301	FALSE	---	---	---	---	---	---	---	---
16976110	4.34404	5.28122	4.04922	5.00572	4.24527	5.23529	4.31726	5.70822	5.00029	4.70308	4.72961	5.29922	-0.937179	-0.956497	-0.990017	-1.39096	0.297213	-0.569615	-1.06866	-0.136201	-0.932463	0.00491747	0.987856	PDCL2	NM_152401	RefSeq	Homo sapiens phosducin-like 2 (PDCL2), mRNA.	FALSE	---	---	---	---	---	---	---	---
17088995	3.96041	3.69296	3.0706	3.79404	3.89027	3.71978	3.89119	4.21133	4.02696	3.23525	3.88635	3.08429	0.267447	-0.723439	0.17049	-0.320146	0.791714	0.802062	-0.151412	0.796888	-0.9483	0.00528029	0.987856	MIR181A2	NR_029611	RefSeq	Homo sapiens microRNA 181a-2 (MIR181A2), microRNA.	FALSE	---	---	---	---	---	---	---	---
16660753	5.49087	5.31666	5.23067	4.96366	5.61274	5.62676	5.51266	4.87521	4.74114	5.66797	5.14225	5.61458	0.174209	0.267019	-0.014012	0.637451	-0.92683	-0.472323	0.266167	-0.699577	0.965743	0.00546703	0.987856	LOC284632	NR_027087	RefSeq	Homo sapiens uncharacterized LOC284632 (LOC284632), non-coding RNA.	FALSE	---	---	---	---	---	---	---	---
16695046	3.74021	4.07718	3.12603	3.48826	3.66825	4.03907	3.57523	3.47457	3.28333	2.91205	3.95626	3.12322	-0.336973	-0.362231	-0.370815	0.100663	0.371278	0.83304	-0.242339	0.602159	-0.844498	0.00572889	0.987856	OR10X1	NM_001004477	RefSeq	Homo sapiens olfactory receptor, family 10, subfamily X, member 1 (OR10X1), mRNA.	FALSE	GO:0007165 // GO:0007186 // GO:0007608 // GO:0050896 // GO:0050911	signal transduction // G-protein coupled receptor signaling pathway // sensory perception of smell // response to stimulus // detection of chemical stimulus involved in sensory perception of smell	GO:0005886 // GO:0016021 // GO:0016020	plasma membrane // integral to membrane // membrane	GO:0004930 // GO:0004984 // GO:0004871	G-protein coupled receptor activity // olfactory receptor activity // signal transducer activity	---	---
16863715	6.55562	6.51748	7.0524	8.27068	7.67361	8.15704	6.30614	7.29087	5.5338	8.23042	6.28007	7.7863	0.038142	-1.21828	-0.483427	-0.984731	-2.69662	-1.50623	-0.662074	-2.10142	1.43935	0.00580473	0.987856	SNAR-C1	NR_024220	RefSeq	Homo sapiens small ILF3/NF90-associated RNA C1 (SNAR-C1), small nuclear RNA.	FALSE	---	---	---	---	---	---	---	---
16863719	6.55562	6.51748	7.0524	8.27068	7.67361	8.15704	6.30614	7.29087	5.5338	8.23042	6.28007	7.7863	0.038142	-1.21828	-0.483427	-0.984731	-2.69662	-1.50623	-0.662074	-2.10142	1.43935	0.00580473	0.987856	SNAR-C1	NR_024220	RefSeq	Homo sapiens small ILF3/NF90-associated RNA C1 (SNAR-C1), small nuclear RNA.	FALSE	---	---	---	---	---	---	---	---
17117527	4.59748	4.89928	5.22982	4.81555	4.89406	5.06956	4.93647	5.23653	4.63647	5.56635	4.29101	5.22699	-0.301798	0.414263	-0.175505	-0.300063	-0.929877	-0.93598	-0.0907757	-0.932928	0.842153	0.00589223	0.987856	LOC399900	AK093779	GenBank	Homo sapiens cDNA FLJ36460 fis, clone THYMU2014801.	FALSE	---	---	---	---	---	---	---	---
17065663	4.72033	5.90578	4.93052	5.66063	4.68853	5.50362	4.457	4.57538	4.70946	3.57368	3.75499	3.67178	-1.18545	-0.730107	-0.815087	-0.118381	1.13577	0.083217	-0.712257	0.609495	-1.32175	0.00598043	0.987856	---	AK124536	GenBank	Homo sapiens cDNA FLJ42545 fis, clone BRACE3004783.	FALSE	---	---	---	---	---	---	---	---
17079523	3.39321	3.8237	3.2471	3.88892	3.34446	3.55535	3.85018	3.84158	3.70739	3.22364	3.91021	3.45116	-0.430494	-0.641817	-0.210894	0.0086	0.483745	0.459048	-0.318651	0.471396	-0.790048	0.00626942	0.987856	MIR599	NR_030329	RefSeq	Homo sapiens microRNA 599 (MIR599), microRNA.	FALSE	---	---	---	---	---	---	---	---
16664215	3.33661	3.25097	3.43545	3.97667	3.38767	3.41456	3.3241	3.91965	3.97158	2.75651	3.47067	3.17456	0.085641	-0.541223	-0.026897	-0.595549	1.21506	0.296108	-0.269507	0.755586	-1.02509	0.00641817	0.987856	---	ENST00000452785	ENSEMBL	cdna:known chromosome:GRCh37:1:46599043:46604753:1 gene:ENSG00000227857 gene_biotype:antisense transcript_biotype:antisense	FALSE	---	---	---	---	---	---	---	---
17083593	3.98174	4.23249	3.89941	4.02344	4.40839	4.36146	4.01513	3.82474	4.46016	3.84216	4.3389	3.55784	-0.250752	-0.12403	0.046926	0.190393	0.617992	0.781058	-0.0343657	0.699525	-0.733891	0.00665595	0.987856	---	n370903	NONCODE	accn=NULL class=lncRNA name=Human lincRNA ref=BodyMapLinc transcriptId=TCONS_00015919 cpcScore=-0.9317260 cnci=-0.1364218	FALSE	---	---	---	---	---	---	---	---
16671782	5.64998	5.77381	5.4811	5.60148	5.56465	5.41422	4.95608	5.18425	5.71474	4.79889	5.70099	5.22802	-0.123836	-0.120381	0.150436	-0.228167	0.915847	0.472972	-0.080487	0.69441	-0.774896	0.00678972	0.987856	---	ENST00000384415	ENSEMBL	ncrna:snRNA chromosome:GRCh37:1:155389188:155389291:1 gene:ENSG00000207144 gene_biotype:snRNA transcript_biotype:snRNA	FALSE	---	---	---	---	---	---	---	---
16852617	3.38847	4.76974	3.91958	4.51438	3.04521	3.79813	2.9665	4.10638	3.44241	3.78682	3.00793	2.70208	-1.38127	-0.5948	-0.752916	-1.13988	-0.344405	0.305852	-0.967217	-0.0192765	-0.947941	0.00704819	0.987856	---	ENST00000516475	ENSEMBL	ncrna:snoRNA chromosome:GRCh37:18:56267863:56267930:1 gene:ENSG00000252284 gene_biotype:snoRNA transcript_biotype:snoRNA	FALSE	---	---	---	---	---	---	---	---
16874508	7.06663	7.30548	7.44934	8.75273	8.14256	8.6997	6.50882	7.74259	6.16949	8.63497	6.69313	8.19213	-0.238848	-1.30339	-0.557139	-1.23377	-2.46549	-1.499	-0.833288	-1.98224	1.14895	0.00732682	0.987856	SNAR-B1	NR_024231	RefSeq	Homo sapiens small ILF3/NF90-associated RNA B1 (SNAR-B1), small nuclear RNA.	FALSE	---	---	---	---	---	---	---	---
16874510	7.06663	7.30548	7.44934	8.75273	8.14256	8.6997	6.50882	7.74259	6.16949	8.63497	6.69313	8.19213	-0.238848	-1.30339	-0.557139	-1.23377	-2.46549	-1.499	-0.833288	-1.98224	1.14895	0.00732682	0.987856	SNAR-B1	NR_024231	RefSeq	Homo sapiens small ILF3/NF90-associated RNA B1 (SNAR-B1), small nuclear RNA.	FALSE	---	---	---	---	---	---	---	---
17057850	4.87533	3.80241	4.46963	3.81112	4.5369	3.73517	4.14712	3.98064	3.53499	4.32953	4.07581	5.10432	1.07292	0.658512	0.801731	0.166481	-0.794544	-1.02851	0.674911	-0.911526	1.58644	0.00799957	0.987856	---	ENST00000517219	ENSEMBL	ncrna:snoRNA chromosome:GRCh37:7:52337133:52337265:-1 gene:ENSG00000253028 gene_biotype:snoRNA transcript_biotype:snoRNA	FALSE	---	---	---	---	---	---	---	---
16818666	4.87738	4.50217	5.14863	4.30568	4.78721	4.23656	4.39829	4.34014	3.81193	4.11815	4.08385	4.47559	0.375212	0.842946	0.550648	0.058153	-0.306221	-0.391749	0.45674	-0.348985	0.805725	0.00817124	0.987856	RNA5SP425	ENST00000410336	ENSEMBL	ncrna:rRNA chromosome:GRCh37:16:47539343:47539454:1 gene:ENSG00000222268 gene_biotype:rRNA transcript_biotype:rRNA	FALSE	---	---	---	---	---	---	---	---
16701110	4.7445	5.52255	4.82176	5.37596	5.00628	5.23397	4.95986	5.47103	5.14006	5.02418	5.24592	4.91687	-0.778044	-0.554195	-0.227693	-0.51117	0.115879	0.329046	-0.517776	0.222463	-0.740238	0.00834308	0.987856	MAP1LC3C	NM_001004343	RefSeq	Homo sapiens microtubule-associated protein 1 light chain 3 gamma (MAP1LC3C), mRNA.	FALSE	GO:0006914 // GO:0015031 // GO:0032258	autophagy // protein transport // CVT pathway	GO:0000421 // GO:0005776 // GO:0005874 // GO:0012505 // GO:0031090 // GO:0031410 // GO:0005737 // GO:0005856 // GO:0016020	autophagic vacuole membrane // autophagic vacuole // microtubule // endomembrane system // organelle membrane // cytoplasmic vesicle // cytoplasm // cytoskeleton // membrane	GO:0005515	protein binding	---	---
16914857	3.53816	2.68386	2.70291	2.92542	3.09015	3.44497	2.77016	3.79993	2.83708	4.04662	2.81715	4.3317	0.854301	-0.22251	-0.354817	-1.02977	-1.20954	-1.51455	-0.1882	-1.36204	1.17384	0.00843044	0.987856	---	ENST00000364631	ENSEMBL	ncrna:misc_RNA chromosome:GRCh37:20:49179546:49179647:1 gene:ENSG00000201501 gene_biotype:misc_RNA transcript_biotype:misc_RNA	FALSE	---	---	---	---	---	---	---	---
17069043	3.12995	2.9167	3.09787	3.7026	3.13188	3.60009	3.28371	3.3981	3.40628	2.90201	3.68976	3.02345	0.213251	-0.604734	-0.468206	-0.114393	0.504267	0.666306	-0.243521	0.585286	-0.828807	0.00848819	0.987856	RNA5SP265	ENST00000411023	ENSEMBL	ncrna:rRNA chromosome:GRCh37:8:56657791:56657901:1 gene:ENSG00000222955 gene_biotype:rRNA transcript_biotype:rRNA	FALSE	---	---	---	---	---	---	---	---
16984930	9.40237	10.73	9.95224	11.0075	9.85801	10.9349	10.302	10.9288	10.8147	10.8518	10.0981	10.4561	-1.32764	-1.05525	-1.07684	-0.62677	-0.03704	-0.35804	-1.02162	-0.19754	-0.824085	0.00849621	0.987856	---	ENST00000597044	ENSEMBL	cdna:pseudogene chromosome:GRCh37:5:55240458:55240856:1 gene:ENSG00000264281 gene_biotype:pseudogene transcript_biotype:processed_pseudogene	FALSE	---	---	---	---	---	---	---	---
16696504	7.69789	8.99682	7.77759	9.66443	7.49453	9.6875	7.35743	9.31857	8.3692	8.90857	7.57239	8.88471	-1.29893	-1.88685	-2.19297	-1.96113	-0.539368	-1.31233	-1.83497	-0.925847	-0.909122	0.00858101	0.987856	GAS5	NR_002578	RefSeq	Homo sapiens growth arrest-specific 5 (non-protein coding) (GAS5), non-coding RNA.	FALSE	---	---	---	---	---	---	---	---
16828640	3.31313	2.73991	2.77009	2.93487	3.22931	3.48774	3.22074	2.98645	4.03606	2.79014	3.92303	3.08345	0.57322	-0.164785	-0.25843	0.234286	1.24591	0.839582	0.0960727	1.04275	-0.946674	0.00859533	0.987856	GCSH	NM_004483	RefSeq	Homo sapiens glycine cleavage system protein H (aminomethyl carrier) (GCSH), nuclear gene encoding mitochondrial protein, transcript variant 1, mRNA.	FALSE	GO:0006546 // GO:0019464 // GO:0006546	glycine catabolic process // glycine decarboxylation via glycine cleavage system // glycine catabolic process	GO:0005739 // GO:0005960 // GO:0005739 // GO:0005960	mitochondrion // glycine cleavage complex // mitochondrion // glycine cleavage complex	GO:0004047 // GO:0019899 // GO:0004047	aminomethyltransferase activity // enzyme binding // aminomethyltransferase activity	---	---
16798893	4.71237	4.29713	3.68902	3.63991	4.49085	3.35265	3.9245	3.43267	3.35286	4.29862	3.53304	3.46646	0.415236	0.049108	1.1382	0.491826	-0.945758	0.066575	0.523592	-0.439592	0.963184	0.00862918	0.987856	---	ENST00000384122	ENSEMBL	ncrna:snoRNA chromosome:GRCh37:15:32220506:32220637:1 gene:ENSG00000206849 gene_biotype:snoRNA transcript_biotype:snoRNA	FALSE	---	---	---	---	---	---	---	---
16770681	2.91864	3.38931	3.85092	3.40413	3.43477	3.03903	3.32412	2.96394	2.71388	3.45826	2.97783	3.53431	-0.470669	0.446787	0.395742	0.360174	-0.744382	-0.556474	0.183008	-0.650428	0.833436	0.00886646	0.987856	---	ENST00000411050	ENSEMBL	ncrna:misc_RNA chromosome:GRCh37:12:114942681:114942992:-1 gene:ENSG00000222982 gene_biotype:misc_RNA transcript_biotype:misc_RNA	FALSE	---	---	---	---	---	---	---	---
16724793	3.92302	4.12341	3.71488	4.25994	4.00254	4.06074	3.68341	4.37779	3.88244	3.67873	4.57438	3.95687	-0.200396	-0.545058	-0.058193	-0.694381	0.203709	0.617512	-0.374507	0.41061	-0.785117	0.00897032	0.987856	OR8U1	NM_001005204	RefSeq	Homo sapiens olfactory receptor, family 8, subfamily U, member 1 (OR8U1), mRNA.	FALSE	GO:0007165 // GO:0007186 // GO:0007608 // GO:0050896 // GO:0050911	signal transduction // G-protein coupled receptor signaling pathway // sensory perception of smell // response to stimulus // detection of chemical stimulus involved in sensory perception of smell	GO:0005886 // GO:0016021 // GO:0005886 // GO:0016020	plasma membrane // integral to membrane // plasma membrane // membrane	GO:0004930 // GO:0004984 // GO:0004871	G-protein coupled receptor activity // olfactory receptor activity // signal transducer activity	---	---
16898445	4.78792	5.39279	5.01648	4.7713	4.60401	4.84335	4.76871	4.62956	4.91107	4.2676	4.75598	4.03716	-0.604871	0.245182	-0.239342	0.139154	0.643473	0.718819	-0.114969	0.681146	-0.796115	0.00914643	0.987856	MIR4778	NR_039938	RefSeq	Homo sapiens microRNA 4778 (MIR4778), microRNA.	FALSE	---	---	---	---	---	---	---	---
16961466	7.63673	9.18346	7.55701	9.29831	7.61951	9.24323	7.36789	9.37596	8.45313	8.99008	7.61431	8.93578	-1.54672	-1.7413	-1.62372	-2.00807	-0.536953	-1.32146	-1.72995	-0.929207	-0.800746	0.00920684	0.987856	RPL22L1	ENST00000295830	ENSEMBL	cdna:known chromosome:GRCh37:3:170582664:170588272:-1 gene:ENSG00000163584 gene_biotype:protein_coding transcript_biotype:protein_coding	FALSE	GO:0006412	translation	GO:0005840 // GO:0005622 // GO:0030529	ribosome // intracellular // ribonucleoprotein complex	GO:0003735	structural constituent of ribosome	---	---
16738283	3.57112	3.89536	3.92005	3.37955	3.19368	4.22658	3.44886	3.72087	3.61248	3.03513	3.66377	2.79393	-0.324247	0.540494	-1.0329	-0.272014	0.577348	0.869844	-0.272166	0.723596	-0.995762	0.00923304	0.987856	FOLH1	NM_001193471	RefSeq	Homo sapiens folate hydrolase (prostate-specific membrane antigen) 1 (FOLH1), transcript variant 3, mRNA.	FALSE	GO:0006508 // GO:0006760 // GO:0006508 // GO:0008152	proteolysis // folic acid-containing compound metabolic process // proteolysis // metabolic process	GO:0005634 // GO:0005737 // GO:0005887 // GO:0016020 // GO:0005737 // GO:0005886 // GO:0005887 // GO:0016020 // GO:0016020 // GO:0016021	nucleus // cytoplasm // integral to plasma membrane // membrane // cytoplasm // plasma membrane // integral to plasma membrane // membrane // membrane // integral to membrane	GO:0004180 // GO:0008233 // GO:0008237 // GO:0016805 // GO:0046872 // GO:0003824 // GO:0008233 // GO:0016787	carboxypeptidase activity // peptidase activity // metallopeptidase activity // dipeptidase activity // metal ion binding // catalytic activity // peptidase activity // hydrolase activity	---	---
16997676	5.51829	7.69557	5.4349	6.94323	4.95557	7.27944	5.32707	6.77021	5.38524	6.32634	5.33085	6.11989	-2.17728	-1.50834	-2.32387	-1.44314	-0.941095	-0.78903	-1.86316	-0.865062	-0.998093	0.00935422	0.987856	MTRNR2L2	NM_001190470	RefSeq	Homo sapiens MT-RNR2-like 2 (MTRNR2L2), mRNA.	FALSE	---	---	GO:0005576 // GO:0005737	extracellular region // cytoplasm	---	---	---	---
16966704	2.58628	2.66892	2.3093	2.38552	2.44238	2.72155	2.27241	2.56231	2.84025	2.20541	2.51786	2.16254	-0.08264	-0.076215	-0.27917	-0.289903	0.634839	0.355319	-0.181982	0.495079	-0.677061	0.00940303	0.987856	---	ENST00000363054	ENSEMBL	ncrna:snRNA chromosome:GRCh37:4:53361015:53361118:1 gene:ENSG00000199924 gene_biotype:snRNA transcript_biotype:snRNA	FALSE	---	---	---	---	---	---	---	---
16834124	2.73987	3.487	3.02964	3.36706	2.37127	2.85977	2.71683	3.01933	2.84305	2.69342	2.8549	2.54378	-0.74713	-0.337416	-0.488508	-0.302506	0.149629	0.311119	-0.46889	0.230374	-0.699264	0.00940974	0.987856	KRTAP4-7	NM_033061	RefSeq	Homo sapiens keratin associated protein 4-7 (KRTAP4-7), mRNA.	FALSE	---	---	GO:0005882 // GO:0045095	intermediate filament // keratin filament	---	---	---	---
16724706	2.91344	2.55999	2.44134	2.40508	2.27405	2.23819	2.62467	2.77361	2.20302	3.00245	2.26769	2.74425	0.353451	0.036255	0.035858	-0.148943	-0.799428	-0.476559	0.0691553	-0.637993	0.707149	0.00952548	0.987856	LOC646813	NR_024504	RefSeq	Homo sapiens DEAH (Asp-Glu-Ala-His) box polypeptide 9 pseudogene (LOC646813), non-coding RNA.	FALSE	---	---	---	---	---	---	---	---
16667542	3.83294	3.51629	3.44921	3.51484	4.08683	3.70299	2.80404	3.08176	3.49447	3.85401	2.82488	3.94227	0.316648	-0.065637	0.38384	-0.277717	-0.359535	-1.11739	0.0892835	-0.738463	0.827746	0.00959629	0.987856	---	ENST00000365384	ENSEMBL	ncrna:misc_RNA chromosome:GRCh37:1:100257218:100257309:1 gene:ENSG00000202254 gene_biotype:misc_RNA transcript_biotype:misc_RNA	FALSE	---	---	---	---	---	---	---	---
16824060	5.07325	4.25152	4.29557	4.05575	5.43579	4.7095	5.77608	5.501	5.09866	5.76223	5.51805	5.78356	0.821733	0.239821	0.726285	0.275082	-0.663575	-0.265508	0.51573	-0.464541	0.980272	0.00960748	0.987856	---	ENST00000570663	ENSEMBL	cdna:known chromosome:GRCh37:16:14024534:14029492:-1 gene:ENSG00000262732 gene_biotype:antisense transcript_biotype:antisense	FALSE	---	---	---	---	---	---	---	---
17116675	2.51798	2.26796	2.71286	2.59142	2.80774	2.4746	2.4273	2.48241	2.18261	2.76702	2.24994	2.68997	0.250017	0.121439	0.333142	-0.055109	-0.584408	-0.440029	0.162372	-0.512219	0.674591	0.00968374	0.987856	---	AY598346	GenBank	Homo sapiens heterochromatic block map Yq12 transcribed DYZ1 sequence mRNA, partial sequence.	FALSE	---	---	---	---	---	---	---	---
16994207	3.47108	4.32318	2.74318	3.11473	2.97553	3.49688	2.95074	3.29282	2.78182	2.66257	2.92695	2.64871	-0.852104	-0.37155	-0.521355	-0.342078	0.119252	0.27824	-0.521772	0.198746	-0.720518	0.00972268	0.987856	MIR4278	NR_036242	RefSeq	Homo sapiens microRNA 4278 (MIR4278), microRNA.	FALSE	---	---	---	---	---	---	---	---
16815903	2.95049	3.83265	3.11834	3.12801	2.63412	2.89317	2.87264	3.28869	3.38838	3.04582	3.18022	2.49638	-0.882167	-0.009667	-0.259054	-0.41605	0.342557	0.683842	-0.391734	0.5132	-0.904934	0.00974128	0.987856	---	ENST00000362798	ENSEMBL	ncrna:misc_RNA chromosome:GRCh37:16:11408924:11409035:1 gene:ENSG00000199668 gene_biotype:misc_RNA transcript_biotype:misc_RNA	FALSE	---	---	---	---	---	---	---	---
16692632	8.38861	9.68803	8.30816	9.7429	8.5594	9.31446	9.12081	9.69766	9.86064	9.73308	9.0174	9.44412	-1.29941	-1.43473	-0.755066	-0.57685	0.127565	-0.426729	-1.01652	-0.149582	-0.866933	0.00978	0.987856	HIST2H2BE	NM_003528	RefSeq	Homo sapiens histone cluster 2, H2be (HIST2H2BE), mRNA.	FALSE	GO:0006334 // GO:0042742 // GO:0006334	nucleosome assembly // defense response to bacterium // nucleosome assembly	GO:0000786 // GO:0005634 // GO:0000786 // GO:0005694	nucleosome // nucleus // nucleosome // chromosome	GO:0003677 // GO:0046982 // GO:0003677	DNA binding // protein heterodimerization activity // DNA binding	---	---
16774974	3.23978	3.29769	3.0145	3.43549	3.09824	3.26311	3.57129	3.58947	3.38239	2.85	3.2723	2.69769	-0.057911	-0.420999	-0.164864	-0.018188	0.53239	0.574617	-0.16549	0.553504	-0.718994	0.00978418	0.987856	RNU6-65	ENST00000516332	ENSEMBL	ncrna:snRNA chromosome:GRCh37:13:52139548:52139645:1 gene:ENSG00000252141 gene_biotype:snRNA transcript_biotype:snRNA	FALSE	---	---	---	---	---	---	---	---
17079353	7.15517	5.92095	6.66072	5.76176	6.65667	6.3484	5.66375	5.12716	5.54967	5.35565	5.31064	5.68772	1.23422	0.898959	0.308272	0.536594	0.194025	-0.377077	0.744511	-0.091526	0.836037	0.0098426	0.987856	GDF6	NM_001001557	RefSeq	Homo sapiens growth differentiation factor 6 (GDF6), mRNA.	FALSE	GO:0010862 // GO:0030509 // GO:0032924 // GO:0040007 // GO:0045666 // GO:0045893 // GO:0060389 // GO:0030509	positive regulation of pathway-restricted SMAD protein phosphorylation // BMP signaling pathway // activin receptor signaling pathway // growth // positive regulation of neuron differentiation // positive regulation of transcription, DNA-dependent // pathway-restricted SMAD protein phosphorylation // BMP signaling pathway	GO:0005615 // GO:0005576	extracellular space // extracellular region	GO:0005125 // GO:0008083 // GO:0042803	cytokine activity // growth factor activity // protein homodimerization activity	---	---
16794949	4.32881	4.79508	4.40555	4.37451	4.51656	5.02535	4.02	4.44665	4.13909	3.55745	4.52134	4.05881	-0.466276	0.031034	-0.508789	-0.426647	0.581641	0.462527	-0.34267	0.522084	-0.864753	0.00991892	0.987856	---	ENST00000516204	ENSEMBL	ncrna:snRNA chromosome:GRCh37:14:75668784:75668872:-1 gene:ENSG00000252013 gene_biotype:snRNA transcript_biotype:snRNA	FALSE	---	---	---	---	---	---	---	---
16899413	7.48963	7.94056	7.5706	7.97142	7.36256	7.9429	7.85323	8.23307	8.69501	8.26531	8.19866	8.17413	-0.450932	-0.40082	-0.580342	-0.379846	0.429694	0.024532	-0.452985	0.227113	-0.680098	0.00992768	0.987856	EVA1A	NM_001135032	RefSeq	Homo sapiens eva-1 homolog A (C. elegans) (EVA1A), transcript variant 1, mRNA.	FALSE	GO:0006914 // GO:0006915	autophagy // apoptotic process	GO:0005765 // GO:0005789 // GO:0005886 // GO:0016021 // GO:0043231 // GO:0005764 // GO:0005783 // GO:0016020	lysosomal membrane // endoplasmic reticulum membrane // plasma membrane // integral to membrane // intracellular membrane-bounded organelle // lysosome // endoplasmic reticulum // membrane	---	---	---	---
16780195	4.58298	4.5829	3.89787	4.42919	4.14545	4.37497	4.30545	4.40013	4.29	3.92821	4.33257	3.50542	8.2e-05	-0.531322	-0.229522	-0.094678	0.361794	0.827157	-0.21386	0.594476	-0.808335	0.00993128	0.987856	---	ENST00000516556	ENSEMBL	ncrna:snoRNA chromosome:GRCh37:13:94021100:94021213:-1 gene:ENSG00000252365 gene_biotype:snoRNA transcript_biotype:snoRNA	FALSE	---	---	---	---	---	---	---	---
16992314	2.73159	2.961	2.6169	2.6572	2.87622	2.52454	3.0741	3.10218	2.86617	3.87925	2.63143	3.09945	-0.229408	-0.040293	0.351686	-0.028073	-1.01308	-0.468023	0.013478	-0.740552	0.75403	0.00995468	0.987856	---	ENST00000516578	ENSEMBL	ncrna:snoRNA chromosome:GRCh37:5:170710663:170710717:1 gene:ENSG00000252387 gene_biotype:snoRNA transcript_biotype:snoRNA	FALSE	---	---	---	---	---	---	---	---
16712357	3.24501	3.52482	3.36692	3.61503	3.3489	3.56355	3.32511	3.48647	3.51133	3.0114	3.58304	3.1297	-0.279811	-0.248116	-0.214652	-0.161366	0.49993	0.453345	-0.225986	0.476637	-0.702624	0.0100478	0.987856	---	BC014575	GenBank	Homo sapiens, Similar to AD038, clone IMAGE:3838464, mRNA.	FALSE	---	---	---	---	---	---	---	---
17094206	4.57395	4.3996	4.67274	4.44916	4.28067	4.74216	4.8322	4.00019	3.90649	4.50708	4.0693	4.89954	0.174352	0.223581	-0.461491	0.832013	-0.600593	-0.830239	0.192114	-0.715416	0.90753	0.0105938	0.987856	FAM74A2	ENST00000601076	ENSEMBL	cdna:known chromosome:GRCh37:9:41311426:41311806:-1 gene:ENSG00000231757 gene_biotype:protein_coding transcript_biotype:protein_coding	FALSE	---	---	---	---	---	---	---	---
17009982	4.35512	4.46923	3.56739	3.07275	3.77883	3.80056	3.83775	3.66026	4.20166	2.39754	3.24265	2.82321	-0.114103	0.494639	-0.021724	0.177489	1.80411	0.419436	0.134075	1.11178	-0.9777	0.0110724	0.987856	---	ENST00000408354	ENSEMBL	ncrna:miRNA chromosome:GRCh37:6:67069318:67069392:1 gene:ENSG00000221281 gene_biotype:miRNA transcript_biotype:miRNA	FALSE	---	---	---	---	---	---	---	---
16785151	5.4388	4.61368	5.39588	5.15568	5.15726	4.58381	4.99411	4.71309	4.66015	5.35255	4.70496	4.80384	0.825124	0.240194	0.57345	0.281023	-0.692404	-0.09888	0.479948	-0.395642	0.87559	0.0111155	0.987856	---	ENST00000384443	ENSEMBL	ncrna:snRNA chromosome:GRCh37:14:64097396:64097499:1 gene:ENSG00000207172 gene_biotype:snRNA transcript_biotype:snRNA	FALSE	---	---	---	---	---	---	---	---
17055247	4.4412	4.18377	4.17142	4.74442	4.33452	4.77584	4.50087	5.38297	4.69387	5.68811	4.69637	6.24432	0.257429	-0.572997	-0.441321	-0.882103	-0.994236	-1.54795	-0.409748	-1.27109	0.861344	0.0112334	0.987856	NDUFA4	NM_002489	RefSeq	Homo sapiens NADH dehydrogenase (ubiquinone) 1 alpha subcomplex, 4, 9kDa (NDUFA4), nuclear gene encoding mitochondrial protein, mRNA.	FALSE	GO:0006120 // GO:0022904 // GO:0044281 // GO:0044237 // GO:0055114	mitochondrial electron transport, NADH to ubiquinone // respiratory electron transport chain // small molecule metabolic process // cellular metabolic process // oxidation-reduction process	GO:0005739 // GO:0005743 // GO:0005747 // GO:0005747 // GO:0005751 // GO:0005739 // GO:0005743 // GO:0005751 // GO:0016020 // GO:0070469	mitochondrion // mitochondrial inner membrane // mitochondrial respiratory chain complex I // mitochondrial respiratory chain complex I // mitochondrial respiratory chain complex IV // mitochondrion // mitochondrial inner membrane // mitochondrial respiratory chain complex IV // membrane // respiratory chain	GO:0004129 // GO:0008137 // GO:0008137	cytochrome-c oxidase activity // NADH dehydrogenase (ubiquinone) activity // NADH dehydrogenase (ubiquinone) activity	GenMAPP	Electron_Transport_Chain
16721307	3.11247	3.3734	2.9828	3.14322	2.76825	3.53063	2.71915	3.02198	3.54438	3.03599	2.87264	2.6596	-0.260929	-0.160413	-0.762372	-0.302828	0.508381	0.213043	-0.371636	0.360712	-0.732348	0.0116375	0.987856	OR52N4	NM_001005175	RefSeq	Homo sapiens olfactory receptor, family 52, subfamily N, member 4 (OR52N4), mRNA.	FALSE	GO:0007165 // GO:0007186 // GO:0007608 // GO:0050896 // GO:0050911	signal transduction // G-protein coupled receptor signaling pathway // sensory perception of smell // response to stimulus // detection of chemical stimulus involved in sensory perception of smell	GO:0005886 // GO:0016021 // GO:0005886 // GO:0016020	plasma membrane // integral to membrane // plasma membrane // membrane	GO:0004930 // GO:0004984 // GO:0004871	G-protein coupled receptor activity // olfactory receptor activity // signal transducer activity	---	---
17063779	4.58469	4.87055	3.95017	4.76936	4.91214	4.694	4.66506	3.92434	4.58296	3.71299	4.75417	3.54472	-0.285865	-0.819191	0.218136	0.740723	0.869972	1.20945	-0.0365492	1.03971	-1.07626	0.0119949	0.987856	---	X58802	GenBank	Human mRNA for T-cell receptor V beta gene segment V-beta-5, clone IGRb09.	FALSE	---	---	---	---	---	---	---	---
16711797	9.18802	9.73385	9.16258	9.91217	9.22542	10.0743	9.96891	10.1419	10.3117	10.0912	10.0826	10.0122	-0.545835	-0.749587	-0.84887	-0.173011	0.22053	0.07042	-0.579326	0.145475	-0.724801	0.0120337	0.987856	NUDT5	NM_014142	RefSeq	Homo sapiens nudix (nucleoside diphosphate linked moiety X)-type motif 5 (NUDT5), mRNA.	FALSE	GO:0009117 // GO:0009191 // GO:0019303 // GO:0034656 // GO:0044281 // GO:0055086 // GO:0006139 // GO:0009191	nucleotide metabolic process // ribonucleoside diphosphate catabolic process // D-ribose catabolic process // nucleobase-containing small molecule catabolic process // small molecule metabolic process // nucleobase-containing small molecule metabolic process // nucleobase-containing compound metabolic process // ribonucleoside diphosphate catabolic process	GO:0005622 // GO:0005829	intracellular // cytosol	GO:0000287 // GO:0017110 // GO:0019144 // GO:0030515 // GO:0047631 // GO:0050072 // GO:0003723 // GO:0016787 // GO:0030515 // GO:0046872 // GO:0047631 // GO:0047631	magnesium ion binding // nucleoside-diphosphatase activity // ADP-sugar diphosphatase activity // snoRNA binding // ADP-ribose diphosphatase activity // m7G(5')pppN diphosphatase activity // RNA binding // hydrolase activity // snoRNA binding // metal ion binding // ADP-ribose diphosphatase activity // ADP-ribose diphosphatase activity	---	---
17052914	3.04921	3.41095	2.85837	3.62099	3.21566	3.86415	3.17879	3.77619	3.29192	2.80178	3.01714	3.1697	-0.361732	-0.762621	-0.648493	-0.597392	0.490131	-0.15256	-0.59256	0.168786	-0.761345	0.0121136	0.987856	OR2A14	ENST00000408899	ENSEMBL	cdna:known chromosome:GRCh37:7:143826151:143827162:1 gene:ENSG00000221938 gene_biotype:protein_coding transcript_biotype:protein_coding	FALSE	GO:0007186 // GO:0007165 // GO:0007608 // GO:0050896 // GO:0050911	G-protein coupled receptor signaling pathway // signal transduction // sensory perception of smell // response to stimulus // detection of chemical stimulus involved in sensory perception of smell	GO:0005886 // GO:0016021 // GO:0005886 // GO:0016020	plasma membrane // integral to membrane // plasma membrane // membrane	GO:0004930 // GO:0004984 // GO:0004871	G-protein coupled receptor activity // olfactory receptor activity // signal transducer activity	---	---
17012140	3.48601	4.32513	3.88829	4.441	3.42131	4.44915	3.79302	4.01335	3.67626	4.0384	4.06033	3.17691	-0.839119	-0.552712	-1.02784	-0.220328	-0.36214	0.883417	-0.659999	0.260638	-0.920638	0.0121989	0.987856	RNA5SP215	ENST00000363440	ENSEMBL	ncrna:rRNA chromosome:GRCh37:6:121007767:121007888:1 gene:ENSG00000200310 gene_biotype:rRNA transcript_biotype:rRNA	FALSE	---	---	---	---	---	---	---	---
17005211	2.34248	3.21529	3.00811	3.15951	2.50749	2.58949	2.94549	3.21704	2.72235	2.32798	2.84026	2.1821	-0.872809	-0.151401	-0.082003	-0.271551	0.394366	0.658159	-0.344441	0.526262	-0.870703	0.012263	0.987856	MIR548A1	NR_030312	RefSeq	Homo sapiens microRNA 548a-1 (MIR548A1), microRNA.	FALSE	---	---	---	---	---	---	---	---
16692290	5.17533	5.81865	5.57432	5.82751	5.59082	5.63161	5.72387	5.87382	5.85107	4.77219	5.60458	5.45511	-0.643316	-0.253183	-0.040787	-0.149954	1.07888	0.149472	-0.27181	0.614175	-0.885985	0.0122801	0.987856	LOC728989	NR_024442	RefSeq	Homo sapiens phosphodiesterase 4D interacting protein pseudogene (LOC728989), non-coding RNA.	FALSE	---	---	---	---	---	---	---	---
16758046	4.49451	4.2778	4.78301	4.18491	4.89051	3.54815	4.48768	4.24578	3.92781	4.57978	4.71658	4.82745	0.216701	0.598104	1.34235	0.241896	-0.651967	-0.110874	0.599763	-0.38142	0.981183	0.0122827	0.987856	---	ENST00000365075	ENSEMBL	ncrna:snoRNA chromosome:GRCh37:12:121544846:121544977:1 gene:ENSG00000201945 gene_biotype:snoRNA transcript_biotype:snoRNA	FALSE	---	---	---	---	---	---	---	---
16702257	5.19902	5.41429	5.21153	5.04633	5.12146	4.83334	4.81695	4.49798	4.47931	5.23509	4.84903	5.24379	-0.215268	0.165206	0.288118	0.318963	-0.755786	-0.394763	0.139255	-0.575275	0.714529	0.0123808	0.987856	LINC00707	NR_038291	RefSeq	Homo sapiens long intergenic non-protein coding RNA 707 (LINC00707), non-coding RNA.	FALSE	---	---	---	---	---	---	---	---
16783901	3.704	4.76474	4.09336	4.85462	4.14206	4.66191	3.72487	3.71355	3.61557	3.43968	3.75937	3.50442	-1.06074	-0.761264	-0.519857	0.011317	0.175884	0.254946	-0.582636	0.215415	-0.798051	0.0126085	0.987856	---	ENST00000515926	ENSEMBL	ncrna:snoRNA chromosome:GRCh37:14:47429626:47429749:1 gene:ENSG00000251735 gene_biotype:snoRNA transcript_biotype:snoRNA	FALSE	---	---	---	---	---	---	---	---
17058394	5.68156	5.57387	6.29546	5.73429	6.29959	5.79856	6.66263	6.22553	5.83061	6.63878	6.44926	6.36416	0.107687	0.561175	0.501026	0.437105	-0.808165	0.085099	0.401748	-0.361533	0.763281	0.0126685	0.987856	SPDYE8P	NR_003664	RefSeq	Homo sapiens speedy homolog E8 (Xenopus laevis), pseudogene (SPDYE8P), non-coding RNA.	FALSE	---	---	---	---	---	---	---	---
16993653	4.79968	5.66676	5.12466	5.68157	4.81062	5.60189	5.14609	6.39828	5.16805	6.49069	4.77869	6.77143	-0.867082	-0.556915	-0.791265	-1.25219	-1.32264	-1.99273	-0.866862	-1.65768	0.790823	0.0127953	0.987856	---	TCONS_l2_00001893-XLOC_l2_001399	Broad TUCP	linc-PLD5-5 chr1:-:243244003-243251533	FALSE	---	---	---	---	---	---	---	---
17061106	7.98913	7.00148	8.29666	7.11424	7.94858	7.25921	8.38844	6.90491	7.77503	7.67329	8.14568	7.90999	0.987645	1.18242	0.689365	1.48353	0.101735	0.235693	1.08574	0.168714	0.917026	0.0129186	0.987856	RASA4	NM_006989	RefSeq	Homo sapiens RAS p21 protein activator 4 (RASA4), transcript variant 1, mRNA.	FALSE	GO:0032320 // GO:0035556 // GO:0046580 // GO:0007165 // GO:0032320 // GO:0046580 // GO:0051056 // GO:0043547	positive regulation of Ras GTPase activity // intracellular signal transduction // negative regulation of Ras protein signal transduction // signal transduction // positive regulation of Ras GTPase activity // negative regulation of Ras protein signal transduction // regulation of small GTPase mediated signal transduction // positive regulation of GTPase activity	GO:0005737 // GO:0005829 // GO:0031235 // GO:0005622 // GO:0005737 // GO:0005737 // GO:0005886 // GO:0016020 // GO:0031235	cytoplasm // cytosol // intrinsic to internal side of plasma membrane // intracellular // cytoplasm // cytoplasm // plasma membrane // membrane // intrinsic to internal side of plasma membrane	GO:0005096 // GO:0005099 // GO:0005543 // GO:0046872 // GO:0005096 // GO:0005099	GTPase activator activity // Ras GTPase activator activity // phospholipid binding // metal ion binding // GTPase activator activity // Ras GTPase activator activity	---	---
17118372	4.77382	5.29872	4.81883	5.21246	4.82582	5.11463	5.0502	5.45347	5.18458	4.65703	4.9805	4.82081	-0.5249	-0.393629	-0.288817	-0.403274	0.527547	0.159693	-0.402655	0.34362	-0.746275	0.0130528	0.987856	GVQW1	AK098413	GenBank	Homo sapiens cDNA FLJ25547 fis, clone JTH01487.	FALSE	---	---	---	---	---	---	---	---
17081158	3.15506	2.90737	2.66732	2.95558	2.76696	3.61825	3.42602	3.13591	3.00444	4.04907	2.78699	3.81053	0.247693	-0.288261	-0.851298	0.290112	-1.04464	-1.02354	-0.150439	-1.03409	0.88365	0.0130803	0.987856	---	ENST00000363205	ENSEMBL	ncrna:snoRNA chromosome:GRCh37:8:130880836:130880962:-1 gene:ENSG00000200075 gene_biotype:snoRNA transcript_biotype:snoRNA	FALSE	---	---	---	---	---	---	---	---
16790482	3.91252	3.5432	3.75453	3.50786	3.42189	3.33084	3.89815	3.21459	3.36663	3.97856	3.46357	3.57208	0.369314	0.246674	0.091049	0.68356	-0.611934	-0.108505	0.347649	-0.36022	0.707869	0.013243	0.987856	---	AF116715	GenBank	Homo sapiens PRO2829 mRNA, complete cds.	FALSE	---	---	GO:0005576	extracellular region	---	---	---	---
16955815	5.54355	5.2791	5.48352	4.99318	5.41689	4.87284	4.9055	5.18619	4.82935	5.50132	5.25274	5.56761	0.264444	0.490338	0.544059	-0.280693	-0.671969	-0.314861	0.254537	-0.493415	0.747952	0.0134275	0.987856	---	n366440	NONCODE	accn=NULL class=lncRNA name=Human lincRNA ref=BodyMapLinc transcriptId=TCONS_00006523 cpcScore=-1.0480700 cnci=-0.3242561	FALSE	---	---	---	---	---	---	---	---
16673955	5.12101	5.20097	5.05518	4.90113	4.88445	5.20713	4.64648	4.54134	4.39882	5.25173	4.7001	5.26718	-0.079967	0.15405	-0.322673	0.105139	-0.85291	-0.567078	-0.0358627	-0.709994	0.674131	0.0135292	0.987856	---	ENST00000431459	ENSEMBL	cdna:known chromosome:GRCh37:1:173524390:173581911:1 gene:ENSG00000238272 gene_biotype:antisense transcript_biotype:antisense	FALSE	---	---	---	---	---	---	---	---
17118436	6.52596	6.74857	6.43121	6.49697	6.7283	6.5786	6.29148	6.61482	6.32298	5.95437	6.77432	5.97881	-0.222609	-0.065763	0.149708	-0.323338	0.36861	0.795513	-0.115501	0.582062	-0.697562	0.0135756	0.987856	LOC651337	AK125987	GenBank	Homo sapiens cDNA FLJ43999 fis, clone TESTI4021491.	FALSE	---	---	---	---	---	---	---	---
16934338	2.98041	3.34733	3.16866	3.13184	3.4428	3.76476	2.91123	3.1387	3.31844	2.86927	3.26489	2.81717	-0.366921	0.036816	-0.321965	-0.227466	0.449161	0.447721	-0.219884	0.448441	-0.668325	0.013651	0.987856	MIR4764	NR_039921	RefSeq	Homo sapiens microRNA 4764 (MIR4764), microRNA.	FALSE	---	---	---	---	---	---	---	---
16979946	2.87065	3.54847	2.90665	3.3194	2.83093	3.00654	2.80804	3.37551	3.09468	3.01792	3.15576	2.74425	-0.677823	-0.412748	-0.175611	-0.567473	0.076758	0.41151	-0.458414	0.244134	-0.702548	0.0137173	0.987856	---	ENST00000507038	ENSEMBL	cdna:known chromosome:GRCh37:4:139741114:139859135:-1 gene:ENSG00000250195 gene_biotype:antisense transcript_biotype:antisense	FALSE	---	---	---	---	---	---	---	---
16919345	3.22359	2.81656	3.12787	2.37573	2.94499	2.55306	2.90072	2.62252	2.41708	2.82081	2.41859	2.59583	0.407038	0.752139	0.391932	0.278191	-0.403726	-0.177243	0.457325	-0.290484	0.74781	0.0138823	0.987856	---	ENST00000390922	ENSEMBL	ncrna:snoRNA chromosome:GRCh37:20:40341118:40341239:-1 gene:ENSG00000212224 gene_biotype:snoRNA transcript_biotype:snoRNA	FALSE	---	---	---	---	---	---	---	---
17074331	2.7073	3.11227	2.8794	2.77643	3.00117	3.28078	2.72912	2.77794	3.04278	2.4337	2.99516	2.59437	-0.404973	0.102975	-0.279612	-0.048824	0.609079	0.40079	-0.157609	0.504934	-0.662543	0.0139825	0.987856	DEFA3	NM_005217	RefSeq	Homo sapiens defensin, alpha 3, neutrophil-specific (DEFA3), mRNA.	FALSE	GO:0031640 // GO:0042742 // GO:0045087 // GO:0050832 // GO:0051607 // GO:0006952	killing of cells of other organism // defense response to bacterium // innate immune response // defense response to fungus // defense response to virus // defense response	GO:0005576 // GO:0005615 // GO:0005796 // GO:0035578 // GO:0005576	extracellular region // extracellular space // Golgi lumen // azurophil granule lumen // extracellular region	---	---	---	---
16658750	5.00426	5.92332	4.98994	5.83268	5.09879	5.78651	4.76132	5.97348	5.13437	5.2472	4.98198	5.08995	-0.919065	-0.842736	-0.687724	-1.21215	-0.112832	-0.107971	-0.91542	-0.110401	-0.805018	0.014417	0.987856	---	ENST00000365545	ENSEMBL	ncrna:misc_RNA chromosome:GRCh37:1:10007376:10007694:1 gene:ENSG00000202415 gene_biotype:misc_RNA transcript_biotype:misc_RNA	FALSE	---	---	---	---	---	---	---	---
16719786	6.0721	7.12296	5.86159	6.34914	6.41214	6.91649	5.9878	6.15338	5.94509	5.78186	5.98051	5.72026	-1.05085	-0.487548	-0.504355	-0.165584	0.163233	0.260252	-0.552085	0.211743	-0.763827	0.0144339	0.987856	---	n372257	NONCODE	accn=NULL class=lncRNA name=Human lincRNA ref=BodyMapLinc transcriptId=TCONS_00018657 cpcScore=-1.4859100 cnci=-0.2993035	FALSE	---	---	---	---	---	---	---	---
16977461	5.88864	6.78433	5.58559	7.28348	5.56491	6.89798	5.62309	7.07402	6.82051	6.87505	5.96441	6.94593	-0.895693	-1.69789	-1.33308	-1.45094	-0.054546	-0.981524	-1.3444	-0.518035	-0.826364	0.0144417	0.987856	THAP9-AS1	NR_034075	RefSeq	Homo sapiens THAP9 antisense RNA 1 (THAP9-AS1), transcript variant 1, non-coding RNA.	FALSE	---	---	---	---	---	---	---	---
17085491	5.81704	5.27104	5.77221	5.2279	5.33392	5.64585	5.91895	5.30298	6.35319	4.99371	6.04907	5.06054	0.546001	0.544304	-0.311925	0.615963	1.35948	0.988525	0.348586	1.174	-0.825416	0.0144633	0.987856	---	TCONS_l2_00029757-XLOC_l2_014824	Broad TUCP	linc-ANKRD20A4-8 chr9:+:68324610-68340644	FALSE	---	---	---	---	---	---	---	---
17037693	7.29388	7.68927	7.49773	7.60189	7.4559	7.49636	7.74458	7.70496	7.98161	7.47149	7.99389	7.28077	-0.395394	-0.104164	-0.040462	0.039613	0.510118	0.713112	-0.125102	0.611615	-0.736717	0.0146227	0.987856	ZNRD1	ENST00000484199	ENSEMBL	cdna:known chromosome:GRCh37:HSCHR6_MHC_QBL:30016279:30022269:1 gene:ENSG00000206502 gene_biotype:protein_coding transcript_biotype:retained_intron	FALSE	GO:0006139 // GO:0006351	nucleobase-containing compound metabolic process // transcription, DNA-dependent	GO:0005730 // GO:0005634	nucleolus // nucleus	GO:0003676 // GO:0003899 // GO:0008270 // GO:0046872	nucleic acid binding // DNA-directed RNA polymerase activity // zinc ion binding // metal ion binding	---	---
16986581	4.22504	3.83409	4.3765	3.90038	4.14457	4.00459	4.17962	3.18432	4.15682	4.49503	3.7917	3.95752	0.39095	0.476116	0.139982	0.995301	-0.338213	-0.165823	0.500587	-0.252018	0.752605	0.014676	0.987856	---	ENST00000383865	ENSEMBL	ncrna:snoRNA chromosome:GRCh37:5:78516765:78516896:1 gene:ENSG00000206592 gene_biotype:snoRNA transcript_biotype:snoRNA	FALSE	---	---	---	---	---	---	---	---
16664565	2.89	2.5425	2.72643	2.93276	3.24179	3.14778	3.08625	2.79946	2.28883	3.69629	3.05385	3.13033	0.347491	-0.206327	0.094004	0.286782	-1.40746	-0.076476	0.130488	-0.74197	0.872458	0.0147023	0.987856	---	ENST00000384465	ENSEMBL	ncrna:snRNA chromosome:GRCh37:1:51048076:51048183:1 gene:ENSG00000207194 gene_biotype:snRNA transcript_biotype:snRNA	FALSE	---	---	---	---	---	---	---	---
17058098	6.40498	6.04296	6.23276	5.95394	6.02482	6.2337	6.19184	6.1751	5.52182	6.47336	6.34937	6.73025	0.362024	0.278825	-0.208878	0.016746	-0.951546	-0.38088	0.112179	-0.666213	0.778392	0.0147151	0.987856	LOC100287834	NR_028349	RefSeq	Homo sapiens uncharacterized LOC100287834 (LOC100287834), non-coding RNA.	FALSE	---	---	---	---	---	---	---	---
16890615	3.70649	4.28828	3.46456	3.89555	3.66224	4.09003	3.76018	3.59919	3.64054	3.01687	3.52061	3.32519	-0.581792	-0.430994	-0.427792	0.160994	0.623667	0.19542	-0.319896	0.409544	-0.72944	0.0148438	0.987856	---	ENST00000384573	ENSEMBL	ncrna:misc_RNA chromosome:GRCh37:2:217216126:217216227:1 gene:ENSG00000207303 gene_biotype:misc_RNA transcript_biotype:misc_RNA	FALSE	---	---	---	---	---	---	---	---
16879046	2.77847	2.88503	2.86438	3.24788	2.55994	2.78763	2.50774	3.48731	3.10464	3.10657	3.38433	2.62667	-0.106555	-0.383492	-0.227694	-0.979572	-0.001932	0.757667	-0.424328	0.377868	-0.802196	0.0148931	0.987856	---	ENST00000390736	ENSEMBL	ncrna:miRNA chromosome:GRCh37:2:34628731:34628824:-1 gene:ENSG00000212025 gene_biotype:miRNA transcript_biotype:miRNA	FALSE	---	---	---	---	---	---	---	---
16963320	5.43488	5.56514	4.76531	5.94892	4.89503	5.82943	5.12468	5.71124	5.82088	5.55126	5.43511	5.52528	-0.130254	-1.18361	-0.934399	-0.586562	0.269617	-0.090171	-0.708705	0.089723	-0.798429	0.0149616	0.987856	TM4SF19	NM_138461	RefSeq	Homo sapiens transmembrane 4 L six family member 19 (TM4SF19), transcript variant 1, mRNA.	FALSE	---	---	GO:0016021 // GO:0016020	integral to membrane // membrane	---	---	---	---
17014309	8.20968	6.71248	8.28939	7.36818	8.3123	7.10644	8.45954	7.37894	8.05083	7.99571	8.52104	7.81703	1.4972	0.921202	1.20586	1.08059	0.055127	0.704014	1.17621	0.379571	0.796642	0.0151004	0.987856	ACAT2	ENST00000367048	ENSEMBL	cdna:known chromosome:GRCh37:6:160181360:160200087:1 gene:ENSG00000120437 gene_biotype:protein_coding transcript_biotype:protein_coding	FALSE	GO:0006629 // GO:0008152 // GO:0006629	lipid metabolic process // metabolic process // lipid metabolic process	GO:0005634 // GO:0005730 // GO:0005737 // GO:0005739 // GO:0005737 // GO:0005737	nucleus // nucleolus // cytoplasm // mitochondrion // cytoplasm // cytoplasm	GO:0003985 // GO:0003824 // GO:0016747 // GO:0003985 // GO:0016740 // GO:0016746	acetyl-CoA C-acetyltransferase activity // catalytic activity // transferase activity, transferring acyl groups other than amino-acyl groups // acetyl-CoA C-acetyltransferase activity // transferase activity // transferase activity, transferring acyl groups	---	---
16949663	2.91032	3.4162	3.18094	3.6266	3.17033	3.79043	3.2045	3.13284	3.36672	2.67547	3.20045	2.85387	-0.50588	-0.445662	-0.620103	0.071658	0.69125	0.346584	-0.374997	0.518917	-0.893914	0.0151986	0.987856	---	ENST00000410651	ENSEMBL	ncrna:misc_RNA chromosome:GRCh37:3:191810911:191811225:1 gene:ENSG00000222583 gene_biotype:misc_RNA transcript_biotype:misc_RNA	FALSE	---	---	---	---	---	---	---	---
16969410	2.67023	2.85811	2.76932	2.7642	3.20905	2.86887	2.83736	2.35916	2.56969	2.96057	2.48926	3.15672	-0.187873	0.005129	0.340179	0.478201	-0.390879	-0.667459	0.158909	-0.529169	0.688078	0.0153191	0.987856	---	ENST00000516097	ENSEMBL	ncrna:snRNA chromosome:GRCh37:4:105895819:105895928:1 gene:ENSG00000251906 gene_biotype:snRNA transcript_biotype:snRNA	FALSE	---	---	---	---	---	---	---	---
17005862	6.19375	6.95953	6.3518	7.49169	6.56262	7.37886	6.99344	6.74765	7.01452	6.9439	7.34106	6.87745	-0.765785	-1.13989	-0.816238	0.24579	0.070623	0.463603	-0.61903	0.267113	-0.886143	0.015453	0.987856	HIST1H3H	NM_003536	RefSeq	Homo sapiens histone cluster 1, H3h (HIST1H3H), mRNA.	FALSE	GO:0006334 // GO:0007596 // GO:0051320 // GO:0060968	nucleosome assembly // blood coagulation // S phase // regulation of gene silencing	GO:0000786 // GO:0005576 // GO:0005634 // GO:0005654 // GO:0005694	nucleosome // extracellular region // nucleus // nucleoplasm // chromosome	GO:0003677 // GO:0005515 // GO:0046982	DNA binding // protein binding // protein heterodimerization activity	---	---
16906524	5.11999	4.48806	5.07619	4.65079	4.87538	4.55599	5.07278	4.52084	4.64021	4.71436	4.87102	5.09258	0.631932	0.425408	0.319386	0.551943	-0.07415	-0.221564	0.482167	-0.147857	0.630024	0.0154765	0.987856	---	ENST00000516126	ENSEMBL	ncrna:misc_RNA chromosome:GRCh37:2:191417990:191418206:-1 gene:ENSG00000251935 gene_biotype:misc_RNA transcript_biotype:misc_RNA	FALSE	---	---	---	---	---	---	---	---
17054139	3.97295	3.9726	4.05061	3.52533	3.5423	3.43128	4.01706	3.58328	3.65666	4.10597	3.61876	3.93824	0.00035	0.525278	0.111019	0.433774	-0.449308	-0.319482	0.267605	-0.384395	0.652	0.0155016	0.987856	---	AK126310	GenBank	Homo sapiens cDNA FLJ44331 fis, clone TRACH3003586.	FALSE	---	---	---	---	---	---	---	---
16879276	9.35358	10.4816	9.32526	10.1651	9.36132	10.2102	9.85573	10.577	10.6541	10.3517	10.0698	10.6609	-1.12798	-0.839834	-0.848863	-0.721218	0.30238	-0.59112	-0.884473	-0.14437	-0.740103	0.0155373	0.987856	MORN2	NM_001145450	RefSeq	Homo sapiens MORN repeat containing 2 (MORN2), mRNA.	FALSE	---	---	---	---	---	---	---	---
16966279	4.72838	6.12628	5.06414	5.44335	5.46913	6.2837	5.13044	5.36531	4.74113	4.46149	5.42035	5.4598	-1.3979	-0.379215	-0.814564	-0.234869	0.27964	-0.039454	-0.706636	0.120093	-0.826729	0.0156787	0.987856	RNA5SP160	ENST00000364866	ENSEMBL	ncrna:rRNA chromosome:GRCh37:4:40992171:40992290:1 gene:ENSG00000201736 gene_biotype:rRNA transcript_biotype:rRNA	FALSE	---	---	---	---	---	---	---	---
16918212	3.73574	3.9864	3.65475	4.17776	3.42739	4.35254	3.79385	3.85163	3.57403	3.19341	3.72449	3.548	-0.250656	-0.52301	-0.925149	-0.057778	0.380619	0.176481	-0.439148	0.27855	-0.717698	0.0157196	0.987856	DEFB116	NM_001037731	RefSeq	Homo sapiens defensin, beta 116 (DEFB116), mRNA.	FALSE	GO:0042742 // GO:0006952	defense response to bacterium // defense response	GO:0005576	extracellular region	---	---	---	---
16793970	4.79284	5.61145	4.69542	5.24872	4.62514	6.04459	4.60232	4.58839	4.86773	4.44158	4.48573	4.45531	-0.818611	-0.553301	-1.41945	0.01393	0.426148	0.030421	-0.694358	0.228284	-0.922642	0.0157564	0.987856	---	n374303	NONCODE	accn=NULL class=lncRNA name=Human lincRNA ref=BodyMapLinc transcriptId=TCONS_00022773 cpcScore=-1.4133600 cnci=-0.2788540	FALSE	---	---	---	---	---	---	---	---
16996810	5.27926	5.63319	5.23169	5.54118	5.01059	5.35297	5.19452	5.46747	5.20922	6.20968	5.1983	6.03256	-0.353933	-0.309491	-0.342376	-0.272947	-1.00046	-0.834266	-0.319687	-0.917365	0.597679	0.0158121	0.987856	MAST4-AS1	ENST00000451496	ENSEMBL	cdna:known chromosome:GRCh37:5:66297211:66299781:-1 gene:ENSG00000229666 gene_biotype:antisense transcript_biotype:antisense	FALSE	---	---	---	---	---	---	---	---
16921478	3.73035	2.90989	3.61469	3.33193	3.17335	2.89194	3.58361	3.08172	2.61599	2.66273	2.98897	3.40758	0.820464	0.282756	0.281411	0.501887	-0.046737	-0.418616	0.471629	-0.232676	0.704306	0.0159173	0.987856	ANKRD30BP2	NR_026916	RefSeq	Homo sapiens ankyrin repeat domain 30B pseudogene 2 (ANKRD30BP2), non-coding RNA.	FALSE	---	---	---	---	---	---	---	---
16996176	3.99064	3.45513	4.24429	3.79447	3.93921	4.05558	4.03052	4.00516	3.46394	3.76883	3.60893	4.39283	0.535513	0.449829	-0.116371	0.025357	-0.304882	-0.783898	0.223582	-0.54439	0.767972	0.0160165	0.987856	MIR449A	NR_029960	RefSeq	Homo sapiens microRNA 449a (MIR449A), microRNA.	FALSE	---	---	---	---	---	---	---	---
16898924	9.0124	8.29035	9.17023	8.23761	9.01783	8.47931	9.04706	8.34954	8.33527	8.46662	9.0825	8.90963	0.722059	0.932625	0.538528	0.69751	-0.131348	0.172867	0.72268	0.0207595	0.701921	0.0160236	0.987856	EXOC6B	NM_015189	RefSeq	Homo sapiens exocyst complex component 6B (EXOC6B), mRNA.	FALSE	GO:0006904 // GO:0015031 // GO:0006810 // GO:0006887	vesicle docking involved in exocytosis // protein transport // transport // exocytosis	GO:0000145	exocyst	---	---	---	---
16721124	6.83322	6.57028	6.56904	6.52047	6.38165	6.34486	7.03394	6.60969	6.53668	5.75372	7.16179	6.07628	0.262946	0.048569	0.036792	0.424249	0.782958	1.08551	0.193139	0.934235	-0.741096	0.0160392	0.987856	---	ENST00000384249	ENSEMBL	ncrna:snoRNA chromosome:GRCh37:11:3943797:3943933:1 gene:ENSG00000206976 gene_biotype:snoRNA transcript_biotype:snoRNA	FALSE	---	---	---	---	---	---	---	---
16751896	2.91337	4.50682	2.60902	4.12358	2.96503	4.15761	2.83677	2.93007	3.04281	2.76401	3.00707	3.21306	-1.59345	-1.51456	-1.19257	-0.093299	0.278796	-0.205994	-1.09847	0.036401	-1.13487	0.0163452	0.987856	---	ENST00000411281	ENSEMBL	ncrna:snoRNA chromosome:GRCh37:12:54185089:54185131:1 gene:ENSG00000223213 gene_biotype:snoRNA transcript_biotype:snoRNA	FALSE	---	---	---	---	---	---	---	---
16829508	10.5979	11.0589	10.6229	10.9106	10.481	10.9406	10.6656	10.7597	11.2503	10.6956	10.6059	10.5167	-0.46097	-0.2877	-0.45967	-0.09409	0.55478	0.08922	-0.325608	0.322	-0.647608	0.0163538	0.987856	TIMM22	NM_013337	RefSeq	Homo sapiens translocase of inner mitochondrial membrane 22 homolog (yeast) (TIMM22), nuclear gene encoding mitochondrial protein, mRNA.	FALSE	GO:0006626 // GO:0044267 // GO:0045039 // GO:0006810 // GO:0015031	protein targeting to mitochondrion // cellular protein metabolic process // protein import into mitochondrial inner membrane // transport // protein transport	GO:0005743 // GO:0016021 // GO:0005739 // GO:0005743 // GO:0016020	mitochondrial inner membrane // integral to membrane // mitochondrion // mitochondrial inner membrane // membrane	GO:0015266	protein channel activity	---	---
16712859	4.09044	4.57645	4.31963	4.96275	4.72646	5.32517	4.76469	5.63766	5.73236	5.4909	5.17462	5.35543	-0.486006	-0.643125	-0.598709	-0.872966	0.241461	-0.18081	-0.650202	0.0303255	-0.680527	0.0163606	0.987856	OTTHUMG00000017871 // RP11-351M16.3	OTTHUMT00000047354	Havana transcript	cdna:all chromosome:VEGA52:10:28721937:28784742:-1 Gene:OTTHUMG00000017871	FALSE	---	---	---	---	---	---	---	---
16734287	3.77616	4.07597	3.44572	4.29219	3.60358	3.74137	3.80663	3.98731	4.1527	3.37864	4.25801	4.18915	-0.299809	-0.846473	-0.137784	-0.180678	0.774055	0.068858	-0.366186	0.421456	-0.787643	0.0163614	0.987856	KRTAP5-3	NM_001012708	RefSeq	Homo sapiens keratin associated protein 5-3 (KRTAP5-3), mRNA.	FALSE	---	---	GO:0045095 // GO:0005882	keratin filament // intermediate filament	---	---	---	---
16730701	4.3069	2.99867	5.17951	3.43844	5.03449	3.99111	4.07522	3.78286	4.09214	4.38369	4.0635	4.00396	1.30822	1.74106	1.04338	0.292365	-0.29155	0.059536	1.09626	-0.116007	1.21227	0.0164483	0.987856	RNA5SP348	ENST00000516442	ENSEMBL	ncrna:rRNA chromosome:GRCh37:11:104123307:104123343:1 gene:ENSG00000252251 gene_biotype:rRNA transcript_biotype:rRNA	FALSE	---	---	---	---	---	---	---	---
16695777	3.6811	3.48175	3.51907	3.29714	3.3715	3.67339	3.48703	4.36946	3.32196	4.81405	3.60498	4.26282	0.19935	0.221938	-0.301897	-0.882431	-1.49209	-0.657844	-0.19076	-1.07497	0.884208	0.0166624	0.987856	---	ENST00000563991	ENSEMBL	cdna:known chromosome:GRCh37:1:162530017:162531098:-1 gene:ENSG00000259788 gene_biotype:antisense transcript_biotype:antisense	FALSE	---	---	---	---	---	---	---	---
17059872	8.02614	7.90419	8.02842	7.70844	7.91315	7.68888	8.18881	8.30407	7.38826	8.26135	8.11694	8.44351	0.121944	0.319978	0.224272	-0.115263	-0.873093	-0.326568	0.137733	-0.59983	0.737563	0.0166823	0.987856	SGCE	NM_001099400	RefSeq	Homo sapiens sarcoglycan, epsilon (SGCE), transcript variant 3, mRNA.	FALSE	GO:0007160 // GO:0007517	cell-matrix adhesion // muscle organ development	GO:0005737 // GO:0005856 // GO:0005887 // GO:0016010 // GO:0016012 // GO:0042383 // GO:0005886 // GO:0016012 // GO:0016020 // GO:0016021	cytoplasm // cytoskeleton // integral to plasma membrane // dystrophin-associated glycoprotein complex // sarcoglycan complex // sarcolemma // plasma membrane // sarcoglycan complex // membrane // integral to membrane	GO:0005509	calcium ion binding	---	---
16807006	4.49506	4.22567	4.08909	3.81056	4.20348	4.02387	4.16039	3.90224	3.99076	4.41627	3.94774	4.2243	0.269381	0.278534	0.179609	0.258146	-0.425508	-0.276551	0.246418	-0.351029	0.597447	0.0167778	0.987856	---	n374739	NONCODE	accn=NULL class=lncRNA name=Human lincRNA ref=BodyMapLinc transcriptId=TCONS_00023623 cpcScore=-1.1852700 cnci=-0.3826108	FALSE	---	---	---	---	---	---	---	---
17117027	6.72216	7.71353	6.59717	7.60992	6.78322	7.42944	6.44969	7.4735	7.07187	7.09133	6.99066	7.16383	-0.991367	-1.01275	-0.646218	-1.02381	-0.019457	-0.173171	-0.918538	-0.096314	-0.822224	0.0168661	0.987856	NLGN4Y-AS1	NR_046504	RefSeq	Homo sapiens NLGN4Y antisense RNA 1 (NLGN4Y-AS1), non-coding RNA.	FALSE	---	---	---	---	---	---	---	---
17083484	6.11076	6.9161	6.08956	7.52272	6.49632	7.59336	6.80937	7.9423	8.19572	7.79449	7.05247	7.86267	-0.805334	-1.43316	-1.09704	-1.13293	0.401231	-0.810202	-1.11712	-0.204486	-0.912631	0.017084	0.987856	---	TCONS_l2_00028611-XLOC_l2_014697	Broad TUCP	linc-GLDC-BP chr9:+:6645888-6670845	FALSE	---	---	---	---	---	---	---	---
16771801	5.79237	6.09049	5.92934	6.23828	5.88301	5.97226	6.34433	6.07833	6.08118	5.74979	6.46207	5.61728	-0.298123	-0.308945	-0.089252	0.266	0.331391	0.844792	-0.10758	0.588091	-0.695671	0.0172242	0.987856	HCAR3	NM_006018	RefSeq	Homo sapiens hydroxycarboxylic acid receptor 3 (HCAR3), mRNA.	FALSE	GO:0007186 // GO:0007165 // GO:0007186	G-protein coupled receptor signaling pathway // signal transduction // G-protein coupled receptor signaling pathway	GO:0005886 // GO:0005887 // GO:0005886 // GO:0016020 // GO:0016021	plasma membrane // integral to plasma membrane // plasma membrane // membrane // integral to membrane	GO:0004930 // GO:0045028 // GO:0004871 // GO:0004930	G-protein coupled receptor activity // G-protein coupled purinergic nucleotide receptor activity // signal transducer activity // G-protein coupled receptor activity	GenMAPP	GPCRDB_Class_A_Rhodopsin-like2
16856476	9.93943	9.77655	10.0351	10.3171	9.98149	10.1353	10.3407	10.0434	10.9523	10.033	10.2355	9.62228	0.162875	-0.28193	-0.153778	0.29724	0.91932	0.613186	0.00610175	0.766253	-0.760151	0.0172365	0.987856	ATP5D	NM_001687	RefSeq	Homo sapiens ATP synthase, H+ transporting, mitochondrial F1 complex, delta subunit (ATP5D), nuclear gene encoding mitochondrial protein, transcript variant 1, mRNA.	FALSE	GO:0006119 // GO:0006200 // GO:0006754 // GO:0022904 // GO:0042776 // GO:0042776 // GO:0042776 // GO:0044281 // GO:0046688 // GO:0006754 // GO:0006810 // GO:0006811 // GO:0015986 // GO:0015992 // GO:0044237	oxidative phosphorylation // ATP catabolic process // ATP biosynthetic process // respiratory electron transport chain // mitochondrial ATP synthesis coupled proton transport // mitochondrial ATP synthesis coupled proton transport // mitochondrial ATP synthesis coupled proton transport // small molecule metabolic process // response to copper ion // ATP biosynthetic process // transport // ion tr…	GO:0000275 // GO:0005739 // GO:0005743 // GO:0005753 // GO:0005753 // GO:0005759 // GO:0005739 // GO:0005743 // GO:0016020 // GO:0045261	mitochondrial proton-transporting ATP synthase complex, catalytic core F(1) // mitochondrion // mitochondrial inner membrane // mitochondrial proton-transporting ATP synthase complex // mitochondrial proton-transporting ATP synthase complex // mitochondrial matrix // mitochondrion // mitochondrial inner membrane // membrane // proton-transporting ATP synthase complex, catalytic core F(1)	GO:0005215 // GO:0005524 // GO:0016887 // GO:0022857 // GO:0043531 // GO:0046933 // GO:0046961	transporter activity // ATP binding // ATPase activity // transmembrane transporter activity // ADP binding // proton-transporting ATP synthase activity, rotational mechanism // proton-transporting ATPase activity, rotational mechanism	GenMAPP	Electron_Transport_Chain
17109714	2.7007	3.71597	2.61923	3.27748	2.69687	3.3779	3.21737	4.00354	2.77327	4.13387	2.97892	4.59004	-1.01527	-0.658249	-0.681028	-0.786171	-1.36059	-1.61111	-0.78518	-1.48585	0.700673	0.0173183	0.987856	SCARNA9L	NR_023358	RefSeq	Homo sapiens small Cajal body-specific RNA 9-like (SCARNA9L), guide RNA.	FALSE	---	---	---	---	---	---	---	---
17016760	7.62995	8.26633	7.72852	8.42873	7.81874	8.23248	7.96711	8.36114	8.31994	8.19723	8.20206	7.81368	-0.636383	-0.700214	-0.413739	-0.394032	0.122711	0.388373	-0.536092	0.255542	-0.791634	0.0173398	0.987856	IFITM4P	NR_001590	RefSeq	Homo sapiens interferon induced transmembrane protein 4 pseudogene (IFITM4P), non-coding RNA.	FALSE	---	---	---	---	---	---	---	---
16728986	3.97279	4.13754	4.194	4.60848	3.99645	4.43229	4.87802	5.30914	3.42483	4.79129	4.19606	5.39787	-0.164751	-0.414481	-0.435843	-0.43112	-1.36645	-1.20181	-0.361549	-1.28413	0.922579	0.0174826	0.987856	MIR548AL	NR_039710	RefSeq	Homo sapiens microRNA 548al (MIR548AL), microRNA.	FALSE	---	---	---	---	---	---	---	---
16724973	5.93928	6.51089	5.79267	7.55098	5.96931	7.31821	6.28517	7.44442	7.84991	7.61148	6.42872	7.26779	-0.57162	-1.75832	-1.3489	-1.15926	0.238436	-0.839068	-1.20952	-0.300316	-0.909207	0.0176499	0.987856	C11orf31	NM_170746	RefSeq	Homo sapiens chromosome 11 open reading frame 31 (C11orf31), mRNA.	FALSE	GO:0045454	cell redox homeostasis	---	---	GO:0008430	selenium binding	---	---
16869621	4.76047	5.65905	5.01516	5.52697	5.27898	5.51505	4.8512	5.61955	5.24593	5.30466	5.15363	4.89959	-0.898575	-0.511812	-0.23607	-0.768348	-0.058733	0.254038	-0.603701	0.0976525	-0.701354	0.0176628	0.987856	OTTHUMG00000182164 // CTC-548K16.2	OTTHUMT00000459814	Havana transcript	cdna:all chromosome:VEGA52:19:14416270:14474802:-1 Gene:OTTHUMG00000182164	FALSE	---	---	---	---	---	---	---	---
16865370	3.71309	4.09534	3.60577	3.73631	4.08614	4.26706	3.78575	4.19649	4.02363	3.60165	3.92401	3.62836	-0.382249	-0.130541	-0.180921	-0.410739	0.421975	0.295645	-0.276112	0.35881	-0.634922	0.0177052	0.987856	LILRA2	NM_001130917	RefSeq	Homo sapiens leukocyte immunoglobulin-like receptor, subfamily A (with TM domain), member 2 (LILRA2), transcript variant 1, mRNA.	FALSE	GO:0006952 // GO:0007165	defense response // signal transduction	GO:0016021 // GO:0016020	integral to membrane // membrane	GO:0003823 // GO:0004872	antigen binding // receptor activity	---	---
16677612	3.77136	4.2436	3.91717	4.05366	3.84867	4.51888	3.90007	4.02005	4.57035	3.85079	3.89386	3.8236	-0.472241	-0.136489	-0.670213	-0.119974	0.719562	0.070257	-0.349729	0.394909	-0.744639	0.0177361	0.987856	RNA5SP76	ENST00000516277	ENSEMBL	ncrna:rRNA chromosome:GRCh37:1:219935131:219935217:1 gene:ENSG00000252086 gene_biotype:rRNA transcript_biotype:rRNA	FALSE	---	---	---	---	---	---	---	---
16965713	2.64832	3.31898	3.27724	3.243	3.2496	3.39488	2.64828	3.17305	3.38151	2.63819	2.70571	2.64142	-0.670663	0.034246	-0.145282	-0.524776	0.743323	0.064285	-0.326619	0.403804	-0.730423	0.0178243	0.987856	---	n367141	NONCODE	accn=NULL class=lncRNA name=Human lincRNA ref=BodyMapLinc transcriptId=TCONS_00008016 cpcScore=-1.0265300 cnci=-0.2358698	FALSE	---	---	---	---	---	---	---	---
16930938	6.3827	7.59337	6.5421	7.41425	6.48872	7.1136	7.03564	9.06635	6.99846	9.23967	6.81502	8.71442	-1.21067	-0.872145	-0.624878	-2.03071	-2.24121	-1.8994	-1.1846	-2.07031	0.885708	0.017969	0.987856	RNU12	NR_029422	RefSeq	Homo sapiens RNA, U12 small nuclear (RNU12), small nuclear RNA.	FALSE	---	---	---	---	---	---	---	---
17018274	8.68678	9.08494	8.86558	9.48872	8.90828	9.228	9.21474	9.32691	10.2241	9.44387	9.26891	9.04921	-0.398161	-0.623136	-0.319726	-0.112168	0.7802	0.219709	-0.363298	0.499954	-0.863252	0.0180478	0.987856	BAK1	NM_001188	RefSeq	Homo sapiens BCL2-antagonist/killer 1 (BAK1), mRNA.	FALSE	GO:0001782 // GO:0001783 // GO:0001836 // GO:0001836 // GO:0001974 // GO:0002262 // GO:0002352 // GO:0006915 // GO:0007420 // GO:0007568 // GO:0008053 // GO:0008283 // GO:0008285 // GO:0008635 // GO:0009620 // GO:0010046 // GO:0010225 // GO:0010248 // GO:0010332 // GO:0010524 // GO:0010629 // GO:0014070 // GO:0031018 // GO:0031100 // GO:0032471 // GO:0033137 // GO:0034644 // GO:0034644 // GO:0035…	B cell homeostasis // B cell apoptotic process // release of cytochrome c from mitochondria // release of cytochrome c from mitochondria // blood vessel remodeling // myeloid cell homeostasis // B cell negative selection // apoptotic process // brain development // aging // mitochondrial fusion // cell proliferation // negative regulation of cell proliferation // activation of cysteine-type endop…	GO:0005739 // GO:0005741 // GO:0005783 // GO:0005829 // GO:0031307 // GO:0046930 // GO:0005622 // GO:0005739 // GO:0016020 // GO:0016021 // GO:0031966	mitochondrion // mitochondrial outer membrane // endoplasmic reticulum // cytosol // integral to mitochondrial outer membrane // pore complex // intracellular // mitochondrion // membrane // integral to membrane // mitochondrial membrane	GO:0005515 // GO:0031072 // GO:0042802 // GO:0042803 // GO:0046872 // GO:0046982 // GO:0051087 // GO:0051400 // GO:0046982	protein binding // heat shock protein binding // identical protein binding // protein homodimerization activity // metal ion binding // protein heterodimerization activity // chaperone binding // BH domain binding // protein heterodimerization activity	GenMAPP // GenMAPP	Apoptosis // Apoptosis_GenMAPP
16855044	5.05779	4.83106	5.0258	4.99349	5.3718	4.91503	5.25828	5.15806	4.714	5.66555	5.29132	5.357	0.226722	0.032314	0.456766	0.100227	-0.951547	-0.065681	0.204007	-0.508614	0.712621	0.0180848	0.987856	TCEB3CL2	NM_001242907	RefSeq	Homo sapiens transcription elongation factor B polypeptide 3C-like 2 (TCEB3CL2), mRNA.	FALSE	GO:0006351 // GO:0006355	transcription, DNA-dependent // regulation of transcription, DNA-dependent	GO:0005634 // GO:0016021	nucleus // integral to membrane	GO:0003677	DNA binding	---	---
16761535	3.39867	3.3098	3.29749	2.91851	2.81567	2.9643	3.06929	3.16408	2.72281	3.2962	2.84896	3.41602	0.088865	0.378975	-0.148629	-0.094788	-0.573391	-0.567058	0.0561058	-0.570225	0.62633	0.0181099	0.987856	PRB3	NM_006249	RefSeq	Homo sapiens proline-rich protein BstNI subfamily 3 (PRB3), mRNA.	FALSE	GO:0008150	biological_process	GO:0005576 // GO:0005576	extracellular region // extracellular region	---	---	---	---
16718411	3.57815	4.2562	3.68273	4.1039	3.76472	4.43432	3.63624	3.96227	3.64684	3.70304	3.93686	3.60391	-0.67805	-0.421164	-0.669595	-0.326028	-0.056201	0.332951	-0.523709	0.138375	-0.662084	0.0181725	0.987856	OTTHUMG00000019052 // RP11-381K7.1	OTTHUMT00000050374	Havana transcript	cdna:all chromosome:VEGA52:10:113109697:113111861:-1 Gene:OTTHUMG00000019052	FALSE	---	---	---	---	---	---	---	---
16953024	4.52042	4.83704	4.48058	4.74735	4.09577	4.75912	4.55065	4.82051	4.54954	4.42727	4.81341	4.38484	-0.316618	-0.266771	-0.663354	-0.269867	0.12227	0.428562	-0.379153	0.275416	-0.654568	0.0181998	0.987856	MYL3	NM_000258	RefSeq	Homo sapiens myosin, light chain 3, alkali; ventricular, skeletal, slow (MYL3), mRNA.	FALSE	GO:0002026 // GO:0006942 // GO:0007519 // GO:0030049 // GO:0032781 // GO:0055010 // GO:0060048 // GO:0060048	regulation of the force of heart contraction // regulation of striated muscle contraction // skeletal muscle tissue development // muscle filament sliding // positive regulation of ATPase activity // ventricular cardiac muscle tissue morphogenesis // cardiac muscle contraction // cardiac muscle contraction	GO:0005829 // GO:0005859 // GO:0030017 // GO:0031672 // GO:0031674 // GO:0016459	cytosol // muscle myosin complex // sarcomere // A band // I band // myosin complex	GO:0003774 // GO:0003785 // GO:0005509 // GO:0008307 // GO:0032038	motor activity // actin monomer binding // calcium ion binding // structural constituent of muscle // myosin II heavy chain binding	GenMAPP	Striated_muscle_contraction
17077818	3.80785	3.89196	3.17445	3.26985	3.09472	3.59162	3.6145	3.52072	3.07872	3.76114	3.29328	4.29197	-0.084104	-0.095399	-0.496894	0.093783	-0.682421	-0.998684	-0.145653	-0.840552	0.694899	0.018232	0.987856	---	n370500	NONCODE	accn=NULL class=lncRNA name=Human lincRNA ref=BodyMapLinc transcriptId=TCONS_00015031 cpcScore=-0.9208020 cnci=-0.1638271	FALSE	---	---	---	---	---	---	---	---
16981168	4.65445	4.60654	4.68494	4.42239	4.7338	4.02749	4.65799	3.68577	3.58192	4.30712	4.5007	4.39619	0.047911	0.262552	0.706317	0.972216	-0.725203	0.104514	0.497249	-0.310345	0.807594	0.0182976	0.987856	GK3P	NR_026575	RefSeq	Homo sapiens glycerol kinase 3 pseudogene (GK3P), non-coding RNA.	FALSE	GO:0005975 // GO:0006071 // GO:0006071 // GO:0006072 // GO:0016310 // GO:0019563	carbohydrate metabolic process // glycerol metabolic process // glycerol metabolic process // glycerol-3-phosphate metabolic process // phosphorylation // glycerol catabolic process	GO:0005737 // GO:0005737 // GO:0005739 // GO:0005741 // GO:0005741 // GO:0016020	cytoplasm // cytoplasm // mitochondrion // mitochondrial outer membrane // mitochondrial outer membrane // membrane	GO:0000166 // GO:0004370 // GO:0004370 // GO:0005524 // GO:0016301 // GO:0016740 // GO:0016773	nucleotide binding // glycerol kinase activity // glycerol kinase activity // ATP binding // kinase activity // transferase activity // phosphotransferase activity, alcohol group as acceptor	---	---
16831878	4.45887	5.28146	4.34365	4.55468	4.76885	4.30318	4.50244	4.48421	4.63895	3.87384	4.57488	3.90651	-0.822585	-0.21103	0.465669	0.018236	0.765104	0.668369	-0.137428	0.716736	-0.854164	0.0184856	0.987856	---	TCONS_l2_00011527-XLOC_l2_005686	Broad TUCP	linc-LGALS9C-3 chr17:+:18330174-18333940	FALSE	---	---	---	---	---	---	---	---
16721809	9.13833	8.36804	9.02956	8.27329	8.98097	8.38673	8.78631	8.37615	8.23386	8.2842	8.76166	8.79185	0.77029	0.756267	0.594238	0.410154	-0.050342	-0.030189	0.632737	-0.0402655	0.673003	0.0185001	0.987856	ZNF143	NM_003442	RefSeq	Homo sapiens zinc finger protein 143 (ZNF143), mRNA.	FALSE	GO:0006357 // GO:0006359 // GO:0006366 // GO:0006383 // GO:0010467 // GO:0006351 // GO:0006355	regulation of transcription from RNA polymerase II promoter // regulation of transcription from RNA polymerase III promoter // transcription from RNA polymerase II promoter // transcription from RNA polymerase III promoter // gene expression // transcription, DNA-dependent // regulation of transcription, DNA-dependent	GO:0005654 // GO:0005634	nucleoplasm // nucleus	GO:0003677 // GO:0005515 // GO:0008270 // GO:0003676 // GO:0046872	DNA binding // protein binding // zinc ion binding // nucleic acid binding // metal ion binding	---	---
17095564	6.13666	5.75942	6.21962	5.74403	6.65337	5.65498	6.58346	6.04865	5.9782	6.28627	6.11112	6.02874	0.377235	0.475588	0.998384	0.534815	-0.308072	0.082377	0.596505	-0.112847	0.709353	0.0185199	0.987856	MIR4289	NR_036252	RefSeq	Homo sapiens microRNA 4289 (MIR4289), microRNA.	FALSE	---	---	---	---	---	---	---	---
16831905	6.45711	5.68508	6.64113	6.12797	6.72495	6.26939	6.74465	6.02899	6.44811	6.52419	6.39655	6.37594	0.77202	0.513159	0.455556	0.715662	-0.076076	0.02061	0.614099	-0.027733	0.641832	0.0186139	0.987856	FOXO3	NM_001455	RefSeq	Homo sapiens forkhead box O3 (FOXO3), transcript variant 1, mRNA.	FALSE	GO:0000122 // GO:0001542 // GO:0001544 // GO:0001547 // GO:0001556 // GO:0006417 // GO:0006915 // GO:0006917 // GO:0006950 // GO:0006974 // GO:0007173 // GO:0007389 // GO:0008286 // GO:0008543 // GO:0009790 // GO:0009888 // GO:0030330 // GO:0042127 // GO:0042593 // GO:0043525 // GO:0045087 // GO:0045648 // GO:0045893 // GO:0045944 // GO:0048011 // GO:0048015 // GO:0051090 // GO:0001542 // GO:0001…	negative regulation of transcription from RNA polymerase II promoter // ovulation from ovarian follicle // initiation of primordial ovarian follicle growth // antral ovarian follicle growth // oocyte maturation // regulation of translation // apoptotic process // induction of apoptosis // response to stress // response to DNA damage stimulus // epidermal growth factor receptor signaling pathway /…	GO:0005634 // GO:0005654 // GO:0005667 // GO:0005737 // GO:0005829 // GO:0016020 // GO:0005634 // GO:0005737 // GO:0005829 // GO:0005829	nucleus // nucleoplasm // transcription factor complex // cytoplasm // cytosol // membrane // nucleus // cytoplasm // cytosol // cytosol	GO:0003677 // GO:0003690 // GO:0003700 // GO:0003705 // GO:0005515 // GO:0008134 // GO:0008301 // GO:0019901 // GO:0043565 // GO:0003677 // GO:0003700 // GO:0008301 // GO:0043565	DNA binding // double-stranded DNA binding // sequence-specific DNA binding transcription factor activity // RNA polymerase II distal enhancer sequence-specific DNA binding transcription factor activity // protein binding // transcription factor binding // DNA binding, bending // protein kinase binding // sequence-specific DNA binding // DNA binding // sequence-specific DNA binding transcription …	---	---
16774762	2.74072	2.11879	2.74649	2.20376	2.76195	2.55321	2.47487	2.33784	2.16274	2.34554	2.48705	2.95201	0.621931	0.542734	0.208743	0.137032	-0.182797	-0.464963	0.37761	-0.32388	0.70149	0.0186437	0.987856	RNU6-60	ENST00000364792	ENSEMBL	ncrna:snRNA chromosome:GRCh37:13:49562051:49562153:1 gene:ENSG00000201662 gene_biotype:snRNA transcript_biotype:snRNA	FALSE	---	---	---	---	---	---	---	---
16874202	5.92191	5.24848	5.83868	5.28803	5.79889	5.80492	6.11155	5.53595	5.89038	6.05757	5.71592	5.955	0.673422	0.550647	-0.006034	0.575595	-0.167192	-0.239074	0.448407	-0.203133	0.65154	0.0187035	0.987856	CGB7	NM_033142	RefSeq	Homo sapiens chorionic gonadotropin, beta polypeptide 7 (CGB7), mRNA.	FALSE	GO:0006915 // GO:0007165 // GO:0007267 // GO:0007292 // GO:0016486 // GO:0044267	apoptotic process // signal transduction // cell-cell signaling // female gamete generation // peptide hormone processing // cellular protein metabolic process	GO:0005576 // GO:0005576	extracellular region // extracellular region	GO:0005179 // GO:0005179	hormone activity // hormone activity	---	---
17017476	8.79381	8.89659	8.66832	9.59008	8.79568	9.30713	9.17094	9.27147	9.99891	9.12854	8.95628	8.84905	-0.102789	-0.921756	-0.511442	-0.10053	0.870365	0.107223	-0.409129	0.488794	-0.897923	0.0187692	0.987856	LSM2	NM_021177	RefSeq	Homo sapiens LSM2 homolog, U6 small nuclear RNA associated (S. cerevisiae) (LSM2), mRNA.	FALSE	GO:0000288 // GO:0000398 // GO:0000398 // GO:0000398 // GO:0008380 // GO:0010467 // GO:0016070 // GO:0016071 // GO:0043928 // GO:0006397 // GO:0008380	nuclear-transcribed mRNA catabolic process, deadenylation-dependent decay // mRNA splicing, via spliceosome // mRNA splicing, via spliceosome // mRNA splicing, via spliceosome // RNA splicing // gene expression // RNA metabolic process // mRNA metabolic process // exonucleolytic nuclear-transcribed mRNA catabolic process involved in deadenylation-dependent decay // mRNA processing // RNA splicing	GO:0005634 // GO:0005654 // GO:0005829 // GO:0071013 // GO:0005634 // GO:0005681 // GO:0030529	nucleus // nucleoplasm // cytosol // catalytic step 2 spliceosome // nucleus // spliceosomal complex // ribonucleoprotein complex	GO:0005515 // GO:0017070 // GO:0019901 // GO:0003723	protein binding // U6 snRNA binding // protein kinase binding // RNA binding	GenMAPP	mRNA_processing_Reactome
17005858	9.18067	9.11002	9.40494	10.5684	9.64291	9.88726	10.3192	9.72889	11.0458	10.1029	10.4036	9.40227	0.070646	-1.16346	-0.24435	0.590291	0.94291	1.00134	-0.186719	0.972124	-1.15884	0.0187923	0.987856	HIST1H2AI	NM_003509	RefSeq	Homo sapiens histone cluster 1, H2ai (HIST1H2AI), mRNA.	FALSE	GO:0006334	nucleosome assembly	GO:0000786 // GO:0005634 // GO:0005694	nucleosome // nucleus // chromosome	GO:0003677 // GO:0005515 // GO:0019899 // GO:0046982	DNA binding // protein binding // enzyme binding // protein heterodimerization activity	---	---
16993596	3.69759	3.43171	3.4042	3.71823	3.83344	4.3218	3.99791	3.91898	3.9377	3.29654	3.80465	3.30416	0.265888	-0.314028	-0.488359	0.078933	0.641162	0.500488	-0.114391	0.570825	-0.685216	0.0188153	0.987856	OR2V2	NM_206880	RefSeq	Homo sapiens olfactory receptor, family 2, subfamily V, member 2 (OR2V2), mRNA.	FALSE	GO:0007165 // GO:0007186 // GO:0007608 // GO:0050896 // GO:0050911	signal transduction // G-protein coupled receptor signaling pathway // sensory perception of smell // response to stimulus // detection of chemical stimulus involved in sensory perception of smell	GO:0005886 // GO:0016021 // GO:0005886 // GO:0016020	plasma membrane // integral to membrane // plasma membrane // membrane	GO:0004930 // GO:0004984 // GO:0004871	G-protein coupled receptor activity // olfactory receptor activity // signal transducer activity	---	---
16915111	3.68345	3.97288	3.57649	3.19805	3.15729	2.8961	3.53695	3.75212	3.70023	3.36677	3.87307	2.5927	-0.289429	0.378442	0.261193	-0.215171	0.333461	1.28037	0.0337588	0.806916	-0.773157	0.0188659	0.987856	---	ENST00000515963	ENSEMBL	ncrna:miRNA chromosome:GRCh37:20:55575143:55575213:1 gene:ENSG00000251772 gene_biotype:miRNA transcript_biotype:miRNA	FALSE	---	---	---	---	---	---	---	---
16847253	4.01615	4.2267	3.95539	3.8612	4.24329	3.84578	4.10301	3.49912	3.7653	4.14673	3.87118	4.54915	-0.210545	0.094185	0.397508	0.603892	-0.381427	-0.677965	0.22126	-0.529696	0.750956	0.0188757	0.987856	OTTHUMG00000179382 // RP11-567L7.6	OTTHUMT00000446040	Havana transcript	cdna:all chromosome:VEGA52:17:57529374:57604200:-1 Gene:OTTHUMG00000179382	FALSE	---	---	---	---	---	---	---	---
16692611	4.60532	5.01737	4.74038	4.90002	4.58819	5.41068	4.54924	4.70139	4.9289	4.58373	4.89896	4.66738	-0.412045	-0.159639	-0.82249	-0.152151	0.345171	0.231584	-0.386581	0.288378	-0.674959	0.0190352	0.987856	HIST2H2BF	AK092418	GenBank	Homo sapiens cDNA FLJ35099 fis, clone PLACE6006287.	FALSE	GO:0006334	nucleosome assembly	GO:0000786 // GO:0005634 // GO:0005694	nucleosome // nucleus // chromosome	GO:0003677 // GO:0046982	DNA binding // protein heterodimerization activity	---	---
16793684	3.04971	3.94028	3.31471	3.92753	3.49521	3.75843	3.48443	3.51812	4.08791	3.37864	3.51751	3.60334	-0.890576	-0.612817	-0.263222	-0.033692	0.709271	-0.085832	-0.450077	0.311719	-0.761796	0.0191959	0.987856	OTTHUMG00000171107 // RP11-355I22.2	OTTHUMT00000411702	Havana transcript	cdna:all chromosome:VEGA52:14:62570096:62583893:-1 Gene:OTTHUMG00000171107	FALSE	---	---	---	---	---	---	---	---
16775583	5.67354	6.66446	5.14863	5.77398	5.73717	6.75971	5.14693	5.68743	4.91573	4.94811	4.98934	5.20009	-0.990912	-0.625349	-1.02254	-0.540501	-0.032383	-0.210747	-0.794826	-0.121565	-0.673261	0.0192403	0.987856	RNY3P7	ENST00000384073	ENSEMBL	ncrna:misc_RNA chromosome:GRCh37:13:78197507:78197607:1 gene:ENSG00000206800 gene_biotype:misc_RNA transcript_biotype:misc_RNA	FALSE	---	---	---	---	---	---	---	---
16986244	3.48838	2.80096	2.81655	3.59812	3.26056	3.26163	3.35556	3.10151	3.77265	2.54135	3.49641	2.82321	0.687416	-0.781565	-0.001072	0.254052	1.23131	0.673193	0.0397077	0.95225	-0.912542	0.0194579	0.987856	---	ENST00000362775	ENSEMBL	ncrna:snRNA chromosome:GRCh37:5:74075134:74075238:1 gene:ENSG00000199645 gene_biotype:snRNA transcript_biotype:snRNA	FALSE	---	---	---	---	---	---	---	---
17052681	6.43478	7.04153	6.95594	6.10554	6.57433	5.9562	6.73513	6.45506	5.89451	6.3945	6.12436	6.78651	-0.606747	0.850401	0.618134	0.280062	-0.499998	-0.662151	0.285463	-0.581075	0.866537	0.0195259	0.987856	---	JQ778272	GenBank	Homo sapiens clone 71 TCR beta chain mRNA, complete cds.	FALSE	---	---	---	---	---	---	---	---
16801196	3.52075	3.96041	3.35365	3.44938	4.21831	4.02493	4.4454	3.89197	5.34933	3.45826	4.31173	4.01466	-0.439654	-0.095729	0.19338	0.553426	1.89107	0.297066	0.0528558	1.09407	-1.04121	0.0195547	0.987856	OTTHUMG00000172590 // RP11-430B1.1	OTTHUMT00000419356	Havana transcript	cdna:all chromosome:VEGA52:15:52325904:52327822:1 Gene:OTTHUMG00000172590	FALSE	---	---	---	---	---	---	---	---
16977162	3.87907	4.35594	4.13233	3.6867	4.08227	4.7822	3.52012	4.43239	3.88356	3.56426	4.32043	3.77829	-0.476865	0.445633	-0.699925	-0.912268	0.3193	0.542145	-0.410856	0.430723	-0.841579	0.0195584	0.987856	---	n367584	NONCODE	accn=NULL class=lncRNA name=Human lincRNA ref=BodyMapLinc transcriptId=TCONS_00009076 cpcScore=-1.2169500 cnci=-0.2777222	FALSE	---	---	---	---	---	---	---	---
16867899	3.51666	3.03326	3.99106	3.20758	3.49504	3.27591	3.55769	3.31634	3.22027	4.35894	4.01991	3.75608	0.483405	0.783483	0.219133	0.241349	-1.13867	0.263829	0.431843	-0.43742	0.869262	0.0196174	0.987856	FLJ25758	NR_024372	RefSeq	Homo sapiens MAP/microtubule affinity-regulating kinase 1 pseudogene (FLJ25758), non-coding RNA.	FALSE	---	---	---	---	---	---	---	---
16862132	8.49413	9.49887	8.39803	9.23097	8.33812	9.36627	8.00209	9.44453	8.84795	8.73812	7.84769	8.33751	-1.00474	-0.832934	-1.02815	-1.44244	0.109824	-0.489821	-1.07707	-0.189999	-0.887071	0.0196417	0.987856	LGALS14	NM_203471	RefSeq	Homo sapiens lectin, galactoside-binding, soluble, 14 (LGALS14), transcript variant 2, mRNA.	FALSE	---	---	GO:0005634	nucleus	GO:0030246	carbohydrate binding	---	---
17016467	4.41004	4.0835	4.22296	4.28163	4.10787	4.41549	4.3879	4.83757	4.21334	4.73881	3.8286	4.98245	0.326546	-0.058665	-0.307619	-0.449672	-0.525466	-1.15385	-0.122353	-0.839657	0.717304	0.0196849	0.987856	ZNF204P	NR_024553	RefSeq	Homo sapiens zinc finger protein 204, pseudogene (ZNF204P), transcript variant 2, non-coding RNA.	FALSE	---	---	---	---	GO:0003676 // GO:0046872	nucleic acid binding // metal ion binding	---	---
16884301	6.41886	8.51213	6.53423	6.57362	6.22332	7.49934	6.40107	7.00744	6.80322	6.65911	6.34613	6.18389	-2.09327	-0.039388	-1.27602	-0.606374	0.144112	0.162238	-1.00376	0.153175	-1.15694	0.0196897	0.987856	---	TCONS_l2_00015445-XLOC_l2_007491	Broad TUCP	linc-ACOXL-1 chr2:+:111368492-111369981	FALSE	---	---	---	---	---	---	---	---
16924061	3.48599	3.15584	3.62889	3.20182	3.18146	3.3063	3.87378	3.39688	4.22987	4.28851	3.48771	4.47335	0.330151	0.427072	-0.124834	0.476903	-0.058639	-0.985645	0.277323	-0.522142	0.799465	0.0199641	0.987856	DIP2A-IT1	NR_046400	RefSeq	Homo sapiens DIP2A intronic transcript 1 (non-protein coding) (DIP2A-IT1), non-coding RNA.	FALSE	---	---	---	---	---	---	---	---
16812871	7.06874	5.96673	7.52146	6.2981	7.67253	6.42021	7.40359	7.52354	7.49814	7.59674	7.3867	7.57748	1.10201	1.22337	1.25232	-0.119948	-0.098601	-0.190776	0.864437	-0.144688	1.00913	0.0199708	0.987856	---	ENST00000561409	ENSEMBL	cdna:known chromosome:GRCh37:15:86122277:86123409:-1 gene:ENSG00000259375 gene_biotype:antisense transcript_biotype:antisense	FALSE	---	---	---	---	---	---	---	---
16933623	4.07222	3.78755	4.89479	3.851	3.96077	4.03402	3.82004	3.58256	4.05161	3.96345	3.34725	4.53711	0.284668	1.04378	-0.073249	0.23748	0.088164	-1.18986	0.373171	-0.550847	0.924017	0.0199734	0.987856	SNORD125	NR_003686	RefSeq	Homo sapiens small nucleolar RNA, C/D box 125 (SNORD125), small nucleolar RNA.	FALSE	---	---	---	---	---	---	---	---
16669566	3.75056	4.26539	4.11337	5.20874	4.24578	4.39023	5.18726	8.12333	5.54175	8.14739	5.25842	7.82179	-0.514835	-1.09537	-0.144457	-2.93607	-2.60564	-2.56337	-1.17268	-2.5845	1.41182	0.0199864	0.987856	---	ENST00000383967	ENSEMBL	ncrna:snRNA chromosome:GRCh37:1:143687359:143687519:1 gene:ENSG00000206694 gene_biotype:snRNA transcript_biotype:snRNA	FALSE	---	---	---	---	---	---	---	---
16670197	3.75056	4.26539	4.11337	5.20874	4.24578	4.39023	5.18726	8.12333	5.54175	8.14739	5.25842	7.82179	-0.514835	-1.09537	-0.144457	-2.93607	-2.60564	-2.56337	-1.17268	-2.5845	1.41182	0.0199864	0.987856	---	ENST00000383967	ENSEMBL	ncrna:snRNA chromosome:GRCh37:1:143687359:143687519:1 gene:ENSG00000206694 gene_biotype:snRNA transcript_biotype:snRNA	FALSE	---	---	---	---	---	---	---	---
16942989	3.04433	3.66714	2.95572	3.69574	2.79381	3.14371	2.62595	3.07284	2.65733	2.75556	3.09404	2.77198	-0.62281	-0.740027	-0.349908	-0.446884	-0.098231	0.322055	-0.539907	0.111912	-0.651819	0.0200012	0.987856	---	ENST00000363496	ENSEMBL	ncrna:snRNA chromosome:GRCh37:3:93695873:93695979:1 gene:ENSG00000200366 gene_biotype:snRNA transcript_biotype:snRNA	FALSE	---	---	---	---	---	---	---	---
16912354	5.30813	5.2773	5.2964	5.55466	5.33744	5.13234	5.40145	5.16563	5.21066	5.36455	4.21264	5.77847	0.03083	-0.258264	0.205095	0.235814	-0.153896	-1.56582	0.0533688	-0.85986	0.913229	0.0200885	0.987856	PSIMCT-1	NR_003677	RefSeq	Homo sapiens malignant T cell amplified sequence 1 pseudogene (PSIMCT-1), non-coding RNA.	FALSE	---	---	---	---	---	---	---	---
16675398	7.24958	6.39839	7.16899	6.74649	6.90268	6.93126	7.02187	6.95225	6.42286	7.18085	7.11209	7.21019	0.851198	0.422496	-0.028579	0.069622	-0.757996	-0.098097	0.328684	-0.428047	0.756731	0.0201743	0.987856	CFH	NM_000186	RefSeq	Homo sapiens complement factor H (CFH), nuclear gene encoding mitochondrial protein, transcript variant 1, mRNA.	FALSE	GO:0006956 // GO:0006957 // GO:0030449 // GO:0045087 // GO:0045087	complement activation // complement activation, alternative pathway // regulation of complement activation // innate immune response // innate immune response	GO:0005576 // GO:0005615 // GO:0005576	extracellular region // extracellular space // extracellular region	GO:0005515 // GO:0008201 // GO:0043395	protein binding // heparin binding // heparan sulfate proteoglycan binding	---	---
16968274	3.84152	4.26199	3.3701	3.48102	3.45613	4.02083	3.33713	3.57821	4.03936	3.53862	3.82563	3.71115	-0.420463	-0.110916	-0.5647	-0.241081	0.50074	0.114477	-0.33429	0.307609	-0.641898	0.0202633	0.987856	LOC100505875	NR_038342	RefSeq	Homo sapiens uncharacterized LOC100505875 (LOC100505875), non-coding RNA.	FALSE	---	---	---	---	---	---	---	---
16738393	5.14848	4.93212	4.25902	4.57903	4.62201	4.71207	5.03483	4.16963	4.69574	3.84596	5.12692	3.85127	0.216364	-0.320008	-0.090062	0.865202	0.849773	1.27565	0.167874	1.06271	-0.894837	0.0203442	0.987856	OR5M1	NM_001004740	RefSeq	Homo sapiens olfactory receptor, family 5, subfamily M, member 1 (OR5M1), mRNA.	FALSE	GO:0007165 // GO:0007186 // GO:0007608 // GO:0050896 // GO:0050911	signal transduction // G-protein coupled receptor signaling pathway // sensory perception of smell // response to stimulus // detection of chemical stimulus involved in sensory perception of smell	GO:0005886 // GO:0016021 // GO:0005886 // GO:0016020	plasma membrane // integral to membrane // plasma membrane // membrane	GO:0004930 // GO:0004984 // GO:0004871	G-protein coupled receptor activity // olfactory receptor activity // signal transducer activity	---	---
16849298	7.12465	7.95096	7.34354	7.65969	6.98436	7.66175	8.08686	8.35892	8.67261	8.3661	8.0117	8.06597	-0.826303	-0.316145	-0.677382	-0.272053	0.306502	-0.054264	-0.522971	0.126119	-0.64909	0.0203492	0.987856	MXRA7	NM_001008528	RefSeq	Homo sapiens matrix-remodelling associated 7 (MXRA7), transcript variant 1, mRNA.	FALSE	---	---	GO:0016021 // GO:0016020	integral to membrane // membrane	---	---	---	---
16952118	6.72874	6.28328	6.98372	6.20746	7.04537	6.09	6.12273	5.69453	6.0858	6.50927	6.43552	6.13589	0.445466	0.776256	0.955377	0.428199	-0.423464	0.29963	0.651324	-0.061917	0.713241	0.0203656	0.987856	TRANK1	NM_014831	RefSeq	Homo sapiens tetratricopeptide repeat and ankyrin repeat containing 1 (TRANK1), mRNA.	FALSE	---	---	---	---	GO:0005524 // GO:0016787	ATP binding // hydrolase activity	---	---
17082081	5.73208	6.20922	5.89104	6.30056	5.95394	6.07311	6.32926	6.62872	7.03281	6.25558	6.41859	6.40087	-0.477142	-0.409519	-0.119171	-0.299457	0.777236	0.017713	-0.326322	0.397475	-0.723797	0.0203974	0.987856	RHPN1-AS1	NR_026785	RefSeq	Homo sapiens RHPN1 antisense RNA 1 (head to head) (RHPN1-AS1), non-coding RNA.	FALSE	---	---	---	---	---	---	---	---
16878947	9.5727	8.75166	9.60698	8.90018	9.50685	9.00321	9.95977	9.7377	9.30647	9.65179	10.0105	9.85032	0.82104	0.706799	0.503647	0.222071	-0.345327	0.160168	0.563389	-0.0925795	0.655969	0.0204567	0.987856	LTBP1	NM_206943	RefSeq	Homo sapiens latent transforming growth factor beta binding protein 1 (LTBP1), transcript variant 1, mRNA.	FALSE	GO:0030198 // GO:0035583	extracellular matrix organization // sequestering of TGFbeta in extracellular matrix	GO:0005576 // GO:0005578 // GO:0031012 // GO:0005576 // GO:0005578	extracellular region // proteinaceous extracellular matrix // extracellular matrix // extracellular region // proteinaceous extracellular matrix	GO:0005024 // GO:0005509 // GO:0005515 // GO:0019838	transforming growth factor beta-activated receptor activity // calcium ion binding // protein binding // growth factor binding	GenMAPP	TGF_Beta_Signaling_Pathway
16883935	4.38592	5.83785	4.47259	4.83143	4.56771	5.2469	4.82304	4.49625	4.62821	4.23657	4.76881	4.2209	-1.45192	-0.358843	-0.679189	0.326791	0.391636	0.547905	-0.540791	0.46977	-1.01056	0.0204979	0.987856	---	ENST00000419904	ENSEMBL	cdna:known chromosome:GRCh37:2:106795998:106800253:1 gene:ENSG00000233339 gene_biotype:antisense transcript_biotype:antisense	FALSE	---	---	---	---	---	---	---	---
16850682	4.34255	4.29439	4.61975	4.97369	4.46996	4.44657	4.56744	4.33788	4.82122	4.03399	4.66781	4.15756	0.048167	-0.353947	0.023389	0.229567	0.787226	0.510245	-0.013206	0.648735	-0.661941	0.0205784	0.987856	LINC00667	NR_015389	RefSeq	Homo sapiens long intergenic non-protein coding RNA 667 (LINC00667), non-coding RNA.	FALSE	---	---	---	---	---	---	---	---
16983629	5.02027	4.88293	5.1582	5.18423	5.38161	5.50839	5.09677	5.51586	5.74385	4.81322	5.45948	5.21888	0.137337	-0.026029	-0.126782	-0.419084	0.930629	0.240603	-0.108639	0.585616	-0.694256	0.0205993	0.987856	LSP1P3	NR_033961	RefSeq	Homo sapiens lymphocyte-specific protein 1 pseudogene 3 (LSP1P3), non-coding RNA.	FALSE	GO:0007165	signal transduction	---	---	GO:0004871	signal transducer activity	---	---
17016372	10.365	10.6997	10.2835	11.1606	10.3351	11.0927	10.828	10.5829	11.5741	10.6564	10.7472	10.6335	-0.33474	-0.87706	-0.75759	0.24508	0.91768	0.11375	-0.431077	0.515715	-0.946792	0.0206442	0.987856	HIST1H1C	NM_005319	RefSeq	Homo sapiens histone cluster 1, H1c (HIST1H1C), mRNA.	FALSE	GO:0006334 // GO:0016584 // GO:0006334	nucleosome assembly // nucleosome positioning // nucleosome assembly	GO:0000786 // GO:0005634 // GO:0000786 // GO:0005694	nucleosome // nucleus // nucleosome // chromosome	GO:0003677 // GO:0003677	DNA binding // DNA binding	---	---
16968407	9.85849	9.10466	9.84511	9.40096	9.80175	9.2969	9.61513	9.17911	8.99558	9.30166	9.73818	9.72644	0.753833	0.444142	0.504853	0.436028	-0.306074	0.011732	0.534714	-0.147171	0.681885	0.0206656	0.987856	COPS4	NM_016129	RefSeq	Homo sapiens COP9 signalosome subunit 4 (COPS4), transcript variant 1, mRNA.	FALSE	GO:0010388	cullin deneddylation	GO:0005634 // GO:0005730 // GO:0005737 // GO:0008180 // GO:0005634 // GO:0008180	nucleus // nucleolus // cytoplasm // signalosome // nucleus // signalosome	GO:0005515	protein binding	---	---
16924855	3.27588	3.29693	3.43648	3.36416	3.24146	2.9946	3.22622	3.65842	2.86461	3.59297	2.98711	3.69646	-0.021053	0.072327	0.246862	-0.432202	-0.728364	-0.709352	-0.0335165	-0.718858	0.685341	0.0207815	0.987856	KRTAP6-1	ENST00000329122	ENSEMBL	cdna:known chromosome:GRCh37:21:31985750:31986249:-1 gene:ENSG00000184724 gene_biotype:protein_coding transcript_biotype:protein_coding	FALSE	---	---	GO:0005829 // GO:0005882	cytosol // intermediate filament	---	---	---	---
16921470	3.81016	4.07449	3.79813	3.64058	3.86752	4.11511	3.81128	3.92597	3.77317	3.13255	3.79243	3.36605	-0.264334	0.157552	-0.247589	-0.114688	0.640622	0.426375	-0.117265	0.533498	-0.650763	0.0207866	0.987856	---	ENST00000516390	ENSEMBL	ncrna:snoRNA chromosome:GRCh37:21:10385953:10386047:1 gene:ENSG00000252199 gene_biotype:snoRNA transcript_biotype:snoRNA	FALSE	---	---	---	---	---	---	---	---
16952720	6.52304	5.7916	6.60576	6.10794	6.39636	5.95089	6.56647	6.57009	6.36939	6.71833	6.16716	6.40977	0.731438	0.497819	0.445468	-0.003613	-0.348938	-0.242616	0.417778	-0.295777	0.713555	0.0207884	0.987856	ZNF852	AK296954	GenBank	Homo sapiens cDNA FLJ56103 complete cds, highly similar to Zinc finger protein 167.	FALSE	GO:0006355	regulation of transcription, DNA-dependent	GO:0005622	intracellular	GO:0003676 // GO:0008270 // GO:0046872	nucleic acid binding // zinc ion binding // metal ion binding	---	---
17107358	4.46167	4.74479	4.70699	4.8983	4.43588	4.77066	4.42618	4.76636	4.44787	4.18971	4.99124	4.51713	-0.283125	-0.19131	-0.334785	-0.34018	0.258159	0.474106	-0.28735	0.366133	-0.653483	0.020921	0.987856	---	ENST00000516354	ENSEMBL	ncrna:misc_RNA chromosome:GRCh37:X:137479510:137479787:1 gene:ENSG00000252163 gene_biotype:misc_RNA transcript_biotype:misc_RNA	FALSE	---	---	---	---	---	---	---	---
16859481	9.94301	10.5542	9.93768	10.4719	9.78933	10.4234	10.4114	10.9244	11.0704	10.8933	10.3649	10.4814	-0.611219	-0.534187	-0.634063	-0.51305	0.1771	-0.11651	-0.57313	0.030295	-0.603425	0.0210651	0.987856	MRPL34	NM_023937	RefSeq	Homo sapiens mitochondrial ribosomal protein L34 (MRPL34), nuclear gene encoding mitochondrial protein, mRNA.	FALSE	GO:0006412 // GO:0006412	translation // translation	GO:0005761 // GO:0005622 // GO:0005739 // GO:0005840 // GO:0030529	mitochondrial ribosome // intracellular // mitochondrion // ribosome // ribonucleoprotein complex	GO:0003735 // GO:0003735	structural constituent of ribosome // structural constituent of ribosome	---	---
16900152	3.46977	4.33125	3.26467	3.66907	3.98774	3.93163	3.80434	3.21104	4.20085	3.05337	3.30873	2.95033	-0.861476	-0.404404	0.056114	0.593297	1.14748	0.358407	-0.154117	0.752941	-0.907058	0.0210718	0.987856	IGKC	AY510106	GenBank	Homo sapiens 2G9 monoclonal IgM antibody light chain mRNA, complete cds.	FALSE	GO:0006955 // GO:0006956 // GO:0006958 // GO:0038096 // GO:0045087 // GO:0050776	immune response // complement activation // complement activation, classical pathway // Fc-gamma receptor signaling pathway involved in phagocytosis // innate immune response // regulation of immune response	GO:0005576 // GO:0005576 // GO:0005886	extracellular region // extracellular region // plasma membrane	GO:0003823	antigen binding	---	---
17031139	6.78414	6.11036	6.80428	6.19319	6.95906	6.05723	5.58954	4.76242	4.90716	5.4678	5.59299	5.27731	0.673786	0.611088	0.901826	0.827118	-0.560641	0.315685	0.753455	-0.122478	0.875933	0.0210911	0.987856	HLA-DRA	ENST00000416883	ENSEMBL	cdna:known chromosome:GRCh37:HSCHR6_MHC_DBB:32382335:32387545:1 gene:ENSG00000228987 gene_biotype:protein_coding transcript_biotype:protein_coding	FALSE	GO:0006955 // GO:0019221 // GO:0019886 // GO:0031295 // GO:0050852 // GO:0060333 // GO:0002504 // GO:0006955 // GO:0019882	immune response // cytokine-mediated signaling pathway // antigen processing and presentation of exogenous peptide antigen via MHC class II // T cell costimulation // T cell receptor signaling pathway // interferon-gamma-mediated signaling pathway // antigen processing and presentation of peptide or polysaccharide antigen via MHC class II // immune response // antigen processing and presentation	GO:0000139 // GO:0005764 // GO:0005765 // GO:0005765 // GO:0005886 // GO:0005886 // GO:0005887 // GO:0012507 // GO:0030658 // GO:0030666 // GO:0030669 // GO:0031902 // GO:0032588 // GO:0042613 // GO:0071556 // GO:0016021 // GO:0016020 // GO:0005764 // GO:0005765 // GO:0005768 // GO:0005783 // GO:0005789 // GO:0005794 // GO:0005886 // GO:0010008 // GO:0031902	Golgi membrane // lysosome // lysosomal membrane // lysosomal membrane // plasma membrane // plasma membrane // integral to plasma membrane // ER to Golgi transport vesicle membrane // transport vesicle membrane // endocytic vesicle membrane // clathrin-coated endocytic vesicle membrane // late endosome membrane // trans-Golgi network membrane // MHC class II protein complex // integral to lumena…	GO:0032395 // GO:0005515	MHC class II receptor activity // protein binding	---	---
16862118	4.50504	4.79838	4.4727	5.00049	4.54027	5.15043	4.42872	4.28098	4.5473	4.18765	4.61543	4.26588	-0.293342	-0.527797	-0.610158	0.14774	0.35965	0.349549	-0.320889	0.3546	-0.675489	0.02117	0.987856	LGALS17A	NR_034156	RefSeq	Homo sapiens Charcot-Leyden crystal protein pseudogene (LGALS17A), non-coding RNA.	FALSE	---	---	---	---	GO:0030246	carbohydrate binding	---	---
16969988	3.9185	4.37549	4.81517	4.8429	4.56028	4.79961	4.40256	6.18576	4.39882	6.42964	4.42785	6.03225	-0.456994	-0.027729	-0.239329	-1.7832	-2.03082	-1.6044	-0.626814	-1.81761	1.19079	0.0214648	0.987856	---	ENST00000384093	ENSEMBL	ncrna:snRNA chromosome:GRCh37:4:114341479:114341642:1 gene:ENSG00000206820 gene_biotype:snRNA transcript_biotype:snRNA	FALSE	---	---	---	---	---	---	---	---
16724162	5.07906	5.90439	5.31408	5.81627	5.43889	5.78653	4.82422	5.58225	5.33953	5.25185	5.52967	5.6063	-0.825337	-0.502181	-0.347641	-0.758039	0.087675	-0.07663	-0.608299	0.0055225	-0.613822	0.0214915	0.987856	---	ENST00000525563	ENSEMBL	cdna:known chromosome:GRCh37:11:45673079:45674241:1 gene:ENSG00000255091 gene_biotype:antisense transcript_biotype:antisense	FALSE	---	---	---	---	---	---	---	---
16670317	5.01872	5.50146	5.23291	5.4601	4.97183	6.04302	4.76049	4.75023	4.63663	4.4739	5.14721	4.44119	-0.482747	-0.227193	-1.07119	0.010263	0.162733	0.706022	-0.442718	0.434377	-0.877095	0.0215461	0.987856	FCGR1C	NR_027484	RefSeq	Homo sapiens Fc fragment of IgG, high affinity Ic, receptor (CD64), pseudogene (FCGR1C), non-coding RNA.	FALSE	---	---	GO:0005886 // GO:0016021	plasma membrane // integral to membrane	GO:0019864	IgG binding	---	---
16865098	3.17602	3.04126	3.63114	3.75034	3.65644	3.695	3.46365	3.66986	3.31905	2.96145	3.92569	3.19032	0.134764	-0.119202	-0.038565	-0.20621	0.357607	0.735369	-0.0573033	0.546488	-0.603791	0.0215973	0.987856	MIR516A1	NR_030220	RefSeq	Homo sapiens microRNA 516a-1 (MIR516A1), microRNA.	FALSE	---	---	---	---	---	---	---	---
16876978	8.40994	8.00585	8.77642	7.97747	8.52954	8.07048	7.90924	8.3275	7.7632	8.38652	7.94577	8.3456	0.404096	0.798948	0.459062	-0.418261	-0.62332	-0.399838	0.310961	-0.511579	0.82254	0.0216158	0.987856	GRHL1	NM_198182	RefSeq	Homo sapiens grainyhead-like 1 (Drosophila) (GRHL1), mRNA.	FALSE	GO:0006351 // GO:0006355 // GO:0007275 // GO:0044255 // GO:0044281	transcription, DNA-dependent // regulation of transcription, DNA-dependent // multicellular organismal development // cellular lipid metabolic process // small molecule metabolic process	GO:0005634 // GO:0005654 // GO:0005737 // GO:0005794 // GO:0005634	nucleus // nucleoplasm // cytoplasm // Golgi apparatus // nucleus	GO:0003677	DNA binding	---	---
17005600	7.11961	7.5375	7.08357	8.59773	7.21183	8.41529	8.06505	7.95753	8.62171	8.13038	8.17607	7.82487	-0.417893	-1.51416	-1.20346	0.107521	0.491323	0.3512	-0.756998	0.421261	-1.17826	0.0216366	0.987856	HIST1H2BH	NM_003524	RefSeq	Homo sapiens histone cluster 1, H2bh (HIST1H2BH), mRNA.	FALSE	GO:0006334 // GO:0006334	nucleosome assembly // nucleosome assembly	GO:0000786 // GO:0005634 // GO:0000786 // GO:0005694	nucleosome // nucleus // nucleosome // chromosome	GO:0003677 // GO:0046982 // GO:0003677	DNA binding // protein heterodimerization activity // DNA binding	---	---
16761255	3.74564	4.23299	3.69945	3.796	3.41387	3.5619	3.37864	3.52437	3.82724	3.67713	4.06252	3.37402	-0.487354	-0.096547	-0.148025	-0.145729	0.150112	0.688504	-0.219414	0.419308	-0.638722	0.0216857	0.987856	---	ENST00000544225	ENSEMBL	cdna:known chromosome:GRCh37:12:10167839:10183205:-1 gene:ENSG00000256803 gene_biotype:antisense transcript_biotype:antisense	FALSE	---	---	---	---	---	---	---	---
16798130	5.24358	5.77903	5.55252	5.39638	5.83004	5.3234	5.16231	4.90212	5.53865	4.91269	5.74529	4.61378	-0.535448	0.156143	0.50664	0.260194	0.625953	1.13152	0.0968822	0.878736	-0.781853	0.0217902	0.987856	SNRPN	AF400485	GenBank	Homo sapiens clone RT-2I SNURF-SNRPN mRNA, downstream untranslated exons, alternatively spliced.	FALSE	GO:0008380 // GO:0009725 // GO:0008150	RNA splicing // response to hormone stimulus // biological_process	GO:0005681 // GO:0005685 // GO:0005686 // GO:0030532 // GO:0005634 // GO:0030529 // GO:0005634 // GO:0019013 // GO:0005575	spliceosomal complex // U1 snRNP // U2 snRNP // small nuclear ribonucleoprotein complex // nucleus // ribonucleoprotein complex // nucleus // viral nucleocapsid // cellular_component	GO:0003723 // GO:0005515 // GO:0003674	RNA binding // protein binding // molecular_function	GenMAPP // GenMAPP	mRNA_processing_Reactome // mRNA_processing_binding_Reactome
17016369	5.48597	6.14631	4.71408	5.58865	5.10938	5.88113	5.20709	5.00441	5.23257	4.93883	5.17807	4.97347	-0.660342	-0.87457	-0.771753	0.202678	0.293736	0.204602	-0.525997	0.249169	-0.775166	0.0218051	0.987856	HIST1H2BB	NM_021062	RefSeq	Homo sapiens histone cluster 1, H2bb (HIST1H2BB), mRNA.	FALSE	GO:0006334 // GO:0006334	nucleosome assembly // nucleosome assembly	GO:0000786 // GO:0005634 // GO:0000786 // GO:0005694	nucleosome // nucleus // nucleosome // chromosome	GO:0003677 // GO:0046982 // GO:0003677	DNA binding // protein heterodimerization activity // DNA binding	---	---
17016486	7.90702	8.88307	8.06671	9.16962	8.54642	8.91626	9.48165	9.09665	9.67183	8.93276	9.30633	9.13402	-0.976054	-1.10291	-0.36984	0.384992	0.739067	0.172308	-0.515953	0.455688	-0.971641	0.0218371	0.987856	HIST1H2BL	NM_003519	RefSeq	Homo sapiens histone cluster 1, H2bl (HIST1H2BL), mRNA.	FALSE	GO:0006334 // GO:0006334	nucleosome assembly // nucleosome assembly	GO:0000786 // GO:0005634 // GO:0000786 // GO:0005694	nucleosome // nucleus // nucleosome // chromosome	GO:0003677 // GO:0046982 // GO:0003677	DNA binding // protein heterodimerization activity // DNA binding	---	---
17118254	8.37352	9.45494	8.39597	9.76065	8.53135	9.46064	8.61072	10.0428	9.36953	9.65438	8.93572	9.63543	-1.08143	-1.36468	-0.929296	-1.43212	-0.284846	-0.699711	-1.20188	-0.492278	-0.709604	0.0218962	0.987856	---	OTTHUMT00000468781	Havana transcript	cdna:all chromosome:VEGA52:7:56671103:56671246:1 Gene:OTTHUMG00000184467	FALSE	---	---	---	---	---	---	---	---
16689445	2.86125	3.21374	3.62514	2.94684	3.30031	2.67628	3.09612	3.05798	2.79581	3.3314	2.83312	3.28159	-0.352489	0.678301	0.62403	0.038148	-0.535598	-0.448469	0.246997	-0.492034	0.739031	0.021956	0.987856	---	ENST00000516988	ENSEMBL	ncrna:misc_RNA chromosome:GRCh37:1:90453272:90453503:-1 gene:ENSG00000252797 gene_biotype:misc_RNA transcript_biotype:misc_RNA	FALSE	---	---	---	---	---	---	---	---
16764786	3.98414	4.09315	3.92167	3.87283	3.79496	4.11487	3.79279	3.78902	4.1772	3.76153	4.14746	3.57072	-0.109011	0.048839	-0.319907	0.003779	0.415669	0.576736	-0.094075	0.496202	-0.590277	0.0219582	0.987856	---	n373478	NONCODE	accn=NULL class=lncRNA name=Human lincRNA ref=BodyMapLinc transcriptId=TCONS_00021312 cpcScore=-1.2286100 cnci=-0.2282008	FALSE	---	---	---	---	---	---	---	---
17072302	4.40362	3.88222	4.37012	3.35757	3.9674	4.0099	3.59562	3.04785	3.68155	3.87236	3.53497	3.85	0.521406	1.01255	-0.0425	0.547767	-0.190809	-0.315033	0.509805	-0.252921	0.762726	0.022044	0.987856	---	AK022361	GenBank	Homo sapiens cDNA FLJ12299 fis, clone MAMMA1001851.	FALSE	---	---	---	---	---	---	---	---
16886382	7.95943	7.07533	8.0286	7.15573	7.67774	7.23322	8.40797	8.05405	8.1312	8.10573	8.38449	8.42532	0.884101	0.872875	0.444517	0.353919	0.02547	-0.040827	0.638853	-0.0076785	0.646532	0.0220995	0.987856	KIF5C	NM_004522	RefSeq	Homo sapiens kinesin family member 5C (KIF5C), mRNA.	FALSE	GO:0006996 // GO:0007018 // GO:0008045 // GO:0051028 // GO:0006810 // GO:0051028	organelle organization // microtubule-based movement // motor neuron axon guidance // mRNA transport // transport // mRNA transport	GO:0005737 // GO:0005871 // GO:0005874 // GO:0035253 // GO:0043005 // GO:0005856 // GO:0005871	cytoplasm // kinesin complex // microtubule // ciliary rootlet // neuron projection // cytoskeleton // kinesin complex	GO:0003777 // GO:0005515 // GO:0005524 // GO:0000166 // GO:0003777 // GO:0008017	microtubule motor activity // protein binding // ATP binding // nucleotide binding // microtubule motor activity // microtubule binding	---	---
16681974	4.70083	5.36217	4.80413	5.12474	5.28502	5.26313	4.69938	4.93144	5.0934	4.75779	4.95934	4.65251	-0.661348	-0.320612	0.021891	-0.232063	0.335615	0.306829	-0.298033	0.321222	-0.619255	0.022116	0.987856	TMEM51-AS1	NR_027136	RefSeq	Homo sapiens TMEM51 antisense RNA 1 (TMEM51-AS1), non-coding RNA.	FALSE	---	---	---	---	---	---	---	---
17071257	2.41852	2.97187	2.69546	2.83422	2.55368	2.99052	2.37482	2.52101	3.48869	2.50773	2.80569	2.90906	-0.55335	-0.138751	-0.436845	-0.14619	0.980958	-0.103368	-0.318784	0.438795	-0.757579	0.0221526	0.987856	---	ENST00000516946	ENSEMBL	ncrna:snRNA chromosome:GRCh37:8:99061084:99061190:1 gene:ENSG00000252755 gene_biotype:snRNA transcript_biotype:snRNA	FALSE	---	---	---	---	---	---	---	---
16876111	5.55234	5.63213	5.69828	6.2596	5.30063	5.87836	5.43062	5.93081	6.23531	5.93485	5.76286	5.67039	-0.079795	-0.561318	-0.577733	-0.500195	0.300454	0.092463	-0.42976	0.196459	-0.626219	0.0222679	0.987856	---	ENST00000597230	ENSEMBL	cdna:known chromosome:GRCh37:19:58768639:58790174:-1 gene:ENSG00000268516 gene_biotype:antisense transcript_biotype:antisense	FALSE	---	---	---	---	---	---	---	---
16981219	6.96024	5.92504	6.82133	6.42986	6.8551	6.46008	6.61774	6.16915	6.40678	6.58311	6.68049	6.71509	1.0352	0.391471	0.39502	0.448595	-0.176323	-0.0346	0.567572	-0.105461	0.673033	0.0223467	0.987856	DDX60	NM_017631	RefSeq	Homo sapiens DEAD (Asp-Glu-Ala-Asp) box polypeptide 60 (DDX60), mRNA.	FALSE	GO:0009615 // GO:0045087 // GO:0051607 // GO:1900245 // GO:1900246	response to virus // innate immune response // defense response to virus // positive regulation of MDA-5 signaling pathway // positive regulation of RIG-I signaling pathway	GO:0005737 // GO:0005737	cytoplasm // cytoplasm	GO:0003690 // GO:0003725 // GO:0003727 // GO:0005515 // GO:0005524 // GO:0008026 // GO:0000166 // GO:0003676 // GO:0003723 // GO:0004386 // GO:0016787	double-stranded DNA binding // double-stranded RNA binding // single-stranded RNA binding // protein binding // ATP binding // ATP-dependent helicase activity // nucleotide binding // nucleic acid binding // RNA binding // helicase activity // hydrolase activity	---	---
16804476	3.14645	4.01605	3.61739	3.41534	3.41589	3.92725	2.93222	3.25452	3.43533	2.67454	2.90423	2.87036	-0.869603	0.202055	-0.511355	-0.322304	0.760789	0.033865	-0.375302	0.397327	-0.772629	0.0223471	0.987856	MIR7-2	NR_029606	RefSeq	Homo sapiens microRNA 7-2 (MIR7-2), microRNA.	FALSE	---	---	---	---	---	---	---	---
16845246	8.24115	9.6112	8.30815	9.28487	8.7188	9.21258	8.27495	9.17234	8.96152	9.05172	8.58881	8.94712	-1.37005	-0.976727	-0.493774	-0.897391	-0.0902	-0.358305	-0.934485	-0.224252	-0.710232	0.0223986	0.987856	HMGN2P15	OTTHUMT00000452371	Havana transcript	cdna:all chromosome:VEGA52:17:40905548:40905817:-1 Gene:OTTHUMG00000180646	FALSE	---	---	---	---	---	---	---	---
17090640	6.44506	6.7432	6.21059	6.54678	6.55665	6.6336	6.49692	6.49024	6.6336	5.97576	6.56585	6.32775	-0.298138	-0.336196	-0.076948	0.006677	0.657843	0.238102	-0.176151	0.447972	-0.624124	0.0224282	0.987856	BARHL1	ENST00000263610	ENSEMBL	cdna:known chromosome:GRCh37:9:135457572:135465653:1 gene:ENSG00000125492 gene_biotype:protein_coding transcript_biotype:protein_coding	FALSE	GO:0001764 // GO:0007605 // GO:0030901 // GO:0043524 // GO:0006355 // GO:0045944 // GO:0006351	neuron migration // sensory perception of sound // midbrain development // negative regulation of neuron apoptotic process // regulation of transcription, DNA-dependent // positive regulation of transcription from RNA polymerase II promoter // transcription, DNA-dependent	GO:0005634	nucleus	GO:0001077 // GO:0043565 // GO:0003677 // GO:0003700	RNA polymerase II core promoter proximal region sequence-specific DNA binding transcription factor activity involved in positive regulation of transcription // sequence-specific DNA binding // DNA binding // sequence-specific DNA binding transcription factor activity	---	---
16935593	9.21649	8.89824	9.17232	8.88682	9.17158	8.88936	8.26288	8.4146	8.12989	8.52086	8.04253	8.54252	0.318257	0.285498	0.28222	-0.151722	-0.390969	-0.499986	0.183563	-0.445477	0.629041	0.0224402	0.987856	TCF20	NM_005650	RefSeq	Homo sapiens transcription factor 20 (AR1) (TCF20), transcript variant 1, mRNA.	FALSE	GO:0006351 // GO:0006355 // GO:0045944 // GO:0006355	transcription, DNA-dependent // regulation of transcription, DNA-dependent // positive regulation of transcription from RNA polymerase II promoter // regulation of transcription, DNA-dependent	GO:0005634 // GO:0005634	nucleus // nucleus	GO:0003677 // GO:0003700 // GO:0003713 // GO:0008270 // GO:0044212 // GO:0003677 // GO:0046872	DNA binding // sequence-specific DNA binding transcription factor activity // transcription coactivator activity // zinc ion binding // transcription regulatory region DNA binding // DNA binding // metal ion binding	GenMAPP	Matrix_Metalloproteinases
16775701	2.58351	3.31613	3.53281	3.28243	3.36386	2.99335	3.16094	3.20964	2.82312	3.6233	2.98908	3.73487	-0.732614	0.250378	0.370503	-0.048704	-0.800187	-0.74579	-0.0401092	-0.772988	0.732879	0.0225422	0.987856	---	n373802	NONCODE	accn=NULL class=lncRNA name=Human lincRNA ref=BodyMapLinc transcriptId=TCONS_00021864 cpcScore=-1.0742300 cnci=-1.0000000	FALSE	---	---	---	---	---	---	---	---
16781315	8.1097	6.7734	8.1971	6.89997	7.88658	6.9858	7.7208	6.46097	7.18929	6.80482	7.56229	6.94753	1.3363	1.29713	0.900783	1.25983	0.384467	0.61476	1.19851	0.499613	0.698898	0.0225488	0.987856	RASA3	NM_007368	RefSeq	Homo sapiens RAS p21 protein activator 3 (RASA3), mRNA.	FALSE	GO:0007165 // GO:0032320 // GO:0035556 // GO:0046580 // GO:0007165 // GO:0032320 // GO:0046580 // GO:0051056 // GO:0043547	signal transduction // positive regulation of Ras GTPase activity // intracellular signal transduction // negative regulation of Ras protein signal transduction // signal transduction // positive regulation of Ras GTPase activity // negative regulation of Ras protein signal transduction // regulation of small GTPase mediated signal transduction // positive regulation of GTPase activity	GO:0005737 // GO:0031235 // GO:0005622 // GO:0005737 // GO:0005886 // GO:0016020	cytoplasm // intrinsic to internal side of plasma membrane // intracellular // cytoplasm // plasma membrane // membrane	GO:0005096 // GO:0005099 // GO:0005543 // GO:0015278 // GO:0046872 // GO:0005096 // GO:0005099	GTPase activator activity // Ras GTPase activator activity // phospholipid binding // calcium-release channel activity // metal ion binding // GTPase activator activity // Ras GTPase activator activity	GenMAPP	MAPK_Cascade
16695931	5.11622	5.05986	5.09785	4.96008	5.27954	4.82913	5.07114	4.4918	4.86867	5.24235	4.60016	4.83858	0.056356	0.137767	0.450414	0.579335	-0.373677	-0.238421	0.305968	-0.306049	0.612017	0.0225802	0.987856	OTTHUMG00000156136 // RP11-9L18.3	OTTHUMT00000343105	Havana transcript	cdna:all chromosome:VEGA52:1:166117019:166134332:-1 Gene:OTTHUMG00000156136	FALSE	---	---	---	---	---	---	---	---
16670359	6.41432	7.14014	6.62599	7.9328	6.64159	7.56722	6.95513	9.99015	7.29315	10.1016	7.09469	9.68565	-0.725824	-1.30681	-0.925622	-3.03503	-2.80849	-2.59096	-1.49832	-2.69972	1.2014	0.0226508	0.987856	---	ENST00000365626	ENSEMBL	ncrna:snRNA chromosome:GRCh37:1:149605917:149606079:1 gene:ENSG00000202496 gene_biotype:snRNA transcript_biotype:snRNA	FALSE	---	---	---	---	---	---	---	---
16788881	2.54258	2.55672	2.97424	2.60399	3.27781	2.79919	3.02943	2.73865	2.52871	2.74649	2.76145	3.30509	-0.014144	0.370246	0.478623	0.29078	-0.217785	-0.543643	0.281376	-0.380714	0.66209	0.0227421	0.987856	---	ENST00000384479	ENSEMBL	ncrna:snRNA chromosome:GRCh37:14:102269564:102269668:1 gene:ENSG00000207208 gene_biotype:snRNA transcript_biotype:snRNA	FALSE	---	---	---	---	---	---	---	---
17057422	5.24279	5.97772	4.01436	4.90208	4.62534	6.54128	3.73157	6.33292	4.44941	6.7658	3.50808	6.3833	-0.734926	-0.887722	-1.91594	-2.60135	-2.31639	-2.87522	-1.53499	-2.5958	1.06082	0.0227748	0.987856	SNORA9	NR_002952	RefSeq	Homo sapiens small nucleolar RNA, H/ACA box 9 (SNORA9), small nucleolar RNA.	FALSE	---	---	---	---	---	---	---	---
16812779	4.83484	4.64143	5.16321	5.26305	4.55051	4.80281	4.9034	5.24068	5.30005	4.48797	5.11738	4.66259	0.193411	-0.099847	-0.252303	-0.337272	0.81208	0.454795	-0.124003	0.633437	-0.75744	0.0227801	0.987856	GOLGA6L5	NR_003246	RefSeq	Homo sapiens golgin A6 family-like 5 (pseudogene) (GOLGA6L5), non-coding RNA.	FALSE	---	---	---	---	---	---	---	---
16993180	3.00567	2.56944	3.49755	2.36844	2.40827	2.05829	2.42725	2.75833	2.78545	3.37864	2.54211	2.7875	0.436228	1.12911	0.349978	-0.331081	-0.59319	-0.245383	0.396059	-0.419286	0.815345	0.0228118	0.987856	---	TCONS_l2_00022657-XLOC_l2_011872	Broad TUCP	linc-FAM153C-2 chr5:+:177357465-177360935	FALSE	---	---	---	---	---	---	---	---
16799289	4.16796	4.43547	3.81926	4.86842	4.26155	4.69557	3.51394	3.61456	3.72354	3.64705	4.0592	3.56849	-0.267508	-1.04916	-0.434026	-0.100623	0.076488	0.490709	-0.462829	0.283598	-0.746428	0.0228147	0.987856	C15orf54	ENST00000318578	ENSEMBL	cdna:known chromosome:GRCh37:15:39542885:39547046:1 gene:ENSG00000175746 gene_biotype:protein_coding transcript_biotype:protein_coding	FALSE	---	---	---	---	---	---	---	---
16863705	6.63172	6.58049	7.1013	7.739	7.15263	7.604	6.64728	7.20659	6.0682	7.32772	6.41808	7.75657	0.051223	-0.6377	-0.451368	-0.559312	-1.25952	-1.33848	-0.399289	-1.299	0.899715	0.0228307	0.987856	SNAR-C1	NR_024220	RefSeq	Homo sapiens small ILF3/NF90-associated RNA C1 (SNAR-C1), small nuclear RNA.	FALSE	---	---	---	---	---	---	---	---
16863711	6.63172	6.58049	7.1013	7.739	7.15263	7.604	6.64728	7.20659	6.0682	7.32772	6.41808	7.75657	0.051223	-0.6377	-0.451368	-0.559312	-1.25952	-1.33848	-0.399289	-1.299	0.899715	0.0228307	0.987856	SNAR-C1	NR_024220	RefSeq	Homo sapiens small ILF3/NF90-associated RNA C1 (SNAR-C1), small nuclear RNA.	FALSE	---	---	---	---	---	---	---	---
16863721	6.63172	6.58049	7.1013	7.739	7.15263	7.604	6.64728	7.20659	6.0682	7.32772	6.41808	7.75657	0.051223	-0.6377	-0.451368	-0.559312	-1.25952	-1.33848	-0.399289	-1.299	0.899715	0.0228307	0.987856	SNAR-C1	NR_024220	RefSeq	Homo sapiens small ILF3/NF90-associated RNA C1 (SNAR-C1), small nuclear RNA.	FALSE	---	---	---	---	---	---	---	---
17104152	2.83978	3.21103	2.7604	3.51337	2.71099	3.04976	2.33486	3.24427	3.10708	2.99788	2.85389	2.80528	-0.371254	-0.752971	-0.338768	-0.909414	0.109196	0.048603	-0.593102	0.0788995	-0.672001	0.0228709	0.987856	---	n345067	NONCODE	accn=NULL class=lincRNA name=Human lincRNA ref=Scripture Reconstruction LincRNAs By Luo transcriptId=linc_luo_616 cpcScore=-1.2763600 cnci=-0.3778482	FALSE	---	---	---	---	---	---	---	---
16781877	4.48411	4.90446	4.50517	3.8274	4.80785	3.90935	4.42984	4.561	4.15048	4.87606	4.30582	4.84349	-0.42035	0.677775	0.8985	-0.131152	-0.725581	-0.537668	0.256193	-0.631625	0.887818	0.0229291	0.987856	YME1L1	BC070364	GenBank	Homo sapiens T cell receptor alpha locus, mRNA (cDNA clone MGC:88373 IMAGE:4693137), complete cds.	FALSE	GO:0006515 // GO:0007005 // GO:0008283 // GO:0006968 // GO:0031295 // GO:0050776 // GO:0050852 // GO:0006955	misfolded or incompletely synthesized protein catabolic process // mitochondrion organization // cell proliferation // cellular defense response // T cell costimulation // regulation of immune response // T cell receptor signaling pathway // immune response	GO:0005743 // GO:0016021 // GO:0005886 // GO:0005887 // GO:0016020 // GO:0005886	mitochondrial inner membrane // integral to membrane // plasma membrane // integral to plasma membrane // membrane // plasma membrane	GO:0004222 // GO:0005524 // GO:0017111 // GO:0046872 // GO:0042287 // GO:0042605	metalloendopeptidase activity // ATP binding // nucleoside-triphosphatase activity // metal ion binding // MHC protein binding // peptide antigen binding	---	---
17005589	8.22802	8.15137	8.0577	8.7469	8.16386	8.65045	9.10467	9.31872	9.51325	8.83544	9.02299	8.63024	0.076652	-0.689199	-0.486587	-0.21405	0.677809	0.392753	-0.328296	0.535281	-0.863577	0.0229652	0.987856	HIST1H2AE	NM_021052	RefSeq	Homo sapiens histone cluster 1, H2ae (HIST1H2AE), mRNA.	FALSE	GO:0006334 // GO:0006334	nucleosome assembly // nucleosome assembly	GO:0000786 // GO:0000786 // GO:0005634 // GO:0005694	nucleosome // nucleosome // nucleus // chromosome	GO:0003677 // GO:0003677 // GO:0046982	DNA binding // DNA binding // protein heterodimerization activity	---	---
16699051	9.25806	10.0514	9.28654	10.0736	9.76988	10.0778	9.92343	10.2512	9.99427	9.89224	10.32	10.1311	-0.79337	-0.787083	-0.307936	-0.327749	0.102031	0.18899	-0.554034	0.14551	-0.699545	0.0232345	0.987856	RPL21P28	NR_026911	RefSeq	Homo sapiens ribosomal protein L21 pseudogene 28 (RPL21P28), non-coding RNA.	FALSE	---	---	---	---	---	---	---	---
16880168	4.53431	3.77102	4.24522	3.69923	4.07518	3.93291	3.8254	3.61871	4.74402	4.69537	4.2567	4.84129	0.763287	0.545996	0.142265	0.206685	0.048648	-0.584584	0.414558	-0.267968	0.682526	0.0232715	0.987856	RPL23AP32	NR_002229	RefSeq	Homo sapiens ribosomal protein L23a pseudogene 32 (RPL23AP32), non-coding RNA.	FALSE	---	---	---	---	---	---	---	---
16866153	3.75132	4.32373	3.83165	4.05796	4.07299	4.32693	3.92126	4.0102	4.54423	4.08366	4.32171	4.09504	-0.57241	-0.226316	-0.253946	-0.088941	0.460563	0.226664	-0.285403	0.343614	-0.629017	0.0233365	0.987856	ZNF587	NM_032828	RefSeq	Homo sapiens zinc finger protein 587 (ZNF587), transcript variant 1, mRNA.	FALSE	GO:0006351 // GO:0006355	transcription, DNA-dependent // regulation of transcription, DNA-dependent	GO:0005634 // GO:0005622	nucleus // intracellular	GO:0003677 // GO:0008270 // GO:0003676 // GO:0046872	DNA binding // zinc ion binding // nucleic acid binding // metal ion binding	---	---
16966137	10.2752	9.69903	10.1915	9.87426	9.91377	9.81477	9.12407	9.4829	8.77466	9.59394	9.38149	9.77609	0.576146	0.317246	0.099001	-0.358832	-0.819282	-0.394595	0.15839	-0.606939	0.765329	0.0233559	0.987856	LIAS	NM_006859	RefSeq	Homo sapiens lipoic acid synthetase (LIAS), nuclear gene encoding mitochondrial protein, transcript variant 1, mRNA.	FALSE	GO:0001843 // GO:0006954 // GO:0006979 // GO:0009107 // GO:0009249 // GO:0032496 // GO:0006954 // GO:0006979 // GO:0009107 // GO:0032496	neural tube closure // inflammatory response // response to oxidative stress // lipoate biosynthetic process // protein lipoylation // response to lipopolysaccharide // inflammatory response // response to oxidative stress // lipoate biosynthetic process // response to lipopolysaccharide	GO:0005739 // GO:0005739	mitochondrion // mitochondrion	GO:0016992 // GO:0046872 // GO:0051539 // GO:0003824 // GO:0016740 // GO:0016992 // GO:0051536	lipoate synthase activity // metal ion binding // 4 iron, 4 sulfur cluster binding // catalytic activity // transferase activity // lipoate synthase activity // iron-sulfur cluster binding	---	---
16721807	8.91674	11.0989	9.71088	11.6857	10.1853	10.7553	6.85371	10.0224	6.20475	9.07945	6.02731	9.81648	-2.18215	-1.97484	-0.56999	-3.16868	-2.8747	-3.78917	-1.97391	-3.33193	1.35802	0.0233986	0.987856	SNORA23	NR_002962	RefSeq	Homo sapiens small nucleolar RNA, H/ACA box 23 (SNORA23), small nucleolar RNA.	FALSE	---	---	---	---	---	---	---	---
16723353	7.21043	6.88805	7.1058	6.85401	7.05249	7.01107	7.16228	7.23349	6.41303	7.25181	7.17948	7.61723	0.322379	0.251788	0.041428	-0.071214	-0.838781	-0.437753	0.136095	-0.638267	0.774362	0.023425	0.987856	DEPDC7	NM_001077242	RefSeq	Homo sapiens DEP domain containing 7 (DEPDC7), transcript variant 1, mRNA.	FALSE	GO:0007264 // GO:0051056 // GO:0008150 // GO:0035556	small GTPase mediated signal transduction // regulation of small GTPase mediated signal transduction // biological_process // intracellular signal transduction	GO:0005829 // GO:0005575	cytosol // cellular_component	GO:0003674	molecular_function	---	---
16730522	5.84341	6.36833	6.02727	7.66443	6.44301	6.87723	5.51909	5.25206	6.07263	4.99276	5.33736	5.32577	-0.524917	-1.63716	-0.434223	0.267035	1.07987	0.011591	-0.582317	0.545731	-1.12805	0.0235737	0.987856	BIRC3	NM_001165	RefSeq	Homo sapiens baculoviral IAP repeat containing 3 (BIRC3), transcript variant 1, mRNA.	FALSE	GO:0002224 // GO:0002756 // GO:0006915 // GO:0007166 // GO:0034121 // GO:0034138 // GO:0034142 // GO:0035666 // GO:0038061 // GO:0039535 // GO:0042326 // GO:0043066 // GO:0043123 // GO:0045087 // GO:0045088 // GO:0050727 // GO:0060546 // GO:0070266 // GO:0070424 // GO:2000116 // GO:2000378 // GO:0042981	toll-like receptor signaling pathway // MyD88-independent toll-like receptor signaling pathway // apoptotic process // cell surface receptor signaling pathway // regulation of toll-like receptor signaling pathway // toll-like receptor 3 signaling pathway // toll-like receptor 4 signaling pathway // TRIF-dependent toll-like receptor signaling pathway // NIK/NF-kappaB cascade // regulation of RIG-I…	GO:0005634 // GO:0005737 // GO:0005829 // GO:0005622 // GO:0005634 // GO:0005737	nucleus // cytoplasm // cytosol // intracellular // nucleus // cytoplasm	GO:0004842 // GO:0005515 // GO:0008270 // GO:0016874 // GO:0046872	ubiquitin-protein ligase activity // protein binding // zinc ion binding // ligase activity // metal ion binding	GenMAPP // GenMAPP	Apoptosis // Apoptosis_GenMAPP
17100693	11.4613	11.3506	11.3873	11.5011	11.6758	11.5501	11.3028	12.1639	11.4213	12.2347	11.0729	12.1913	0.11072	-0.11374	0.12563	-0.86113	-0.81341	-1.11834	-0.18463	-0.965875	0.781245	0.0236945	0.987856	---	NC_001807 // NC_001807	GenBank // GenBank	gi|17981852|ref|NC_001807.4|:c5892-5827; gene=TRNY; product=tRNA-Tyr // gi|17981852|ref|NC_001807.4|:c5827-5762; gene=TRNC; product=tRNA-Cys	FALSE // FALSE	---	---	---	---	---	---	---	---
16865050	6.2515	5.74077	5.8949	6.23545	6.08422	5.65198	5.79834	5.86348	5.08813	5.94634	5.66131	5.99226	0.510737	-0.34055	0.432244	-0.065138	-0.858217	-0.33095	0.134323	-0.594584	0.728907	0.0237139	0.987856	MIR518B	NR_030196	RefSeq	Homo sapiens microRNA 518b (MIR518B), microRNA.	FALSE	---	---	---	---	---	---	---	---
16782052	4.73816	5.34082	4.43137	4.39844	4.99398	4.92614	4.39286	4.5081	5.08183	4.26024	4.27466	3.78273	-0.60266	0.032927	0.067843	-0.115244	0.82159	0.491938	-0.154283	0.656764	-0.811048	0.0237901	0.987856	TRAJ36	ENST00000390501	ENSEMBL	cdna:known chromosome:GRCh37:14:22974096:22974155:1 gene:ENSG00000211853 gene_biotype:TR_J_gene transcript_biotype:TR_J_gene	FALSE	---	---	---	---	---	---	---	---
16830488	10.7509	10.0141	10.9647	9.85196	10.7651	9.95126	10.3566	9.70882	9.73032	9.91367	10.2559	9.7904	0.73673	1.11275	0.813859	0.647749	-0.183349	0.465515	0.827772	0.141083	0.686689	0.0239828	0.987856	POLR2A	NM_000937	RefSeq	Homo sapiens polymerase (RNA) II (DNA directed) polypeptide A, 220kDa (POLR2A), mRNA.	FALSE	GO:0000398 // GO:0006281 // GO:0006283 // GO:0006289 // GO:0006355 // GO:0006366 // GO:0006366 // GO:0006366 // GO:0006367 // GO:0006368 // GO:0006370 // GO:0008380 // GO:0010467 // GO:0016032 // GO:0022415 // GO:0050434 // GO:0006351 // GO:0006366 // GO:0006351	mRNA splicing, via spliceosome // DNA repair // transcription-coupled nucleotide-excision repair // nucleotide-excision repair // regulation of transcription, DNA-dependent // transcription from RNA polymerase II promoter // transcription from RNA polymerase II promoter // transcription from RNA polymerase II promoter // transcription initiation from RNA polymerase II promoter // transcription el…	GO:0005634 // GO:0005634 // GO:0005654 // GO:0005665 // GO:0005730 // GO:0005634 // GO:0005665 // GO:0005665	nucleus // nucleus // nucleoplasm // DNA-directed RNA polymerase II, core complex // nucleolus // nucleus // DNA-directed RNA polymerase II, core complex // DNA-directed RNA polymerase II, core complex	GO:0003677 // GO:0003899 // GO:0003968 // GO:0005515 // GO:0031625 // GO:0046872 // GO:0001055 // GO:0003677 // GO:0003677 // GO:0003899 // GO:0003899 // GO:0016740 // GO:0016779	DNA binding // DNA-directed RNA polymerase activity // RNA-directed RNA polymerase activity // protein binding // ubiquitin protein ligase binding // metal ion binding // RNA polymerase II activity // DNA binding // DNA binding // DNA-directed RNA polymerase activity // DNA-directed RNA polymerase activity // transferase activity // nucleotidyltransferase activity	GenMAPP // GenMAPP	mRNA_processing_Reactome // RNA_transcription_Reactome
17008529	5.17447	5.8432	5.27522	5.79295	5.38208	5.4883	4.65584	5.2032	5.90852	4.84932	5.02193	5.375	-0.668734	-0.517729	-0.10622	-0.547359	1.0592	-0.353076	-0.46001	0.35306	-0.813071	0.0240452	0.987856	TOMM6	AJ420506	GenBank	Homo sapiens mRNA full length insert cDNA clone EUROIMAGE 2097025.	FALSE	GO:0006626 // GO:0044267 // GO:0006810 // GO:0015031	protein targeting to mitochondrion // cellular protein metabolic process // transport // protein transport	GO:0005741 // GO:0005739 // GO:0016020	mitochondrial outer membrane // mitochondrion // membrane	---	---	---	---
16777276	2.68509	2.62809	2.38625	2.74759	2.6405	3.02368	2.21777	3.82253	2.18408	3.76658	2.54648	4.24253	0.057001	-0.361347	-0.383174	-1.60476	-1.5825	-1.69605	-0.573071	-1.63928	1.06621	0.0240475	0.987856	---	ENST00000516319	ENSEMBL	ncrna:snoRNA chromosome:GRCh37:13:21714025:21714096:-1 gene:ENSG00000252128 gene_biotype:snoRNA transcript_biotype:snoRNA	FALSE	---	---	---	---	---	---	---	---
16970536	8.69001	8.21133	8.63717	8.12702	8.55607	8.32249	8.7861	8.98982	7.88436	8.76656	8.79939	8.89627	0.478682	0.510156	0.233576	-0.203725	-0.882201	-0.096877	0.254672	-0.489539	0.744211	0.0240944	0.987856	HSPA4L	NM_014278	RefSeq	Homo sapiens heat shock 70kDa protein 4-like (HSPA4L), mRNA.	FALSE	GO:0006457 // GO:0006986 // GO:0006950 // GO:0006986	protein folding // response to unfolded protein // response to stress // response to unfolded protein	GO:0005634 // GO:0005737 // GO:0005634 // GO:0005737	nucleus // cytoplasm // nucleus // cytoplasm	GO:0005524 // GO:0000166 // GO:0005524	ATP binding // nucleotide binding // ATP binding	---	---
16677971	4.22166	3.4114	3.57841	3.74691	3.95334	3.26791	3.56433	3.26921	3.18566	3.56677	3.29583	3.56741	0.810257	-0.168505	0.685424	0.295119	-0.381104	-0.271584	0.405574	-0.326344	0.731918	0.0241396	0.987856	---	ENST00000516124	ENSEMBL	ncrna:miRNA chromosome:GRCh37:1:224910169:224910243:1 gene:ENSG00000251933 gene_biotype:miRNA transcript_biotype:miRNA	FALSE	---	---	---	---	---	---	---	---
16737512	5.03158	4.63425	4.62971	4.32019	4.82353	4.13871	4.90199	4.66738	3.81985	4.50141	4.38987	4.33522	0.397327	0.309523	0.684826	0.234614	-0.681553	0.054655	0.406573	-0.313449	0.720021	0.0241837	0.987856	LOC399884	AK093366	GenBank	Homo sapiens cDNA FLJ36047 fis, clone TESTI2017951.	FALSE	---	---	---	---	---	---	---	---
16841817	4.81218	5.05915	4.22831	4.80941	4.38213	5.01625	4.83623	4.52951	4.44759	3.7904	4.67784	4.32463	-0.246969	-0.5811	-0.63412	0.306719	0.657182	0.353207	-0.288867	0.505194	-0.794062	0.0243405	0.987856	KRT17P1	OTTHUMT00000131109	Havana transcript	cdna:all chromosome:VEGA52:17:16744057:16749197:-1 Gene:OTTHUMG00000059175	FALSE	---	---	---	---	---	---	---	---
16659338	5.98953	6.11712	5.93755	6.44	5.66536	6.69645	6.20749	7.09157	5.79736	7.19155	5.76262	7.1739	-0.127595	-0.502456	-1.03109	-0.884077	-1.39419	-1.41128	-0.636305	-1.40274	0.766432	0.0245022	0.987856	SNORA59A	NR_003025	RefSeq	Homo sapiens small nucleolar RNA, H/ACA box 59A (SNORA59A), small nucleolar RNA.	FALSE	---	---	---	---	---	---	---	---
16832131	5.98953	6.11712	5.93755	6.44	5.66536	6.69645	6.20749	7.09157	5.79736	7.19155	5.76262	7.1739	-0.127595	-0.502456	-1.03109	-0.884077	-1.39419	-1.41128	-0.636305	-1.40274	0.766432	0.0245022	0.987856	SNORA59A	NR_003025	RefSeq	Homo sapiens small nucleolar RNA, H/ACA box 59A (SNORA59A), small nucleolar RNA.	FALSE	---	---	---	---	---	---	---	---
16817973	10.4964	9.69585	10.5798	9.35679	10.4042	9.68684	10.0373	9.66581	9.69941	9.70397	9.96352	9.71747	0.800562	1.22298	0.717372	0.371482	-0.004565	0.24605	0.778098	0.120742	0.657356	0.0245532	0.987856	SRCAP	NM_006662	RefSeq	Homo sapiens Snf2-related CREBBP activator protein (SRCAP), mRNA.	FALSE	GO:0006351 // GO:0006357 // GO:0016573 // GO:0019048 // GO:0006355 // GO:0016568	transcription, DNA-dependent // regulation of transcription from RNA polymerase II promoter // histone acetylation // virus-host interaction // regulation of transcription, DNA-dependent // chromatin modification	GO:0005634 // GO:0005794 // GO:0043234 // GO:0005634	nucleus // Golgi apparatus // protein complex // nucleus	GO:0003677 // GO:0003713 // GO:0004386 // GO:0004402 // GO:0005524 // GO:0000166 // GO:0003676 // GO:0016787	DNA binding // transcription coactivator activity // helicase activity // histone acetyltransferase activity // ATP binding // nucleotide binding // nucleic acid binding // hydrolase activity	---	---
16820937	4.92383	4.57114	4.91998	4.67195	5.23155	5.03981	4.75433	3.93996	4.2322	4.59865	4.43336	4.6258	0.352689	0.248034	0.19174	0.814373	-0.366452	-0.192436	0.401709	-0.279444	0.681153	0.024579	0.987856	HP	NM_005143	RefSeq	Homo sapiens haptoglobin (HP), transcript variant 1, mRNA.	FALSE	GO:0006879 // GO:0006952 // GO:0006953 // GO:0010942 // GO:0042542 // GO:0042742 // GO:0051354 // GO:2000296 // GO:0008152 // GO:0006508	cellular iron ion homeostasis // defense response // acute-phase response // positive regulation of cell death // response to hydrogen peroxide // defense response to bacterium // negative regulation of oxidoreductase activity // negative regulation of hydrogen peroxide catabolic process // metabolic process // proteolysis	GO:0005576 // GO:0005576 // GO:0005615 // GO:0031838 // GO:0071682 // GO:0005576	extracellular region // extracellular region // extracellular space // haptoglobin-hemoglobin complex // endocytic vesicle lumen // extracellular region	GO:0003824 // GO:0016209 // GO:0030492 // GO:0005515 // GO:0030492 // GO:0004252	catalytic activity // antioxidant activity // hemoglobin binding // protein binding // hemoglobin binding // serine-type endopeptidase activity	---	---
17016360	8.35303	9.17463	8.31455	9.64844	8.66003	9.18861	9.0936	8.85061	9.81295	9.29316	9.19593	8.86639	-0.821598	-1.33389	-0.528581	0.242988	0.519788	0.329536	-0.61027	0.424662	-1.03493	0.0248214	0.987856	HIST1H4B	NM_003544	RefSeq	Homo sapiens histone cluster 1, H4b (HIST1H4B), mRNA.	FALSE	GO:0000723 // GO:0006325 // GO:0006334 // GO:0006334 // GO:0034080 // GO:0045653 // GO:0048015	telomere maintenance // chromatin organization // nucleosome assembly // nucleosome assembly // CENP-A containing nucleosome assembly at centromere // negative regulation of megakaryocyte differentiation // phosphatidylinositol-mediated signaling	GO:0000786 // GO:0000786 // GO:0005576 // GO:0005634 // GO:0005634 // GO:0005654 // GO:0005694 // GO:0005730 // GO:0015629	nucleosome // nucleosome // extracellular region // nucleus // nucleus // nucleoplasm // chromosome // nucleolus // actin cytoskeleton	GO:0003677 // GO:0003677 // GO:0005515 // GO:0046982	DNA binding // DNA binding // protein binding // protein heterodimerization activity	---	---
16706428	5.58105	4.84045	5.49653	4.98206	5.09615	4.48543	5.17505	5.21429	4.90292	5.65295	5.2807	5.08885	0.740595	0.514468	0.610722	-0.039242	-0.750033	0.191848	0.456636	-0.279093	0.735728	0.0248777	0.987856	---	n372301	NONCODE	accn=NULL class=lncRNA name=Human lincRNA ref=BodyMapLinc transcriptId=TCONS_00018764 cpcScore=-0.8864550 cnci=-0.0895972	FALSE	---	---	---	---	---	---	---	---
17045738	7.01473	7.391	6.91855	7.48652	6.97435	7.29438	7.30308	7.25521	7.70957	7.24132	7.46859	7.26129	-0.37627	-0.567967	-0.320033	0.047873	0.468244	0.207305	-0.304099	0.337775	-0.641874	0.024899	0.987856	PPIA	NM_021130	RefSeq	Homo sapiens peptidylprolyl isomerase A (cyclophilin A) (PPIA), mRNA.	FALSE	GO:0000413 // GO:0002576 // GO:0006278 // GO:0006457 // GO:0007596 // GO:0016032 // GO:0019061 // GO:0019076 // GO:0022415 // GO:0030168 // GO:0030260 // GO:0034389 // GO:0045069 // GO:0045069 // GO:0045070 // GO:0050714 // GO:0050900 // GO:0075713 // GO:0006457 // GO:0019048 // GO:0019067 // GO:0019068 // GO:0000413	protein peptidyl-prolyl isomerization // platelet degranulation // RNA-dependent DNA replication // protein folding // blood coagulation // viral reproduction // uncoating of virus // viral release from host cell // viral reproductive process // platelet activation // entry into host cell // lipid particle organization // regulation of viral genome replication // regulation of viral genome replic…	GO:0005576 // GO:0005634 // GO:0005829 // GO:0005829 // GO:0005576 // GO:0005737	extracellular region // nucleus // cytosol // cytosol // extracellular region // cytoplasm	GO:0003755 // GO:0005515 // GO:0042277 // GO:0046790 // GO:0051082 // GO:0003755 // GO:0016853	peptidyl-prolyl cis-trans isomerase activity // protein binding // peptide binding // virion binding // unfolded protein binding // peptidyl-prolyl cis-trans isomerase activity // isomerase activity	---	---
17070245	2.90055	2.6051	3.35203	2.48246	3.02714	2.79033	3.19573	2.68505	2.51352	2.84816	2.92224	3.05984	0.295454	0.869572	0.236808	0.510673	-0.334635	-0.1376	0.478127	-0.236118	0.714244	0.0249767	0.987856	OTTHUMG00000164525 // RP11-1114I9.1	OTTHUMT00000379112	Havana transcript	cdna:all chromosome:VEGA52:8:80209952:80226706:1 Gene:OTTHUMG00000164525	FALSE	---	---	---	---	---	---	---	---
17106336	3.1781	4.28415	2.80072	4.03443	3.31726	3.59019	3.27369	3.4392	2.74882	2.96883	3.26525	2.68035	-1.10605	-1.23371	-0.272921	-0.165515	-0.220009	0.584905	-0.69455	0.182448	-0.876998	0.0250801	0.987856	HTR2C-IT1	OTTHUMT00000057958	Havana transcript	cdna:all chromosome:VEGA52:X:113992533:113995378:1 Gene:OTTHUMG00000022223	FALSE	---	---	---	---	---	---	---	---
16793423	4.74819	4.05734	4.82621	4.19661	4.58662	4.03799	5.25234	4.67872	4.85561	5.17628	5.08225	4.79052	0.69085	0.629597	0.548631	0.573616	-0.320675	0.291726	0.610673	-0.0144745	0.625148	0.0250823	0.987856	C14orf37	BX161411	GenBank	human full-length cDNA clone CS0DC025YL05 of Neuroblastoma of Homo sapiens (human).	FALSE	---	---	GO:0016021 // GO:0016020	integral to membrane // membrane	---	---	---	---
16971502	4.37169	3.96351	4.01253	4.3572	4.24079	3.63408	4.20287	4.09257	4.04536	4.44755	4.09152	4.67147	0.408177	-0.344672	0.606706	0.110295	-0.402189	-0.579948	0.195127	-0.491069	0.686195	0.0251377	0.987856	---	TCONS_00008291-XLOC_003741	Rinn lincRNA	linc-ARFIP1-1 chr4:+:153602154-153602597	FALSE	---	---	---	---	---	---	---	---
16988537	3.78682	4.23665	3.70171	4.2013	3.76659	4.12335	3.97099	5.65639	4.26767	5.44573	3.34103	5.55206	-0.449832	-0.499595	-0.356768	-1.6854	-1.17807	-2.21103	-0.747898	-1.69455	0.94665	0.0252116	0.987856	---	ENST00000516486	ENSEMBL	ncrna:snoRNA chromosome:GRCh37:5:122131820:122131922:1 gene:ENSG00000252295 gene_biotype:snoRNA transcript_biotype:snoRNA	FALSE	---	---	---	---	---	---	---	---
16954217	7.31132	6.71409	7.5187	6.48024	7.3279	6.60054	6.61989	6.3111	5.8068	6.49276	6.64396	6.19761	0.597225	1.03847	0.727359	0.30879	-0.685962	0.446351	0.66796	-0.119805	0.787766	0.025225	0.987856	UBA7	NM_003335	RefSeq	Homo sapiens ubiquitin-like modifier activating enzyme 7 (UBA7), mRNA.	FALSE	GO:0006464 // GO:0016567 // GO:0019221 // GO:0019941 // GO:0032020 // GO:0032480 // GO:0045087 // GO:0006464 // GO:0032020	cellular protein modification process // protein ubiquitination // cytokine-mediated signaling pathway // modification-dependent protein catabolic process // ISG15-protein conjugation // negative regulation of type I interferon production // innate immune response // cellular protein modification process // ISG15-protein conjugation	GO:0005829	cytosol	GO:0005524 // GO:0016874 // GO:0019782 // GO:0000166 // GO:0003824 // GO:0008641 // GO:0019782	ATP binding // ligase activity // ISG15 activating enzyme activity // nucleotide binding // catalytic activity // small protein activating enzyme activity // ISG15 activating enzyme activity	GenMAPP	Proteasome_Degradation
16745462	3.98187	4.13508	4.04018	4.01972	4.05493	3.79771	3.59796	3.90798	3.54667	4.19429	4.10098	4.74671	-0.153212	0.020459	0.257229	-0.31002	-0.647619	-0.645737	-0.046386	-0.646678	0.600292	0.0252467	0.987856	---	CR936773	GenBank	Homo sapiens mRNA; cDNA DKFZp686K21113 (from clone DKFZp686K21113).	FALSE	---	---	---	---	---	---	---	---
16883530	5.5599	5.23748	5.42838	5.37891	5.20596	4.72354	4.90878	4.96085	4.78648	5.2647	4.87643	5.37807	0.322421	0.049472	0.482427	-0.05207	-0.478223	-0.501631	0.200563	-0.489927	0.69049	0.0252663	0.987856	OTTHUMG00000153029 // AC092168.2	OTTHUMT00000329085	Havana transcript	cdna:all chromosome:VEGA52:2:101439123:101463682:1 Gene:OTTHUMG00000153029	FALSE	---	---	---	---	---	---	---	---
16943425	5.35687	5.35418	5.35809	4.93335	5.40639	5.20936	5.50053	5.56354	5.4338	4.68158	5.50183	4.7645	0.002693	0.424739	0.197026	-0.063009	0.752226	0.737326	0.140362	0.744776	-0.604414	0.0252756	0.987856	---	ENST00000516539	ENSEMBL	ncrna:snRNA chromosome:GRCh37:3:101334670:101334772:1 gene:ENSG00000252348 gene_biotype:snRNA transcript_biotype:snRNA	FALSE	---	---	---	---	---	---	---	---
16696062	8.15478	9.30456	8.08046	9.62072	8.30022	9.45803	8.24141	9.4591	9.43706	9.50185	8.489	9.56593	-1.14977	-1.54026	-1.15781	-1.21769	-0.064795	-1.07693	-1.26638	-0.570864	-0.695519	0.0252809	0.987856	MPC2	NM_001143674	RefSeq	Homo sapiens mitochondrial pyruvate carrier 2 (MPC2), nuclear gene encoding mitochondrial protein, transcript variant 1, mRNA.	FALSE	GO:0006090 // GO:0006850 // GO:0044281 // GO:0006090 // GO:0006810 // GO:0044237 // GO:1901475	pyruvate metabolic process // mitochondrial pyruvate transport // small molecule metabolic process // pyruvate metabolic process // transport // cellular metabolic process // pyruvate transmembrane transport	GO:0005739 // GO:0005743 // GO:0016021 // GO:0005739 // GO:0016020	mitochondrion // mitochondrial inner membrane // integral to membrane // mitochondrion // membrane	GO:0050833	pyruvate transmembrane transporter activity	---	---
17118388	5.78691	5.94838	5.21749	5.50621	5.39643	5.58962	5.56819	5.98368	5.69299	5.34588	5.73913	5.42552	-0.161468	-0.288722	-0.193185	-0.415495	0.347117	0.31361	-0.264717	0.330363	-0.595081	0.0253115	0.987856	LOC100129999	AK130201	GenBank	Homo sapiens cDNA FLJ26691 fis, clone MPG07564.	FALSE	---	---	---	---	---	---	---	---
16942848	4.42899	5.84651	4.56249	4.8923	4.83095	5.21643	4.45729	4.64025	4.43816	4.00491	4.36517	4.32443	-1.41752	-0.329805	-0.38548	-0.182952	0.433246	0.040738	-0.57894	0.236992	-0.815931	0.0253397	0.987856	---	n366611	NONCODE	accn=NULL class=lncRNA name=Human lincRNA ref=BodyMapLinc transcriptId=TCONS_00006900 cpcScore=-1.0915100 cnci=-0.5288189	FALSE	---	---	---	---	---	---	---	---
16911449	5.6237	5.90429	4.92966	5.93555	5.06855	5.90953	5.1271	6.51608	5.7843	6.94062	5.19057	7.4209	-0.280597	-1.0059	-0.840978	-1.38899	-1.15632	-2.23033	-0.879115	-1.69332	0.814208	0.0256309	0.987856	---	n376682	NONCODE	accn=NULL class=lncRNA name=Human lincRNA ref=BodyMapLinc transcriptId=TCONS_00028105 cpcScore=-0.7223550 cnci=-0.1661621	FALSE	---	---	---	---	---	---	---	---
16850505	4.31807	4.46713	4.67417	4.47462	4.28416	4.96553	4.54038	4.96628	3.89621	4.74783	3.96029	5.02314	-0.149061	0.199549	-0.681376	-0.425897	-0.85162	-1.06285	-0.264196	-0.957233	0.693037	0.0256768	0.987856	---	n375893	NONCODE	accn=NULL class=lncRNA name=Human lincRNA ref=BodyMapLinc transcriptId=TCONS_00026232 cpcScore=-1.3221100 cnci=-0.3047238	FALSE	---	---	---	---	---	---	---	---
17056190	4.31969	4.51963	4.59904	4.7075	4.34462	4.82369	4.91752	4.60679	4.69958	3.87399	4.52193	4.10419	-0.199936	-0.108458	-0.479068	0.310728	0.825598	0.417736	-0.119183	0.621667	-0.74085	0.0257187	0.987856	---	n369941	NONCODE	accn=NULL class=lncRNA name=Human lincRNA ref=BodyMapLinc transcriptId=TCONS_00013751 cpcScore=-0.6488250 cnci=-0.2006370	FALSE	---	---	---	---	---	---	---	---
16697196	9.83162	9.00318	9.77729	9.24673	9.82437	9.29116	9.77512	9.67576	9.24586	9.65086	9.85283	9.74112	0.828441	0.530557	0.533215	0.099358	-0.404995	0.111705	0.497893	-0.146645	0.644538	0.0258922	0.987856	FAM129A	NM_052966	RefSeq	Homo sapiens family with sequence similarity 129, member A (FAM129A), transcript variant 2, mRNA.	FALSE	GO:0001933 // GO:0001934 // GO:0034976 // GO:0045727 // GO:0001933 // GO:0001934 // GO:0006417 // GO:0006950 // GO:0034976 // GO:0045727	negative regulation of protein phosphorylation // positive regulation of protein phosphorylation // response to endoplasmic reticulum stress // positive regulation of translation // negative regulation of protein phosphorylation // positive regulation of protein phosphorylation // regulation of translation // response to stress // response to endoplasmic reticulum stress // positive regulation of…	GO:0005634 // GO:0005730 // GO:0005737 // GO:0005886 // GO:0005737	nucleus // nucleolus // cytoplasm // plasma membrane // cytoplasm	GO:0003674 // GO:0005515	molecular_function // protein binding	---	---
16694266	8.68504	8.5408	8.76238	8.30091	8.65779	8.39992	8.38506	8.33488	8.06041	8.43638	8.32574	8.68467	0.144242	0.461464	0.257873	0.050182	-0.375971	-0.358923	0.22844	-0.367447	0.595887	0.0259298	0.987856	GON4L	NM_001037533	RefSeq	Homo sapiens gon-4-like (C. elegans) (GON4L), transcript variant 1, mRNA.	FALSE	GO:0006355 // GO:0030183	regulation of transcription, DNA-dependent // B cell differentiation	GO:0005634 // GO:0005730 // GO:0005634	nucleus // nucleolus // nucleus	GO:0003677 // GO:0003682	DNA binding // chromatin binding	---	---
17052102	5.72188	6.56454	5.88741	6.09109	5.87055	6.39022	5.82941	6.05091	5.92293	5.97316	5.89426	5.44981	-0.84265	-0.203679	-0.519672	-0.221497	-0.050229	0.444449	-0.446875	0.19711	-0.643984	0.0259501	0.987856	---	ENST00000458991	ENSEMBL	ncrna:snoRNA chromosome:GRCh37:7:137805834:137805937:1 gene:ENSG00000239145 gene_biotype:snoRNA transcript_biotype:snoRNA	FALSE	---	---	---	---	---	---	---	---
16682329	6.14471	7.0861	6.10966	6.64773	6.08933	6.1542	6.21337	6.44918	5.81744	5.80544	6.32501	5.86401	-0.941384	-0.538069	-0.064874	-0.235809	0.012006	0.461007	-0.445034	0.236507	-0.68154	0.0260455	0.987856	---	uc001azs.1	UCSC Genes	---	FALSE	---	---	---	---	---	---	---	---
16865036	2.69491	2.22282	2.44733	2.27145	2.40908	2.37252	2.34817	2.64665	2.2761	3.00845	2.46433	2.89375	0.472098	0.175885	0.03656	-0.298487	-0.732344	-0.429412	0.096514	-0.580878	0.677392	0.0260564	0.987856	MIR520A	NR_030189	RefSeq	Homo sapiens microRNA 520a (MIR520A), microRNA.	FALSE	---	---	---	---	---	---	---	---
16721208	3.05613	3.17186	3.59153	3.3467	3.49358	3.35091	3.4823	2.8769	3.06317	3.28164	3.30878	3.95476	-0.11573	0.24483	0.142667	0.605402	-0.218466	-0.645974	0.219292	-0.43222	0.651512	0.0260588	0.987856	---	ENST00000357170	ENSEMBL	cdna:novel chromosome:GRCh37:11:4730835:4731698:1 gene:ENSG00000197426 gene_biotype:protein_coding transcript_biotype:protein_coding	FALSE	GO:0007186	G-protein coupled receptor signaling pathway	GO:0005886 // GO:0016021	plasma membrane // integral to membrane	GO:0004930 // GO:0004984	G-protein coupled receptor activity // olfactory receptor activity	---	---
16956691	8.8983	7.71951	8.52097	7.81995	8.3924	7.96772	8.76671	7.34997	7.63349	7.82243	8.62726	8.19884	1.17879	0.70102	0.42467	1.41674	-0.188936	0.42842	0.930303	0.119742	0.810561	0.0260688	0.987856	CPOX	NM_000097	RefSeq	Homo sapiens coproporphyrinogen oxidase (CPOX), mRNA.	FALSE	GO:0006778 // GO:0006782 // GO:0006783 // GO:0010039 // GO:0010288 // GO:0017085 // GO:0044281 // GO:0046685 // GO:0051597 // GO:0006779 // GO:0006783 // GO:0010035 // GO:0055114	porphyrin-containing compound metabolic process // protoporphyrinogen IX biosynthetic process // heme biosynthetic process // response to iron ion // response to lead ion // response to insecticide // small molecule metabolic process // response to arsenic-containing substance // response to methylmercury // porphyrin-containing compound biosynthetic process // heme biosynthetic process // respon…	GO:0005737 // GO:0005739 // GO:0005743 // GO:0005758 // GO:0005739 // GO:0005739 // GO:0005758	cytoplasm // mitochondrion // mitochondrial inner membrane // mitochondrial intermembrane space // mitochondrion // mitochondrion // mitochondrial intermembrane space	GO:0004109 // GO:0042803 // GO:0004109 // GO:0016491 // GO:0042802	coproporphyrinogen oxidase activity // protein homodimerization activity // coproporphyrinogen oxidase activity // oxidoreductase activity // identical protein binding	GenMAPP	Heme_Biosynthesis
16813624	3.98971	3.91499	4.02274	3.49299	3.8695	3.45109	3.86037	3.7339	3.61182	4.00308	3.67858	3.94338	0.074711	0.529748	0.418408	0.126469	-0.391262	-0.264808	0.287334	-0.328035	0.615369	0.0260727	0.987856	---	BC038379	GenBank	Homo sapiens, clone IMAGE:5194896, mRNA.	FALSE	---	---	---	---	---	---	---	---
16820878	3.93657	4.73325	3.88854	4.25271	4.15174	4.47637	4.41936	4.70074	4.47882	4.20444	4.28945	4.22784	-0.796678	-0.364168	-0.324632	-0.281375	0.274376	0.061609	-0.441713	0.167992	-0.609706	0.0261731	0.987856	LOC100132529	ENST00000561529	ENSEMBL	cdna:known chromosome:GRCh37:16:71599692:71612090:1 gene:ENSG00000260886 gene_biotype:antisense transcript_biotype:antisense	FALSE	---	---	---	---	---	---	---	---
17112915	3.35102	3.49481	3.90182	4.0251	4.07595	3.41822	3.95391	3.66239	3.45985	4.53824	3.72023	3.90689	-0.14379	-0.123278	0.657738	0.29152	-1.07839	-0.186656	0.170547	-0.632524	0.803072	0.0261801	0.987856	OTTHUMG00000022086 // LL0XNC01-237H1.3	OTTHUMT00000057682	Havana transcript	cdna:all chromosome:VEGA52:X:102192698:102195489:-1 Gene:OTTHUMG00000022086	FALSE	---	---	---	---	---	---	---	---
17116706	7.62867	6.65962	7.78054	6.88087	7.65993	6.77941	7.62954	6.55379	7.42569	7.21371	7.57224	7.06986	0.969046	0.899663	0.880514	1.07576	0.211979	0.50238	0.956245	0.357179	0.599066	0.0263579	0.987856	PPP2R3B	NM_013239	RefSeq	Homo sapiens protein phosphatase 2, regulatory subunit B'', beta (PPP2R3B), mRNA.	FALSE	GO:0000082 // GO:0000278 // GO:0006470 // GO:0007050	G1/S transition of mitotic cell cycle // mitotic cell cycle // protein dephosphorylation // cell cycle arrest	GO:0000159 // GO:0005634 // GO:0005654 // GO:0005634	protein phosphatase type 2A complex // nucleus // nucleoplasm // nucleus	GO:0004721 // GO:0004722 // GO:0005509 // GO:0005515 // GO:0008601 // GO:0046872	phosphoprotein phosphatase activity // protein serine/threonine phosphatase activity // calcium ion binding // protein binding // protein phosphatase type 2A regulator activity // metal ion binding	GenMAPP	Glycogen_Metabolism
17117110	10.9889	11.8141	11.066	11.9827	10.984	12.0459	11.1617	11.7728	11.9337	11.7849	11.3886	11.9226	-0.82522	-0.91671	-1.0619	-0.61115	0.14885	-0.53406	-0.853745	-0.192605	-0.66114	0.0264365	0.987856	CD24	NM_013230	RefSeq	Homo sapiens CD24 molecule (CD24), mRNA.	FALSE	GO:0001666 // GO:0001775 // GO:0001959 // GO:0002237 // GO:0002768 // GO:0007204 // GO:0007411 // GO:0016055 // GO:0016337 // GO:0016477 // GO:0030856 // GO:0031295 // GO:0032597 // GO:0032600 // GO:0032913 // GO:0042104 // GO:0042325 // GO:0042632 // GO:0043406 // GO:0043408 // GO:0043627 // GO:0045730 // GO:0061098 // GO:0072112 // GO:0072139 // GO:0097193 // GO:2000768 // GO:0007155	response to hypoxia // cell activation // regulation of cytokine-mediated signaling pathway // response to molecule of bacterial origin // immune response-regulating cell surface receptor signaling pathway // elevation of cytosolic calcium ion concentration // axon guidance // Wnt receptor signaling pathway // cell-cell adhesion // cell migration // regulation of epithelial cell differentiation /…	GO:0005886 // GO:0009986 // GO:0016020 // GO:0031225 // GO:0045121 // GO:0016020	plasma membrane // cell surface // membrane // anchored to membrane // membrane raft // membrane	GO:0004871 // GO:0005515 // GO:0019901 // GO:0030296	signal transducer activity // protein binding // protein kinase binding // protein tyrosine kinase activator activity	---	---
16873148	7.09264	6.11807	7.03829	6.1831	6.8264	6.73873	6.57421	6.94067	6.465	6.89854	6.57035	7.02859	0.974578	0.855188	0.087668	-0.366465	-0.43354	-0.458242	0.387742	-0.445891	0.833633	0.0267874	0.987856	ZNF235	NM_004234	RefSeq	Homo sapiens zinc finger protein 235 (ZNF235), mRNA.	FALSE	GO:0006351 // GO:0006355	transcription, DNA-dependent // regulation of transcription, DNA-dependent	GO:0005634 // GO:0005622	nucleus // intracellular	GO:0003677 // GO:0008270 // GO:0003676 // GO:0046872	DNA binding // zinc ion binding // nucleic acid binding // metal ion binding	---	---
17104221	4.19243	4.32539	4.64438	3.85496	4.7121	4.09155	4.21964	4.00861	4.48292	3.57095	4.92762	3.57676	-0.132962	0.78941	0.620553	0.211037	0.911975	1.35086	0.372009	1.13142	-0.759408	0.0268296	0.987856	---	n371452	NONCODE	accn=NULL class=lncRNA name=Human lincRNA ref=BodyMapLinc transcriptId=TCONS_00017185 cpcScore=-1.1758900 cnci=-0.2077706	FALSE	---	---	---	---	---	---	---	---
16688306	4.31501	5.3827	4.67356	4.99911	4.60713	5.16914	4.14658	4.28166	4.91255	4.16313	4.83346	4.97169	-1.06769	-0.325556	-0.562011	-0.135075	0.749425	-0.138233	-0.522584	0.305596	-0.82818	0.026875	0.987856	---	ENST00000516307	ENSEMBL	ncrna:snRNA chromosome:GRCh37:1:67733284:67733409:-1 gene:ENSG00000252116 gene_biotype:snRNA transcript_biotype:snRNA	FALSE	---	---	---	---	---	---	---	---
16698972	3.77109	3.56546	3.64809	3.21204	3.70257	3.45816	3.6876	3.87528	3.5108	3.99273	3.40845	3.83574	0.20563	0.436046	0.244411	-0.187681	-0.48193	-0.42729	0.174601	-0.45461	0.629211	0.0269001	0.987856	---	n364257	NONCODE	accn=NULL class=lncRNA name=Human lincRNA ref=BodyMapLinc transcriptId=TCONS_00001800 cpcScore=-1.0164700 cnci=-0.2486285	FALSE	---	---	---	---	---	---	---	---
16942552	5.43915	5.9674	5.48623	5.64514	5.51361	5.50979	5.35463	5.26123	5.83496	5.02699	5.41304	5.16743	-0.528258	-0.158911	0.003813	0.093401	0.807964	0.245611	-0.147489	0.526787	-0.674276	0.027081	0.987856	RNA5SP135	ENST00000517019	ENSEMBL	ncrna:rRNA chromosome:GRCh37:3:68932118:68932242:1 gene:ENSG00000252828 gene_biotype:rRNA transcript_biotype:rRNA	FALSE	---	---	---	---	---	---	---	---
16759054	3.85564	4.08558	3.70931	3.61512	3.90336	3.36902	3.94856	3.84831	3.52649	3.96908	3.47066	4.06412	-0.229942	0.094193	0.534344	0.100249	-0.442589	-0.593458	0.124711	-0.518023	0.642734	0.0271218	0.987856	OTTHUMG00000168462 // RP11-575F12.3	OTTHUMT00000399833	Havana transcript	cdna:all chromosome:VEGA52:12:127631694:127634619:1 Gene:OTTHUMG00000168462	FALSE	---	---	---	---	---	---	---	---
17017147	6.45716	5.96475	6.51943	6.24381	6.3935	5.91674	6.59124	5.7936	6.1141	6.8137	6.55157	6.23318	0.492407	0.275612	0.476761	0.797638	-0.699601	0.318393	0.510605	-0.190604	0.701209	0.0272873	0.987856	HLA-B	NM_005514	RefSeq	Homo sapiens major histocompatibility complex, class I, B (HLA-B), mRNA.	FALSE	GO:0002474 // GO:0002474 // GO:0002479 // GO:0002480 // GO:0002667 // GO:0006952 // GO:0006955 // GO:0006955 // GO:0006955 // GO:0016045 // GO:0019048 // GO:0019221 // GO:0032655 // GO:0032675 // GO:0042590 // GO:0045087 // GO:0050776 // GO:0060333 // GO:0060337 // GO:2001198 // GO:0001916 // GO:0019882	antigen processing and presentation of peptide antigen via MHC class I // antigen processing and presentation of peptide antigen via MHC class I // antigen processing and presentation of exogenous peptide antigen via MHC class I, TAP-dependent // antigen processing and presentation of exogenous peptide antigen via MHC class I, TAP-independent // regulation of T cell anergy // defense response // …	GO:0000139 // GO:0005886 // GO:0005887 // GO:0012507 // GO:0016020 // GO:0016021 // GO:0030670 // GO:0031901 // GO:0042612 // GO:0071556 // GO:0016020	Golgi membrane // plasma membrane // integral to plasma membrane // ER to Golgi transport vesicle membrane // membrane // integral to membrane // phagocytic vesicle membrane // early endosome membrane // MHC class I protein complex // integral to lumenal side of endoplasmic reticulum membrane // membrane	GO:0005102 // GO:0042605 // GO:0042605 // GO:0005102	receptor binding // peptide antigen binding // peptide antigen binding // receptor binding	GenMAPP	Proteasome_Degradation
16700888	8.62896	7.86034	8.60391	7.5522	8.50013	7.84942	8.80981	8.36274	8.22945	8.51138	8.83569	8.38395	0.768616	1.05171	0.650714	0.447071	-0.281933	0.451735	0.729528	0.084901	0.644627	0.0273841	0.987856	NID1	NM_002508	RefSeq	Homo sapiens nidogen 1 (NID1), mRNA.	FALSE	GO:0007160 // GO:0010811 // GO:0032836 // GO:0007155 // GO:0030198	cell-matrix adhesion // positive regulation of cell-substrate adhesion // glomerular basement membrane development // cell adhesion // extracellular matrix organization	GO:0005605 // GO:0031012 // GO:0031012 // GO:0071944 // GO:0005576 // GO:0005578 // GO:0005604	basal lamina // extracellular matrix // extracellular matrix // cell periphery // extracellular region // proteinaceous extracellular matrix // basement membrane	GO:0005509 // GO:0005518 // GO:0043237 // GO:0050840	calcium ion binding // collagen binding // laminin-1 binding // extracellular matrix binding	---	---
16698816	8.10064	7.18161	8.31765	7.40248	8.04559	7.19677	7.16016	6.81096	6.73344	6.96714	7.10954	6.68972	0.919026	0.915171	0.848815	0.349203	-0.233705	0.419823	0.758054	0.093059	0.664995	0.027502	0.987856	PLXNA2	NM_025179	RefSeq	Homo sapiens plexin A2 (PLXNA2), mRNA.	FALSE	GO:0001756 // GO:0007411 // GO:0021915 // GO:0021935 // GO:0030334 // GO:0051642 // GO:0060037 // GO:0060174 // GO:0071526 // GO:0007165 // GO:0007166 // GO:0007275 // GO:0030334 // GO:0071526	somitogenesis // axon guidance // neural tube development // cerebellar granule cell precursor tangential migration // regulation of cell migration // centrosome localization // pharyngeal system development // limb bud formation // semaphorin-plexin signaling pathway // signal transduction // cell surface receptor signaling pathway // multicellular organismal development // regulation of cell mi…	GO:0002116 // GO:0005622 // GO:0005886 // GO:0005887 // GO:0005886 // GO:0005887 // GO:0016020 // GO:0016021	semaphorin receptor complex // intracellular // plasma membrane // integral to plasma membrane // plasma membrane // integral to plasma membrane // membrane // integral to membrane	GO:0005515 // GO:0017154 // GO:0004872 // GO:0017154	protein binding // semaphorin receptor activity // receptor activity // semaphorin receptor activity	---	---
17110071	7.54361	6.3526	7.40797	6.36341	7.21378	6.6453	7.38736	6.69664	6.91175	6.97148	7.28378	6.84718	1.19101	1.04456	0.568477	0.690717	-0.059732	0.436604	0.873691	0.188436	0.685256	0.0275416	0.987856	SRPX	NM_006307	RefSeq	Homo sapiens sushi-repeat containing protein, X-linked (SRPX), transcript variant 1, mRNA.	FALSE	GO:0001845 // GO:0006914 // GO:0007155 // GO:0033554 // GO:0043065 // GO:0060244	phagolysosome assembly // autophagy // cell adhesion // cellular response to stress // positive regulation of apoptotic process // negative regulation of cell proliferation involved in contact inhibition	GO:0005776 // GO:0005783 // GO:0009986 // GO:0016020 // GO:0009986	autophagic vacuole // endoplasmic reticulum // cell surface // membrane // cell surface	---	---	---	---
16899476	5.65932	4.34582	4.86475	5.49949	5.40202	5.54962	4.43773	5.1598	4.43189	5.89455	5.0127	5.77184	1.3135	-0.634737	-0.147591	-0.722075	-1.46266	-0.759133	-0.0477262	-1.1109	1.06317	0.0275524	0.987856	SNAR-H	NR_024342	RefSeq	Homo sapiens small ILF3/NF90-associated RNA H (SNAR-H), small nuclear RNA.	FALSE	---	---	---	---	---	---	---	---
17116334	5.65338	5.39359	5.66178	5.03162	5.94208	5.63816	5.50273	5.38964	5.33035	6.10225	5.32824	5.42235	0.259792	0.630158	0.30392	0.113086	-0.771905	-0.094118	0.326739	-0.433011	0.75975	0.0277875	0.987856	RNA5SP520	ENST00000516506	ENSEMBL	ncrna:rRNA chromosome:GRCh37:Y:19669744:19669856:1 gene:ENSG00000252315 gene_biotype:rRNA transcript_biotype:rRNA	FALSE	---	---	---	---	---	---	---	---
16738477	4.46078	5.95519	5.06606	5.1725	5.32864	5.99541	4.48262	5.1585	4.93242	4.4605	5.19599	5.34777	-1.49441	-0.106439	-0.666771	-0.675887	0.471926	-0.151774	-0.735877	0.160076	-0.895952	0.027856	0.987856	PRG2	Z26248	GenBank	H.sapiens mRNA for eosinophil granule major basic protein.	FALSE	GO:0006955 // GO:0042742	immune response // defense response to bacterium	GO:0005576 // GO:0030133 // GO:0005576 // GO:0031410	extracellular region // transport vesicle // extracellular region // cytoplasmic vesicle	GO:0008201 // GO:0030246 // GO:0030246	heparin binding // carbohydrate binding // carbohydrate binding	---	---
16884607	5.17859	4.3755	4.98485	4.36265	4.61994	4.81502	4.9618	4.95136	4.97298	5.10097	4.54682	5.34228	0.80309	0.6222	-0.19508	0.010446	-0.127994	-0.795462	0.310164	-0.461728	0.771892	0.0278774	0.987856	IL36RN	NM_012275	RefSeq	Homo sapiens interleukin 36 receptor antagonist (IL36RN), transcript variant 1, mRNA.	FALSE	GO:0001960 // GO:0001960 // GO:0032715	negative regulation of cytokine-mediated signaling pathway // negative regulation of cytokine-mediated signaling pathway // negative regulation of interleukin-6 production	GO:0005615 // GO:0005576	extracellular space // extracellular region	GO:0005125 // GO:0005149 // GO:0005152 // GO:0005152	cytokine activity // interleukin-1 receptor binding // interleukin-1 receptor antagonist activity // interleukin-1 receptor antagonist activity	---	---
16920740	3.01409	2.97915	3.30605	2.70206	3.35142	3.00602	3.57569	2.47825	2.67999	2.7464	2.59985	2.87001	0.03494	0.603997	0.345408	1.09744	-0.066412	-0.270153	0.520446	-0.168283	0.688728	0.0279336	0.987856	MIR296	NR_029844	RefSeq	Homo sapiens microRNA 296 (MIR296), microRNA.	FALSE	---	---	---	---	---	---	---	---
16992809	10.1888	11.4451	10.3167	11.3587	10.186	11.2882	10.4967	11.6819	11.6249	11.5672	10.3422	11.3013	-1.25632	-1.04192	-1.10221	-1.18519	0.05761	-0.95902	-1.14641	-0.450705	-0.695705	0.0279437	0.987856	HIGD2A	ENST00000274787	ENSEMBL	cdna:known chromosome:GRCh37:5:175815748:175816772:1 gene:ENSG00000146066 gene_biotype:protein_coding transcript_biotype:protein_coding	FALSE	GO:0022900 // GO:0043066 // GO:0055114	electron transport chain // negative regulation of apoptotic process // oxidation-reduction process	GO:0005743 // GO:0016021 // GO:0070469 // GO:0005739 // GO:0016020 // GO:0031966	mitochondrial inner membrane // integral to membrane // respiratory chain // mitochondrion // membrane // mitochondrial membrane	---	---	---	---
16987786	3.09788	2.90829	2.60556	2.79535	2.6321	2.7026	3.01118	3.413	3.17855	2.5108	2.93986	2.62438	0.189592	-0.189786	-0.070497	-0.40182	0.667747	0.31548	-0.118128	0.491613	-0.609741	0.0279648	0.987856	RAB9BP1	NR_000039	RefSeq	Homo sapiens RAB9B, member RAS oncogene family pseudogene 1 (RAB9BP1), non-coding RNA.	FALSE	---	---	---	---	---	---	---	---
17089549	8.24989	7.62154	8.18951	7.03576	8.23873	7.40379	8.19388	7.51342	7.79391	7.94836	8.12561	7.60359	0.62835	1.15375	0.834946	0.680467	-0.154448	0.52202	0.824377	0.183786	0.640591	0.0280849	0.987856	DNM1	NM_004408	RefSeq	Homo sapiens dynamin 1 (DNM1), transcript variant 1, mRNA.	FALSE	GO:0006184 // GO:0006897 // GO:0006898 // GO:0007032 // GO:0031623 // GO:0006184 // GO:0006897 // GO:0006898	GTP catabolic process // endocytosis // receptor-mediated endocytosis // endosome organization // receptor internalization // GTP catabolic process // endocytosis // receptor-mediated endocytosis	GO:0005874 // GO:0030117 // GO:0005737 // GO:0005856 // GO:0043234	microtubule // membrane coat // cytoplasm // cytoskeleton // protein complex	GO:0003924 // GO:0005515 // GO:0005525 // GO:0005543 // GO:0008022 // GO:0032403 // GO:0042802 // GO:0000166 // GO:0003924 // GO:0016787	GTPase activity // protein binding // GTP binding // phospholipid binding // protein C-terminus binding // protein complex binding // identical protein binding // nucleotide binding // GTPase activity // hydrolase activity	---	---
16818975	5.24778	4.75675	5.2737	5.20612	5.29484	4.64063	5.4775	4.92184	5.2649	5.15732	4.81439	5.44457	0.491028	0.06758	0.654213	0.555659	0.107583	-0.63018	0.44212	-0.261298	0.703418	0.028113	0.987856	RNA5SP427	ENST00000365323	ENSEMBL	ncrna:rRNA chromosome:GRCh37:16:53371365:53371483:1 gene:ENSG00000202193 gene_biotype:rRNA transcript_biotype:rRNA	FALSE	---	---	---	---	---	---	---	---
17101447	9.24351	9.61997	9.29717	9.83471	9.57275	9.74553	9.70821	9.56296	9.89763	9.43055	9.65076	9.27349	-0.376461	-0.537542	-0.172779	0.145254	0.467077	0.377266	-0.235382	0.422171	-0.657554	0.0281257	0.987856	HCCS	NM_005333	RefSeq	Homo sapiens holocytochrome c synthase (HCCS), transcript variant 1, mRNA.	FALSE	GO:0009887 // GO:0055114	organ morphogenesis // oxidation-reduction process	GO:0005739 // GO:0005743 // GO:0005739 // GO:0005743 // GO:0016020	mitochondrion // mitochondrial inner membrane // mitochondrion // mitochondrial inner membrane // membrane	GO:0004408 // GO:0046872 // GO:0004408 // GO:0016829	holocytochrome-c synthase activity // metal ion binding // holocytochrome-c synthase activity // lyase activity	---	---
17051150	4.33332	4.5148	4.18491	3.91567	4.17054	4.56275	3.96145	4.40938	4.92627	3.55317	3.6145	3.41251	-0.181486	0.269234	-0.392206	-0.447926	1.3731	0.201992	-0.188096	0.787548	-0.975644	0.0282408	0.987856	MIR129-1	NR_029596	RefSeq	Homo sapiens microRNA 129-1 (MIR129-1), microRNA.	FALSE	---	---	---	---	---	---	---	---
16751067	5.36991	5.82919	5.21905	5.90137	5.61209	5.66512	5.71436	5.73266	6.74478	5.64958	5.5058	5.62996	-0.45928	-0.682317	-0.05303	-0.018299	1.0952	-0.124154	-0.303231	0.485524	-0.788756	0.0287613	0.987856	COX14	NM_001257134	RefSeq	Homo sapiens cytochrome c oxidase assembly homolog 14 (S. cerevisiae) (COX14), nuclear gene encoding mitochondrial protein, transcript variant 3, mRNA.	FALSE	GO:0033617 // GO:0033617	mitochondrial respiratory chain complex IV assembly // mitochondrial respiratory chain complex IV assembly	GO:0005739 // GO:0016021 // GO:0031966 // GO:0005739 // GO:0016020	mitochondrion // integral to membrane // mitochondrial membrane // mitochondrion // membrane	---	---	---	---
17107021	3.23059	3.54074	3.12268	3.09103	2.94525	2.77432	2.53466	2.65751	2.63303	3.40288	2.88643	3.60313	-0.310146	0.03165	0.17093	-0.122844	-0.769849	-0.716705	-0.0576025	-0.743277	0.685674	0.0288247	0.987856	---	ENST00000384372	ENSEMBL	ncrna:snoRNA chromosome:GRCh37:X:132286782:132286920:1 gene:ENSG00000207100 gene_biotype:snoRNA transcript_biotype:snoRNA	FALSE	---	---	---	---	---	---	---	---
17027880	5.28627	4.94532	5.34221	5.59576	5.24977	4.94171	4.9374	5.61239	5.12662	6.0445	5.35454	6.00899	0.340949	-0.253549	0.308055	-0.67499	-0.917882	-0.654444	-0.0698837	-0.786163	0.716279	0.0288316	0.987856	SNORA38	NR_002971	RefSeq	Homo sapiens small nucleolar RNA, H/ACA box 38 (SNORA38), small nucleolar RNA.	FALSE	---	---	---	---	---	---	---	---
17033410	5.28627	4.94532	5.34221	5.59576	5.24977	4.94171	4.9374	5.61239	5.12662	6.0445	5.35454	6.00899	0.340949	-0.253549	0.308055	-0.67499	-0.917882	-0.654444	-0.0698837	-0.786163	0.716279	0.0288316	0.987856	SNORA38	NR_002971	RefSeq	Homo sapiens small nucleolar RNA, H/ACA box 38 (SNORA38), small nucleolar RNA.	FALSE	---	---	---	---	---	---	---	---
17038203	5.28627	4.94532	5.34221	5.59576	5.24977	4.94171	4.9374	5.61239	5.12662	6.0445	5.35454	6.00899	0.340949	-0.253549	0.308055	-0.67499	-0.917882	-0.654444	-0.0698837	-0.786163	0.716279	0.0288316	0.987856	SNORA38	NR_002971	RefSeq	Homo sapiens small nucleolar RNA, H/ACA box 38 (SNORA38), small nucleolar RNA.	FALSE	---	---	---	---	---	---	---	---
17040798	5.28627	4.94532	5.34221	5.59576	5.24977	4.94171	4.9374	5.61239	5.12662	6.0445	5.35454	6.00899	0.340949	-0.253549	0.308055	-0.67499	-0.917882	-0.654444	-0.0698837	-0.786163	0.716279	0.0288316	0.987856	SNORA38	NR_002971	RefSeq	Homo sapiens small nucleolar RNA, H/ACA box 38 (SNORA38), small nucleolar RNA.	FALSE	---	---	---	---	---	---	---	---
16775229	4.70482	4.89673	5.15628	4.68879	4.94291	4.90221	4.67806	3.96659	4.58278	5.01241	4.60968	4.99802	-0.191903	0.467484	0.040699	0.71147	-0.429628	-0.388337	0.256937	-0.408982	0.66592	0.0289886	0.987856	OR7E156P	NR_002171	RefSeq	Homo sapiens olfactory receptor, family 7, subfamily E, member 156 pseudogene (OR7E156P), non-coding RNA.	FALSE	---	---	---	---	---	---	---	---
16674084	2.64826	3.89292	2.74269	3.392	2.7341	3.87077	2.12706	3.06921	2.68395	2.72216	2.28442	2.90367	-1.24466	-0.649312	-1.13667	-0.942154	-0.038213	-0.619251	-0.993199	-0.328732	-0.664467	0.0292535	0.987856	RABGAP1L-IT1	OTTHUMT00000084579	Havana transcript	cdna:all chromosome:VEGA52:1:174866095:174867133:1 Gene:OTTHUMG00000034938	FALSE	---	---	---	---	---	---	---	---
16946532	5.60142	5.10785	5.99022	5.51963	5.74811	5.13555	5.67831	4.43303	4.90716	5.72759	5.84953	5.54897	0.493572	0.470585	0.612558	1.24528	-0.820428	0.300561	0.7055	-0.259933	0.965433	0.0292992	0.987856	RNU7-47P	ENST00000515978	ENSEMBL	ncrna:snRNA chromosome:GRCh37:3:142520049:142520110:1 gene:ENSG00000251787 gene_biotype:snRNA transcript_biotype:snRNA	FALSE	---	---	---	---	---	---	---	---
16912453	3.11562	2.91346	3.40627	3.22386	2.99937	3.18586	3.91135	3.46948	2.93544	3.87143	3.42915	3.57459	0.20216	0.182408	-0.186487	0.441866	-0.935995	-0.145444	0.159987	-0.54072	0.700706	0.029336	0.987856	RNA5SP481	ENST00000516814	ENSEMBL	ncrna:rRNA chromosome:GRCh37:20:30596154:30596275:1 gene:ENSG00000252623 gene_biotype:rRNA transcript_biotype:rRNA	FALSE	---	---	---	---	---	---	---	---
16756334	9.50701	8.68227	9.42334	9.14061	9.38201	8.98568	9.06291	8.77778	8.45282	8.91846	9.15352	9.05983	0.824746	0.282734	0.396326	0.285126	-0.465641	0.093692	0.447233	-0.185974	0.633208	0.0294437	0.987856	POLR3B	NM_018082	RefSeq	Homo sapiens polymerase (RNA) III (DNA directed) polypeptide B (POLR3B), transcript variant 1, mRNA.	FALSE	GO:0006383 // GO:0006385 // GO:0006386 // GO:0010467 // GO:0032728 // GO:0045087 // GO:0045089 // GO:0051607 // GO:0006351 // GO:0032481 // GO:0045087	transcription from RNA polymerase III promoter // transcription elongation from RNA polymerase III promoter // termination of RNA polymerase III transcription // gene expression // positive regulation of interferon-beta production // innate immune response // positive regulation of innate immune response // defense response to virus // transcription, DNA-dependent // positive regulation of type I…	GO:0005654 // GO:0005634 // GO:0005666 // GO:0005829	nucleoplasm // nucleus // DNA-directed RNA polymerase III complex // cytosol	GO:0003677 // GO:0003899 // GO:0032549 // GO:0046872 // GO:0001056 // GO:0016740 // GO:0016779	DNA binding // DNA-directed RNA polymerase activity // ribonucleoside binding // metal ion binding // RNA polymerase III activity // transferase activity // nucleotidyltransferase activity	GenMAPP	RNA_transcription_Reactome
16812215	6.49612	6.34611	6.5816	5.99541	6.51781	5.4416	6.88814	6.19565	6.07017	6.22161	6.40237	6.30091	0.150005	0.586193	1.07621	0.692495	-0.151437	0.101457	0.626225	-0.02499	0.651215	0.0296984	0.987856	ADAMTS7	NM_014272	RefSeq	Homo sapiens ADAM metallopeptidase with thrombospondin type 1 motif, 7 (ADAMTS7), mRNA.	FALSE	GO:0006508 // GO:0007229	proteolysis // integrin-mediated signaling pathway	GO:0005578 // GO:0009986 // GO:0005576 // GO:0031012	proteinaceous extracellular matrix // cell surface // extracellular region // extracellular matrix	GO:0004222 // GO:0008237 // GO:0008270 // GO:0008233 // GO:0008237 // GO:0016787 // GO:0046872	metalloendopeptidase activity // metallopeptidase activity // zinc ion binding // peptidase activity // metallopeptidase activity // hydrolase activity // metal ion binding	---	---
16919229	8.5337	10.4844	8.86708	10.4118	9.49726	10.4159	7.88854	10.3022	7.88544	10.3479	7.51999	10.1537	-1.95069	-1.54474	-0.918636	-2.41364	-2.46249	-2.63372	-1.70693	-2.5481	0.841175	0.030033	0.987856	SNORA71D	NR_003018	RefSeq	Homo sapiens small nucleolar RNA, H/ACA box 71D (SNORA71D), small nucleolar RNA.	FALSE	---	---	---	---	---	---	---	---
16914899	3.58478	3.40442	3.42146	3.72497	3.3377	4.25579	2.86967	2.93583	3.30755	2.78515	3.58488	3.23403	0.180352	-0.303506	-0.918093	-0.066157	0.522407	0.350848	-0.276851	0.436627	-0.713479	0.0302175	0.987856	---	ENST00000516658	ENSEMBL	ncrna:snRNA chromosome:GRCh37:20:50518830:50518934:1 gene:ENSG00000252467 gene_biotype:snRNA transcript_biotype:snRNA	FALSE	---	---	---	---	---	---	---	---
16886961	7.21003	6.47741	6.99116	6.62306	7.06669	6.69779	6.90906	6.58232	6.70541	7.04551	6.89689	6.84441	0.732617	0.3681	0.368903	0.326743	-0.340099	0.05248	0.449091	-0.14381	0.5929	0.0304716	0.987856	SLC4A10	NM_001178015	RefSeq	Homo sapiens solute carrier family 4, sodium bicarbonate transporter, member 10 (SLC4A10), transcript variant 1, mRNA.	FALSE	GO:0006811 // GO:0006814 // GO:0006821 // GO:0006885 // GO:0015701 // GO:0015701 // GO:0055085 // GO:0006810 // GO:0006811 // GO:0006820	ion transport // sodium ion transport // chloride transport // regulation of pH // bicarbonate transport // bicarbonate transport // transmembrane transport // transport // ion transport // anion transport	GO:0005886 // GO:0016021 // GO:0016323 // GO:0005886 // GO:0016020 // GO:0016021	plasma membrane // integral to membrane // basolateral plasma membrane // plasma membrane // membrane // integral to membrane	GO:0005452 // GO:0015293 // GO:0005215 // GO:0008509 // GO:0015297 // GO:0015301	inorganic anion exchanger activity // symporter activity // transporter activity // anion transmembrane transporter activity // antiporter activity // anion:anion antiporter activity	---	---
16755904	5.22466	6.72999	5.48376	5.50232	5.81233	6.41569	4.97805	5.33921	5.50662	5.26689	5.42397	5.26665	-1.50533	-0.018555	-0.603356	-0.361158	0.239736	0.157318	-0.622101	0.198527	-0.820628	0.0305087	0.987856	---	ENST00000459085	ENSEMBL	ncrna:snoRNA chromosome:GRCh37:12:102183593:102183693:1 gene:ENSG00000238940 gene_biotype:snoRNA transcript_biotype:snoRNA	FALSE	---	---	---	---	---	---	---	---
16773528	7.29956	7.98475	7.33401	8.21104	7.30572	8.22483	7.45276	8.12778	8.43749	8.0189	7.44338	8.05988	-0.685196	-0.877027	-0.919107	-0.675022	0.418598	-0.616501	-0.789088	-0.0989515	-0.690136	0.030511	0.987856	POLR1D	ENST00000302979	ENSEMBL	cdna:known chromosome:GRCh37:13:28194903:28197589:1 gene:ENSG00000186184 gene_biotype:protein_coding transcript_biotype:protein_coding	FALSE	GO:0006360 // GO:0006361 // GO:0006362 // GO:0006363 // GO:0006383 // GO:0006385 // GO:0006386 // GO:0010467 // GO:0006351 // GO:0032481 // GO:0045087	transcription from RNA polymerase I promoter // transcription initiation from RNA polymerase I promoter // transcription elongation from RNA polymerase I promoter // termination of RNA polymerase I transcription // transcription from RNA polymerase III promoter // transcription elongation from RNA polymerase III promoter // termination of RNA polymerase III transcription // gene expression // tra…	GO:0005654 // GO:0005736 // GO:0005634 // GO:0005666 // GO:0005736 // GO:0005829	nucleoplasm // DNA-directed RNA polymerase I complex // nucleus // DNA-directed RNA polymerase III complex // DNA-directed RNA polymerase I complex // cytosol	GO:0003677 // GO:0003899 // GO:0005515 // GO:0046983 // GO:0001054 // GO:0001056	DNA binding // DNA-directed RNA polymerase activity // protein binding // protein dimerization activity // RNA polymerase I activity // RNA polymerase III activity	GenMAPP	RNA_transcription_Reactome
16782173	6.0789	5.7734	5.89295	6.08082	5.74839	5.86199	6.45144	6.006	6.62735	5.84213	6.51191	5.7154	0.305504	-0.187867	-0.113597	0.445438	0.78522	0.796507	0.112369	0.790864	-0.678494	0.0306052	0.987856	MRPL52	NM_181304	RefSeq	Homo sapiens mitochondrial ribosomal protein L52 (MRPL52), nuclear gene encoding mitochondrial protein, transcript variant 4, mRNA.	FALSE	GO:0006412	translation	GO:0005762 // GO:0005739 // GO:0005840 // GO:0030529	mitochondrial large ribosomal subunit // mitochondrion // ribosome // ribonucleoprotein complex	GO:0003735	structural constituent of ribosome	---	---
17051189	4.87649	5.10513	4.3056	4.93567	3.89543	4.98887	4.64134	6.4574	4.6547	6.44617	4.48564	6.50426	-0.228641	-0.630076	-1.09344	-1.81606	-1.79147	-2.01862	-0.942055	-1.90505	0.96299	0.0308592	0.987856	---	ENST00000411257	ENSEMBL	ncrna:snRNA chromosome:GRCh37:7:128267226:128267329:1 gene:ENSG00000223189 gene_biotype:snRNA transcript_biotype:snRNA	FALSE	---	---	---	---	---	---	---	---
16914901	2.55046	2.70405	3.79302	2.76048	3.14445	3.59491	3.41624	2.8814	3.34581	3.62066	2.96634	3.87715	-0.153591	1.03254	-0.450456	0.534834	-0.274853	-0.910815	0.240832	-0.592834	0.833666	0.0310596	0.987856	RNU7-6P	ENST00000516845	ENSEMBL	ncrna:snRNA chromosome:GRCh37:20:50521508:50521569:1 gene:ENSG00000252654 gene_biotype:snRNA transcript_biotype:snRNA	FALSE	---	---	---	---	---	---	---	---
16970185	2.73497	2.8788	2.6654	3.37308	2.43968	3.7174	2.62006	3.89196	2.71777	4.52341	2.51894	4.39324	-0.143825	-0.707679	-1.27772	-1.2719	-1.80564	-1.87431	-0.850281	-1.83997	0.989694	0.0312563	0.987856	OTTHUMG00000161575 // RP11-33B1.3	OTTHUMT00000365381	Havana transcript	cdna:all chromosome:VEGA52:4:120377505:120378432:1 Gene:OTTHUMG00000161575	FALSE	---	---	---	---	---	---	---	---
16702737	3.3177	4.5189	3.89456	4.29372	4.04761	4.68092	4.19	3.68357	3.43819	2.95209	3.80377	3.3297	-1.2012	-0.399156	-0.633312	0.506424	0.486097	0.474068	-0.431811	0.480082	-0.911894	0.0312577	0.987856	---	ENST00000459622	ENSEMBL	ncrna:snoRNA chromosome:GRCh37:10:15928357:15928464:1 gene:ENSG00000239130 gene_biotype:snoRNA transcript_biotype:snoRNA	FALSE	---	---	---	---	---	---	---	---
17012516	7.46961	6.83693	7.29503	7.012	7.12362	6.97976	7.39225	7.60501	6.94613	7.55158	7.55608	7.78123	0.632681	0.283035	0.14386	-0.212763	-0.605453	-0.225156	0.211703	-0.415305	0.627008	0.0314232	0.987856	L3MBTL3	NM_032438	RefSeq	Homo sapiens l(3)mbt-like 3 (Drosophila) (L3MBTL3), transcript variant 1, mRNA.	FALSE	GO:0006351 // GO:0006355 // GO:0016568	transcription, DNA-dependent // regulation of transcription, DNA-dependent // chromatin modification	GO:0005634 // GO:0005634	nucleus // nucleus	GO:0003674	molecular_function	---	---
16877097	7.44303	6.64864	7.15823	6.93933	7.16853	7.06227	6.47766	6.46611	5.93974	6.51571	6.15168	6.29901	0.794396	0.218897	0.106259	0.011549	-0.575968	-0.147324	0.282775	-0.361646	0.644421	0.0314688	0.987856	ATP6V1C2	NM_001039362	RefSeq	Homo sapiens ATPase, H+ transporting, lysosomal 42kDa, V1 subunit C2 (ATP6V1C2), transcript variant 1, mRNA.	FALSE	GO:0006879 // GO:0008286 // GO:0015991 // GO:0033572 // GO:0051701 // GO:0055085 // GO:0090382 // GO:0006810 // GO:0006811 // GO:0015992	cellular iron ion homeostasis // insulin receptor signaling pathway // ATP hydrolysis coupled proton transport // transferrin transport // interaction with host // transmembrane transport // phagosome maturation // transport // ion transport // proton transport	GO:0005829 // GO:0033180	cytosol // proton-transporting V-type ATPase, V1 domain	GO:0008553 // GO:0015078	hydrogen-exporting ATPase activity, phosphorylative mechanism // hydrogen ion transmembrane transporter activity	---	---
16978236	4.62352	4.34279	4.57873	4.63694	4.3639	4.76805	4.18334	4.54599	4.57433	3.88082	4.4597	4.1695	0.280731	-0.058214	-0.404153	-0.362656	0.693514	0.290203	-0.136073	0.491858	-0.627931	0.031635	0.987856	ADH1B	ENST00000394887	ENSEMBL	cdna:known chromosome:GRCh37:4:100226134:100242556:-1 gene:ENSG00000196616 gene_biotype:protein_coding transcript_biotype:protein_coding	FALSE	GO:0006069 // GO:0006069 // GO:0006805 // GO:0044281 // GO:0055114	ethanol oxidation // ethanol oxidation // xenobiotic metabolic process // small molecule metabolic process // oxidation-reduction process	GO:0005829 // GO:0005737	cytosol // cytoplasm	GO:0004024 // GO:0008270 // GO:0000166 // GO:0016491 // GO:0008270 // GO:0046872 // GO:0004022	alcohol dehydrogenase activity, zinc-dependent // zinc ion binding // nucleotide binding // oxidoreductase activity // zinc ion binding // metal ion binding // alcohol dehydrogenase (NAD) activity	---	---
16913198	8.22269	9.46388	8.39702	8.93347	8.43379	9.22117	8.75903	9.68057	9.89984	10.0117	8.69179	9.04745	-1.24118	-0.536446	-0.787377	-0.921541	-0.111893	-0.355665	-0.871637	-0.233779	-0.637858	0.0316766	0.987856	ROMO1	NM_080748	RefSeq	Homo sapiens reactive oxygen species modulator 1 (ROMO1), nuclear gene encoding mitochondrial protein, mRNA.	FALSE	GO:0001302 // GO:0008284 // GO:0034614 // GO:0042742 // GO:2000379	replicative cell aging // positive regulation of cell proliferation // cellular response to reactive oxygen species // defense response to bacterium // positive regulation of reactive oxygen species metabolic process	GO:0005739 // GO:0005743 // GO:0016021 // GO:0005739 // GO:0016020	mitochondrion // mitochondrial inner membrane // integral to membrane // mitochondrion // membrane	GO:0003674	molecular_function	---	---
16758128	3.76143	3.95174	3.82807	3.64639	3.75761	5.01304	3.27849	3.22294	3.78027	2.93316	3.59415	3.33011	-0.190314	0.181681	-1.25543	0.05555	0.847114	0.264047	-0.302127	0.555581	-0.857708	0.0318859	0.987856	---	ENST00000516584	ENSEMBL	ncrna:snRNA chromosome:GRCh37:12:122042807:122042917:1 gene:ENSG00000252393 gene_biotype:snRNA transcript_biotype:snRNA	FALSE	---	---	---	---	---	---	---	---
16788883	9.56002	8.93626	9.56397	9.21916	9.54848	9.2198	8.90245	8.9579	8.82468	9.47413	8.94725	9.28956	0.623764	0.34481	0.32868	-0.055446	-0.649447	-0.342318	0.310452	-0.495883	0.806334	0.0319032	0.987856	DYNC1H1	NM_001376	RefSeq	Homo sapiens dynein, cytoplasmic 1, heavy chain 1 (DYNC1H1), mRNA.	FALSE	GO:0000086 // GO:0000278 // GO:0006810 // GO:0007018 // GO:0007052 // GO:0008219 // GO:0019886 // GO:0033962 // GO:0034063 // GO:0006200 // GO:0007018 // GO:0033962 // GO:0034063	G2/M transition of mitotic cell cycle // mitotic cell cycle // transport // microtubule-based movement // mitotic spindle organization // cell death // antigen processing and presentation of exogenous peptide antigen via MHC class II // cytoplasmic mRNA processing body assembly // stress granule assembly // ATP catabolic process // microtubule-based movement // cytoplasmic mRNA processing body as…	GO:0005737 // GO:0005794 // GO:0005813 // GO:0005829 // GO:0005868 // GO:0005874 // GO:0070062 // GO:0005737 // GO:0005856 // GO:0005874 // GO:0030286	cytoplasm // Golgi apparatus // centrosome // cytosol // cytoplasmic dynein complex // microtubule // extracellular vesicular exosome // cytoplasm // cytoskeleton // microtubule // dynein complex	GO:0003777 // GO:0005515 // GO:0005524 // GO:0042623 // GO:0000166 // GO:0003774 // GO:0003777 // GO:0016887 // GO:0017111	microtubule motor activity // protein binding // ATP binding // ATPase activity, coupled // nucleotide binding // motor activity // microtubule motor activity // ATPase activity // nucleoside-triphosphatase activity	---	---
16986431	5.81063	5.77185	6.12488	5.77284	5.39825	5.52163	5.07233	5.4447	5.57326	4.45888	5.41456	5.11135	0.038787	0.352034	-0.123385	-0.372372	1.11438	0.303201	-0.026234	0.708792	-0.735025	0.0319147	0.987856	---	ENST00000516875	ENSEMBL	ncrna:snRNA chromosome:GRCh37:5:76244616:76244695:1 gene:ENSG00000252684 gene_biotype:snRNA transcript_biotype:snRNA	FALSE	---	---	---	---	---	---	---	---
16956541	3.20428	3.17794	3.3382	3.69673	3.29526	3.14223	2.71793	3.09086	3.34483	2.4117	3.182	2.95569	0.026343	-0.358534	0.153025	-0.37293	0.933128	0.226312	-0.138024	0.57972	-0.717744	0.031953	0.987856	MIR4795	NR_039958	RefSeq	Homo sapiens microRNA 4795 (MIR4795), microRNA.	FALSE	---	---	---	---	---	---	---	---
16972106	2.79465	4.03661	3.36424	3.3288	3.49006	3.28164	3.15866	2.78729	3.51074	2.40469	3.30943	2.81442	-1.24196	0.035438	0.208418	0.371375	1.10604	0.495012	-0.156682	0.800528	-0.95721	0.0319554	0.987856	---	ENST00000364180	ENSEMBL	ncrna:snRNA chromosome:GRCh37:4:165708442:165708548:1 gene:ENSG00000201050 gene_biotype:snRNA transcript_biotype:snRNA	FALSE	---	---	---	---	---	---	---	---
16808728	3.57499	3.73403	3.31474	3.08309	3.31472	3.96469	3.19374	3.69742	4.00431	3.502	3.68415	3.27017	-0.159038	0.231651	-0.649978	-0.503676	0.502311	0.413981	-0.27026	0.458146	-0.728406	0.0320461	0.987856	---	ENST00000558185	ENSEMBL	cdna:known chromosome:GRCh37:15:47896077:47898549:-1 gene:ENSG00000259588 gene_biotype:antisense transcript_biotype:antisense	FALSE	---	---	---	---	---	---	---	---
17082032	5.76476	7.57314	5.83335	6.91564	6.12608	7.3631	5.62157	7.12285	6.51115	7.04731	6.01085	6.74742	-1.80838	-1.0823	-1.23702	-1.50128	-0.536163	-0.736573	-1.40725	-0.636368	-0.770878	0.0320469	0.987856	LOC100507316	ENST00000517411	ENSEMBL	cdna:known chromosome:GRCh37:8:144362336:144363830:-1 gene:ENSG00000253716 gene_biotype:antisense transcript_biotype:antisense	FALSE	---	---	---	---	---	---	---	---
16977378	6.85387	6.47807	6.44686	5.71532	6.34178	5.65477	7.13737	7.10342	6.88086	7.08941	6.97824	7.08105	0.3758	0.731538	0.687014	0.033953	-0.20855	-0.102802	0.457076	-0.155676	0.612752	0.0322576	0.987856	TMEM150C	ENST00000449862	ENSEMBL	cdna:known chromosome:GRCh37:4:83405743:83483367:-1 gene:ENSG00000249242 gene_biotype:protein_coding transcript_biotype:protein_coding	FALSE	---	---	GO:0016021 // GO:0016020	integral to membrane // membrane	---	---	---	---
17005844	5.45787	5.64006	5.23146	6.00097	5.47376	6.02288	5.39083	6.15364	6.43306	5.72533	5.42575	5.68533	-0.18219	-0.769508	-0.549112	-0.762812	0.707731	-0.259575	-0.565905	0.224078	-0.789983	0.0323983	0.987856	---	n344502	NONCODE	accn=NULL class=lincRNA name=Human lincRNA ref=Scripture Reconstruction LincRNAs By Luo transcriptId=linc_luo_50 cpcScore=-1.2442700 cnci=-0.1679036	FALSE	---	---	---	---	---	---	---	---
16839602	3.11857	3.93516	2.84536	4.03759	3.32856	4.06423	3.05654	4.11058	3.25634	4.78123	3.50677	5.16369	-0.816583	-1.19223	-0.735669	-1.05404	-1.52489	-1.65691	-0.949631	-1.5909	0.64127	0.0325625	0.987856	SNORD91B	NR_003073	RefSeq	Homo sapiens small nucleolar RNA, C/D box 91B (SNORD91B), small nucleolar RNA.	FALSE	---	---	---	---	---	---	---	---
16845259	8.14329	8.87662	8.03885	9.46335	8.0502	9.34794	8.62392	9.28699	10.0103	9.44869	8.78892	9.57639	-0.733323	-1.4245	-1.29774	-0.663078	0.561622	-0.787472	-1.02966	-0.112925	-0.916734	0.0326413	0.987856	COA3	NM_001040431	RefSeq	Homo sapiens cytochrome c oxidase assembly factor 3 (COA3), mRNA.	FALSE	GO:0033617 // GO:0070131	mitochondrial respiratory chain complex IV assembly // positive regulation of mitochondrial translation	GO:0031305 // GO:0005739 // GO:0005743 // GO:0016020 // GO:0016021	integral to mitochondrial inner membrane // mitochondrion // mitochondrial inner membrane // membrane // integral to membrane	GO:0005515	protein binding	---	---
16712320	5.38874	6.0948	4.87343	5.23672	4.9436	5.84466	4.77855	5.08379	5.00733	4.73047	4.97925	4.97397	-0.706056	-0.363289	-0.901054	-0.305235	0.276859	0.005279	-0.568909	0.141069	-0.709977	0.0326475	0.987856	---	ENST00000457058	ENSEMBL	cdna:known chromosome:GRCh37:10:18523097:18550123:-1 gene:ENSG00000235020 gene_biotype:processed_transcript transcript_biotype:antisense	FALSE	---	---	---	---	---	---	---	---
16859368	8.67415	7.8895	8.75196	7.78005	8.52919	7.82984	8.71988	7.87005	7.98963	8.10188	8.49266	7.93789	0.78465	0.971906	0.69935	0.849832	-0.112258	0.554763	0.826434	0.221252	0.605182	0.0327134	0.987856	SIN3B	NM_015260	RefSeq	Homo sapiens SIN3 transcription regulator homolog B (yeast) (SIN3B), mRNA.	FALSE	GO:0006351 // GO:0007519 // GO:0044255 // GO:0044281 // GO:0045892 // GO:0048738 // GO:0006355	transcription, DNA-dependent // skeletal muscle tissue development // cellular lipid metabolic process // small molecule metabolic process // negative regulation of transcription, DNA-dependent // cardiac muscle tissue development // regulation of transcription, DNA-dependent	GO:0000805 // GO:0000806 // GO:0001741 // GO:0005634 // GO:0005654 // GO:0005737 // GO:0030849 // GO:0005634	X chromosome // Y chromosome // XY body // nucleus // nucleoplasm // cytoplasm // autosome // nucleus	GO:0003682 // GO:0003714 // GO:0005515	chromatin binding // transcription corepressor activity // protein binding	---	---
16779956	5.43798	4.9806	5.11019	4.62715	5.15032	4.17952	5.54416	5.39817	5.43307	5.7941	5.65136	5.52211	0.457384	0.483035	0.9708	0.145987	-0.361033	0.129249	0.514301	-0.115892	0.630193	0.0330671	0.987856	MIR3665	NR_037438	RefSeq	Homo sapiens microRNA 3665 (MIR3665), microRNA.	FALSE	---	---	---	---	---	---	---	---
17056198	2.98344	3.26055	2.93149	3.39558	3.46959	3.16908	3.11719	3.08613	2.8726	3.4752	3.32241	4.12943	-0.277114	-0.46409	0.300508	0.031059	-0.602602	-0.807022	-0.102409	-0.704812	0.602403	0.0330743	0.987856	---	n369942	NONCODE	accn=NULL class=lncRNA name=Human lincRNA ref=BodyMapLinc transcriptId=TCONS_00013752 cpcScore=-0.6268300 cnci=-0.2331110	FALSE	---	---	---	---	---	---	---	---
16769481	5.63002	5.1747	5.54376	5.03945	5.60567	5.08981	5.81936	5.54561	5.301	5.70941	5.61738	5.56239	0.455321	0.504306	0.515855	0.273746	-0.408406	0.054991	0.437307	-0.176707	0.614015	0.0331641	0.987856	ALDH1L2	NM_001034173	RefSeq	Homo sapiens aldehyde dehydrogenase 1 family, member L2 (ALDH1L2), nuclear gene encoding mitochondrial protein, transcript variant 1, mRNA.	FALSE	GO:0006730 // GO:0009058 // GO:0009258 // GO:0008152 // GO:0032259 // GO:0055114	one-carbon metabolic process // biosynthetic process // 10-formyltetrahydrofolate catabolic process // metabolic process // methylation // oxidation-reduction process	GO:0005739 // GO:0005737 // GO:0005739	mitochondrion // cytoplasm // mitochondrion	GO:0008168 // GO:0016155 // GO:0016620 // GO:0016742 // GO:0003824 // GO:0016491	methyltransferase activity // formyltetrahydrofolate dehydrogenase activity // oxidoreductase activity, acting on the aldehyde or oxo group of donors, NAD or NADP as acceptor // hydroxymethyl-, formyl- and related transferase activity // catalytic activity // oxidoreductase activity	---	---
17113340	11.6108	12.2019	11.5576	12.5213	11.8364	12.4963	12.0541	12.3997	12.6795	12.362	12.0658	12.3552	-0.59114	-0.96363	-0.65989	-0.34561	0.31745	-0.28936	-0.640068	0.014045	-0.654113	0.0334429	0.987856	GNG5P2	ENST00000372054	ENSEMBL	cdna:known chromosome:GRCh37:X:109589700:109590201:-1 gene:ENSG00000133136 gene_biotype:protein_coding transcript_biotype:protein_coding	FALSE	GO:0007186	G-protein coupled receptor signaling pathway	GO:0005834	heterotrimeric G-protein complex	GO:0004871	signal transducer activity	---	---
16833224	3.43382	3.99058	2.32269	3.19304	2.97772	3.15858	2.93597	2.84275	3.04449	2.59868	3.33947	3.23148	-0.556759	-0.870348	-0.180861	0.09322	0.445813	0.10799	-0.378687	0.276901	-0.655589	0.0335489	0.987856	CCL8	NM_005623	RefSeq	Homo sapiens chemokine (C-C motif) ligand 8 (CCL8), mRNA.	FALSE	GO:0006468 // GO:0006816 // GO:0006874 // GO:0006887 // GO:0006935 // GO:0006954 // GO:0006955 // GO:0007165 // GO:0007267 // GO:0009615 // GO:0006935	protein phosphorylation // calcium ion transport // cellular calcium ion homeostasis // exocytosis // chemotaxis // inflammatory response // immune response // signal transduction // cell-cell signaling // response to virus // chemotaxis	GO:0005615 // GO:0005576	extracellular space // extracellular region	GO:0004672 // GO:0008009 // GO:0008201 // GO:0016004 // GO:0005125 // GO:0008009	protein kinase activity // chemokine activity // heparin binding // phospholipase activator activity // cytokine activity // chemokine activity	---	---
16797535	3.06488	3.31647	2.90413	3.36125	2.8832	3.15109	2.96645	3.32442	2.89539	2.80623	3.38495	2.94323	-0.251593	-0.457113	-0.267888	-0.357968	0.089168	0.441722	-0.333641	0.265445	-0.599085	0.0336218	0.987856	IGHV3-43	ENST00000434710	ENSEMBL	cdna:known chromosome:GRCh37:14:106926188:106926724:-1 gene:ENSG00000232216 gene_biotype:IG_V_gene transcript_biotype:IG_V_gene	FALSE	---	---	---	---	GO:0005515	protein binding	---	---
16833327	9.99958	9.88334	10.119	9.72817	10.0456	9.82488	9.9249	10.2478	9.62045	10.3034	9.93053	10.3356	0.116231	0.390878	0.220754	-0.322918	-0.683004	-0.405108	0.101236	-0.544056	0.645292	0.0336669	0.987856	SLFN5	NM_144975	RefSeq	Homo sapiens schlafen family member 5 (SLFN5), mRNA.	FALSE	GO:0030154	cell differentiation	GO:0005634	nucleus	GO:0005524 // GO:0000166	ATP binding // nucleotide binding	---	---
17021404	3.0127	3.6845	2.96785	3.3951	2.98044	3.51876	2.65015	3.3905	2.92864	2.77775	3.03332	3.17072	-0.671803	-0.427253	-0.538317	-0.740353	0.150891	-0.137405	-0.594432	0.006743	-0.601174	0.0337061	0.987856	---	n369252	NONCODE	accn=NULL class=lncRNA name=Human lincRNA ref=BodyMapLinc transcriptId=TCONS_00012219 cpcScore=-1.2377600 cnci=-0.2982299	FALSE	---	---	---	---	---	---	---	---
16983157	5.77106	5.26455	5.8282	5.45725	5.25558	4.62302	5.46926	5.54038	5.22596	5.65336	5.6517	5.71196	0.506514	0.370952	0.632555	-0.071122	-0.427397	-0.060265	0.359725	-0.243831	0.603556	0.0338564	0.987856	SNORD123	NR_003689	RefSeq	Homo sapiens small nucleolar RNA, C/D box 123 (SNORD123), small nucleolar RNA.	FALSE	---	---	---	---	---	---	---	---
16955253	3.61361	3.94965	4.08276	4.19909	4.07825	3.75222	3.56057	4.2434	3.83904	3.60424	4.16591	3.47431	-0.336044	-0.116329	0.326029	-0.682833	0.234798	0.691591	-0.202294	0.463194	-0.665489	0.0338579	0.987856	ERC2-IT1	NR_024615	RefSeq	Homo sapiens ERC2 intronic transcript 1 (non-protein coding) (ERC2-IT1), non-coding RNA.	FALSE	---	---	GO:0005575	cellular_component	GO:0003674	molecular_function	---	---
17078976	4.54368	4.4802	4.67601	4.35584	4.55945	4.30148	4.78622	4.29859	4.58805	4.57725	4.12186	4.78526	0.063473	0.320172	0.25797	0.487621	0.010798	-0.663392	0.282309	-0.326297	0.608606	0.0339178	0.987856	---	n370524	NONCODE	accn=NULL class=lncRNA name=Human lincRNA ref=BodyMapLinc transcriptId=TCONS_00015086 cpcScore=-1.2379400 cnci=-0.2553154	FALSE	---	---	---	---	---	---	---	---
16709172	3.67873	3.01419	3.99452	3.60598	3.60517	4.24328	3.30042	4.2068	3.67409	4.61022	3.21871	4.28788	0.664542	0.388538	-0.638104	-0.906378	-0.936126	-1.06917	-0.122851	-1.00265	0.879797	0.0340553	0.987856	---	ENST00000458966	ENSEMBL	ncrna:snoRNA chromosome:GRCh37:10:112336118:112336219:1 gene:ENSG00000239125 gene_biotype:snoRNA transcript_biotype:snoRNA	FALSE	---	---	---	---	---	---	---	---
16964100	5.86037	5.7734	6.04726	6.86299	5.77993	6.47627	6.37413	6.09278	7.69142	6.13036	6.24191	6.26464	0.086968	-0.815726	-0.69634	0.281351	1.56106	-0.022731	-0.285937	0.769162	-1.0551	0.03422	0.987856	C4orf48	NM_001141936	RefSeq	Homo sapiens chromosome 4 open reading frame 48 (C4orf48), transcript variant 2, mRNA.	FALSE	---	---	GO:0005576	extracellular region	---	---	---	---
16744408	6.56674	7.39737	6.83394	8.07218	6.63945	7.8695	6.64639	7.96014	8.11371	7.93666	6.81041	7.75106	-0.830626	-1.23824	-1.23005	-1.31376	0.177048	-0.940642	-1.15317	-0.381797	-0.771372	0.034395	0.987856	TIMM8B	NR_028383	RefSeq	Homo sapiens translocase of inner mitochondrial membrane 8 homolog B (yeast) (TIMM8B), transcript variant 2, non-coding RNA.	FALSE	GO:0006626 // GO:0007605 // GO:0044267 // GO:0072321 // GO:0006810 // GO:0015031	protein targeting to mitochondrion // sensory perception of sound // cellular protein metabolic process // chaperone-mediated protein transport // transport // protein transport	GO:0005743 // GO:0042719 // GO:0005739 // GO:0016020	mitochondrial inner membrane // mitochondrial intermembrane space protein transporter complex // mitochondrion // membrane	GO:0008270 // GO:0046872	zinc ion binding // metal ion binding	---	---
16797583	2.96708	2.8128	3.42813	2.66934	3.10526	3.04832	2.89552	2.78744	2.68456	3.68273	2.92468	2.82021	0.154281	0.758789	0.056937	0.108077	-0.998165	0.104471	0.269521	-0.446847	0.716368	0.0344004	0.987856	IGHA1	AF067420	GenBank	Homo sapiens SNC73 protein (SNC73) mRNA, complete cds.	FALSE	GO:0006955 // GO:0018298	immune response // protein-chromophore linkage	GO:0005576 // GO:0016021	extracellular region // integral to membrane	GO:0003823	antigen binding	---	---
16972098	4.16558	3.98652	4.88381	4.35805	4.22406	4.09536	3.72914	4.0235	3.38663	3.90906	3.80971	4.20268	0.179061	0.525758	0.128706	-0.294361	-0.522433	-0.392972	0.134791	-0.457702	0.592493	0.0346344	0.987856	---	ENST00000411105	ENSEMBL	ncrna:snRNA chromosome:GRCh37:4:165541884:165541989:1 gene:ENSG00000223037 gene_biotype:snRNA transcript_biotype:snRNA	FALSE	---	---	---	---	---	---	---	---
16839695	4.11356	3.33025	3.66271	3.05658	3.9048	2.961	3.65331	3.39444	3.20505	3.68579	3.47019	3.04684	0.783306	0.606122	0.943804	0.25887	-0.480735	0.423348	0.648026	-0.0286935	0.676719	0.0347296	0.987856	SPATA22	NM_001170699	RefSeq	Homo sapiens spermatogenesis associated 22 (SPATA22), transcript variant 1, mRNA.	FALSE	GO:0000711 // GO:0007129 // GO:0007276 // GO:0009566 // GO:0051445 // GO:0061458	meiotic DNA repair synthesis // synapsis // gamete generation // fertilization // regulation of meiotic cell cycle // reproductive system development	---	---	---	---	---	---
16880380	5.13446	4.89277	4.93121	4.9882	4.57057	5.45632	5.05477	4.64478	5.27065	4.3159	4.89493	4.48594	0.24169	-0.057	-0.885745	0.409992	0.954748	0.408992	-0.0727658	0.68187	-0.754636	0.0350422	0.987856	---	ENST00000516909	ENSEMBL	ncrna:snRNA chromosome:GRCh37:2:60946775:60946876:1 gene:ENSG00000252718 gene_biotype:snRNA transcript_biotype:snRNA	FALSE	---	---	---	---	---	---	---	---
16875760	9.85656	10.4841	9.88095	10.7782	9.65382	10.4168	9.89938	11.0335	10.9289	10.7375	9.49551	10.0891	-0.627505	-0.897256	-0.763009	-1.13414	0.19137	-0.593612	-0.855477	-0.201121	-0.654356	0.0350528	0.987856	TMEM238	NM_001190764	RefSeq	Homo sapiens transmembrane protein 238 (TMEM238), mRNA.	FALSE	---	---	GO:0016021 // GO:0016020	integral to membrane // membrane	---	---	---	---
16671401	3.36823	2.99567	2.85849	2.67397	2.44217	2.52607	3.15128	2.60832	2.83652	3.01588	2.55333	3.04684	0.372564	0.184524	-0.083902	0.54296	-0.179362	-0.493506	0.254036	-0.336434	0.590471	0.035361	0.987856	---	ENST00000390990	ENSEMBL	ncrna:snRNA chromosome:GRCh37:1:154267979:154268077:1 gene:ENSG00000212292 gene_biotype:snRNA transcript_biotype:snRNA	FALSE	---	---	---	---	---	---	---	---
17005880	7.90315	8.17893	7.89435	8.71989	7.82602	8.40294	8.17641	8.48067	9.27475	8.63459	8.25788	8.22007	-0.275771	-0.825541	-0.57692	-0.304259	0.640161	0.037815	-0.495623	0.338988	-0.834611	0.0355751	0.987856	HIST1H2BO	NM_003527	RefSeq	Homo sapiens histone cluster 1, H2bo (HIST1H2BO), mRNA.	FALSE	GO:0006334 // GO:0006334	nucleosome assembly // nucleosome assembly	GO:0000786 // GO:0005634 // GO:0000786 // GO:0005694	nucleosome // nucleus // nucleosome // chromosome	GO:0003677 // GO:0046982 // GO:0003677	DNA binding // protein heterodimerization activity // DNA binding	---	---
16926804	3.978	4.35207	3.94988	3.67278	4.02602	3.70802	3.87986	3.95438	4.29344	3.3533	4.1635	3.70772	-0.374072	0.277097	0.317999	-0.074518	0.940139	0.455782	0.0366265	0.69796	-0.661334	0.0355834	0.987856	OTTHUMG00000147348 // AC007064.24	OTTHUMT00000303966	Havana transcript	cdna:all chromosome:VEGA52:22:17350368:17352016:1 Gene:OTTHUMG00000147348	FALSE	---	---	---	---	---	---	---	---
17117588	8.73795	9.09744	8.74072	9.2998	8.76057	9.27647	9.49656	9.02971	9.9153	9.06067	9.44508	9.28214	-0.359487	-0.559086	-0.5159	0.466848	0.854631	0.162939	-0.241906	0.508785	-0.750691	0.0356321	0.987856	OTTHUMG00000169968 // RP11-669B18.1	OTTHUMT00000406715	Havana transcript	cdna:all chromosome:VEGA52:12:77377859:77378449:-1 Gene:OTTHUMG00000169968	FALSE	---	---	---	---	---	---	---	---
16819264	11.0424	11.0839	11.0615	12.0639	11.1426	11.7873	10.578	10.8662	11.9052	11.2147	10.8793	11.0116	-0.04149	-1.00236	-0.64471	-0.28819	0.6905	-0.13236	-0.494188	0.27907	-0.773257	0.0356901	0.987856	MT1X	ENST00000394485	ENSEMBL	cdna:known chromosome:GRCh37:16:56716336:56718108:1 gene:ENSG00000187193 gene_biotype:protein_coding transcript_biotype:protein_coding	FALSE	GO:0010038 // GO:0036018 // GO:0045926 // GO:0071276 // GO:0071294	response to metal ion // cellular response to erythropoietin // negative regulation of growth // cellular response to cadmium ion // cellular response to zinc ion	GO:0005634 // GO:0005737 // GO:0048471	nucleus // cytoplasm // perinuclear region of cytoplasm	GO:0008270 // GO:0046872 // GO:0046872	zinc ion binding // metal ion binding // metal ion binding	---	---
16743293	3.29057	3.25382	3.13777	3.47215	3.32514	3.71335	3.38987	4.21506	3.56771	4.88225	3.10703	3.88114	0.036755	-0.334386	-0.388207	-0.825181	-1.31454	-0.77411	-0.377755	-1.04433	0.666571	0.0357341	0.987856	---	AL833615	GenBank	Homo sapiens mRNA; cDNA DKFZp686D0673 (from clone DKFZp686D0673).	FALSE	---	---	---	---	---	---	---	---
17049252	4.02156	3.20016	3.63143	3.97112	3.5497	3.53717	4.12618	3.6692	4.02427	4.49622	3.93497	4.37789	0.821402	-0.339687	0.012533	0.456976	-0.47195	-0.442924	0.237806	-0.457437	0.695243	0.0359474	0.987856	SPDYE3	NM_001004351	RefSeq	Homo sapiens speedy homolog E3 (Xenopus laevis) (SPDYE3), mRNA.	FALSE	---	---	---	---	---	---	---	---
16693491	6.37237	6.79419	6.72888	7.34326	6.28148	7.34882	6.91132	7.61944	8.0886	7.50919	7.08087	7.61484	-0.421814	-0.61438	-1.06735	-0.708127	0.579416	-0.53397	-0.702917	0.022723	-0.72564	0.0360445	0.987856	S100A13	NM_001024210	RefSeq	Homo sapiens S100 calcium binding protein A13 (S100A13), transcript variant 1, mRNA.	FALSE	GO:0008284 // GO:0008360 // GO:0043123 // GO:0043303 // GO:0046688 // GO:0050663 // GO:0050703 // GO:0051602 // GO:0006810 // GO:0015031	positive regulation of cell proliferation // regulation of cell shape // positive regulation of I-kappaB kinase/NF-kappaB cascade // mast cell degranulation // response to copper ion // cytokine secretion // interleukin-1 alpha secretion // response to electrical stimulus // transport // protein transport	GO:0005615 // GO:0005634 // GO:0005737 // GO:0005829 // GO:0048471 // GO:0005576 // GO:0005737	extracellular space // nucleus // cytoplasm // cytosol // perinuclear region of cytoplasm // extracellular region // cytoplasm	GO:0005507 // GO:0005509 // GO:0005515 // GO:0008270 // GO:0008289 // GO:0017134 // GO:0042803 // GO:0050786 // GO:0005509 // GO:0046872	copper ion binding // calcium ion binding // protein binding // zinc ion binding // lipid binding // fibroblast growth factor binding // protein homodimerization activity // RAGE receptor binding // calcium ion binding // metal ion binding	---	---
17035880	6.93394	5.97417	6.94585	6.14025	7.0272	6.0694	5.58112	4.81608	5.29573	5.41722	5.56997	5.15757	0.959775	0.805599	0.957807	0.765041	-0.121493	0.412402	0.872055	0.145454	0.726601	0.0360584	0.987856	HLA-DRA	BC071659	GenBank	Homo sapiens major histocompatibility complex, class II, DR alpha, mRNA (cDNA clone MGC:87851 IMAGE:5162925), complete cds.	FALSE	GO:0006955 // GO:0019221 // GO:0019886 // GO:0031295 // GO:0050852 // GO:0060333 // GO:0002504 // GO:0006955 // GO:0019882	immune response // cytokine-mediated signaling pathway // antigen processing and presentation of exogenous peptide antigen via MHC class II // T cell costimulation // T cell receptor signaling pathway // interferon-gamma-mediated signaling pathway // antigen processing and presentation of peptide or polysaccharide antigen via MHC class II // immune response // antigen processing and presentation	GO:0000139 // GO:0005764 // GO:0005765 // GO:0005765 // GO:0005886 // GO:0005886 // GO:0005887 // GO:0012507 // GO:0030658 // GO:0030666 // GO:0030669 // GO:0031902 // GO:0032588 // GO:0042613 // GO:0071556 // GO:0005764 // GO:0005765 // GO:0005768 // GO:0005783 // GO:0005789 // GO:0005794 // GO:0005886 // GO:0010008 // GO:0016020 // GO:0016021 // GO:0031902	Golgi membrane // lysosome // lysosomal membrane // lysosomal membrane // plasma membrane // plasma membrane // integral to plasma membrane // ER to Golgi transport vesicle membrane // transport vesicle membrane // endocytic vesicle membrane // clathrin-coated endocytic vesicle membrane // late endosome membrane // trans-Golgi network membrane // MHC class II protein complex // integral to lumena…	GO:0032395	MHC class II receptor activity	---	---
17038596	6.93394	5.97417	6.94585	6.14025	7.0272	6.0694	5.58112	4.81608	5.29573	5.41722	5.56997	5.15757	0.959775	0.805599	0.957807	0.765041	-0.121493	0.412402	0.872055	0.145454	0.726601	0.0360584	0.987856	HLA-DRA	BC071659	GenBank	Homo sapiens major histocompatibility complex, class II, DR alpha, mRNA (cDNA clone MGC:87851 IMAGE:5162925), complete cds.	FALSE	GO:0006955 // GO:0019221 // GO:0019886 // GO:0031295 // GO:0050852 // GO:0060333 // GO:0002504 // GO:0006955 // GO:0019882	immune response // cytokine-mediated signaling pathway // antigen processing and presentation of exogenous peptide antigen via MHC class II // T cell costimulation // T cell receptor signaling pathway // interferon-gamma-mediated signaling pathway // antigen processing and presentation of peptide or polysaccharide antigen via MHC class II // immune response // antigen processing and presentation	GO:0000139 // GO:0005764 // GO:0005765 // GO:0005765 // GO:0005886 // GO:0005886 // GO:0005887 // GO:0012507 // GO:0030658 // GO:0030666 // GO:0030669 // GO:0031902 // GO:0032588 // GO:0042613 // GO:0071556 // GO:0005764 // GO:0005765 // GO:0005768 // GO:0005783 // GO:0005789 // GO:0005794 // GO:0005886 // GO:0010008 // GO:0016020 // GO:0016021 // GO:0031902	Golgi membrane // lysosome // lysosomal membrane // lysosomal membrane // plasma membrane // plasma membrane // integral to plasma membrane // ER to Golgi transport vesicle membrane // transport vesicle membrane // endocytic vesicle membrane // clathrin-coated endocytic vesicle membrane // late endosome membrane // trans-Golgi network membrane // MHC class II protein complex // integral to lumena…	GO:0032395	MHC class II receptor activity	---	---
17041225	6.93394	5.97417	6.94585	6.14025	7.0272	6.0694	5.58112	4.81608	5.29573	5.41722	5.56997	5.15757	0.959775	0.805599	0.957807	0.765041	-0.121493	0.412402	0.872055	0.145454	0.726601	0.0360584	0.987856	HLA-DRA	BC071659	GenBank	Homo sapiens major histocompatibility complex, class II, DR alpha, mRNA (cDNA clone MGC:87851 IMAGE:5162925), complete cds.	FALSE	GO:0006955 // GO:0019221 // GO:0019886 // GO:0031295 // GO:0050852 // GO:0060333 // GO:0002504 // GO:0006955 // GO:0019882	immune response // cytokine-mediated signaling pathway // antigen processing and presentation of exogenous peptide antigen via MHC class II // T cell costimulation // T cell receptor signaling pathway // interferon-gamma-mediated signaling pathway // antigen processing and presentation of peptide or polysaccharide antigen via MHC class II // immune response // antigen processing and presentation	GO:0000139 // GO:0005764 // GO:0005765 // GO:0005765 // GO:0005886 // GO:0005886 // GO:0005887 // GO:0012507 // GO:0030658 // GO:0030666 // GO:0030669 // GO:0031902 // GO:0032588 // GO:0042613 // GO:0071556 // GO:0005764 // GO:0005765 // GO:0005768 // GO:0005783 // GO:0005789 // GO:0005794 // GO:0005886 // GO:0010008 // GO:0016020 // GO:0016021 // GO:0031902	Golgi membrane // lysosome // lysosomal membrane // lysosomal membrane // plasma membrane // plasma membrane // integral to plasma membrane // ER to Golgi transport vesicle membrane // transport vesicle membrane // endocytic vesicle membrane // clathrin-coated endocytic vesicle membrane // late endosome membrane // trans-Golgi network membrane // MHC class II protein complex // integral to lumena…	GO:0032395	MHC class II receptor activity	---	---
16735216	4.0903	4.63849	4.29627	4.56079	3.80695	4.51689	3.86588	4.98811	4.53409	4.57439	3.90377	3.97522	-0.54819	-0.264525	-0.709941	-1.12223	-0.040298	-0.071449	-0.66122	-0.0558735	-0.605347	0.0361071	0.987856	OR2AG2	ENST00000338569	ENSEMBL	cdna:novel chromosome:GRCh37:11:6789218:6790286:-1 gene:ENSG00000188124 gene_biotype:protein_coding transcript_biotype:protein_coding	FALSE	GO:0007186 // GO:0007165 // GO:0007608 // GO:0050896 // GO:0050911	G-protein coupled receptor signaling pathway // signal transduction // sensory perception of smell // response to stimulus // detection of chemical stimulus involved in sensory perception of smell	GO:0005886 // GO:0016021 // GO:0005886 // GO:0016020	plasma membrane // integral to membrane // plasma membrane // membrane	GO:0004930 // GO:0004984 // GO:0004871	G-protein coupled receptor activity // olfactory receptor activity // signal transducer activity	---	---
16670287	5.14596	5.74368	5.38608	5.63375	5.13331	5.64443	5.67058	5.68836	5.45842	5.44925	5.50266	5.01023	-0.59772	-0.247667	-0.51112	-0.017774	0.00917	0.49243	-0.34357	0.2508	-0.59437	0.0361113	0.987856	---	BC062745	GenBank	Homo sapiens cDNA clone IMAGE:4734071, partial cds.	FALSE	---	---	---	---	---	---	---	---
17046545	3.6788	3.25162	3.44459	3.89142	3.3037	3.58483	3.12242	3.51554	2.89201	3.85146	3.51928	4.15992	0.427174	-0.446828	-0.281124	-0.393127	-0.959449	-0.640637	-0.173476	-0.800043	0.626567	0.0361266	0.987856	---	ENST00000363260	ENSEMBL	ncrna:snoRNA chromosome:GRCh37:7:64792309:64792386:1 gene:ENSG00000200130 gene_biotype:snoRNA transcript_biotype:snoRNA	FALSE	---	---	---	---	---	---	---	---
16861118	8.56913	8.70269	8.49908	9.30541	8.51144	9.13435	8.94518	9.48135	9.80505	9.36306	8.97106	9.03017	-0.13356	-0.806327	-0.622917	-0.536171	0.441994	-0.059109	-0.524744	0.191442	-0.716186	0.0361794	0.987856	COX6B1	NM_001863	RefSeq	Homo sapiens cytochrome c oxidase subunit VIb polypeptide 1 (ubiquitous) (COX6B1), nuclear gene encoding mitochondrial protein, mRNA.	FALSE	GO:0022904 // GO:0044281 // GO:0055114 // GO:0044237	respiratory electron transport chain // small molecule metabolic process // oxidation-reduction process // cellular metabolic process	GO:0005739 // GO:0005743 // GO:0005758 // GO:0005739 // GO:0005743	mitochondrion // mitochondrial inner membrane // mitochondrial intermembrane space // mitochondrion // mitochondrial inner membrane	GO:0004129 // GO:0004129	cytochrome-c oxidase activity // cytochrome-c oxidase activity	GenMAPP	Electron_Transport_Chain
16745146	4.67607	5.43546	4.92202	4.91515	5.25548	5.33265	5.12588	4.80986	5.23206	4.61336	5.13376	4.5882	-0.759396	0.006878	-0.077173	0.316018	0.618708	0.545557	-0.128418	0.582132	-0.710551	0.0361838	0.987856	---	ENST00000531087	ENSEMBL	cdna:known chromosome:GRCh37:11:118874452:118875603:-1 gene:ENSG00000254428 gene_biotype:antisense transcript_biotype:antisense	FALSE	---	---	---	---	---	---	---	---
16862604	5.86951	6.50993	5.80051	6.04365	5.87504	6.04865	5.68265	5.8672	5.65302	5.62666	6.05383	5.4986	-0.640419	-0.243142	-0.173611	-0.184551	0.026359	0.55523	-0.310431	0.290794	-0.601225	0.0361954	0.987856	CD79A	NM_001783	RefSeq	Homo sapiens CD79a molecule, immunoglobulin-associated alpha (CD79A), transcript variant 1, mRNA.	FALSE	GO:0030183 // GO:0042100 // GO:0042113 // GO:0050853 // GO:0007166 // GO:0030183 // GO:0042100 // GO:0042113 // GO:0050853	B cell differentiation // B cell proliferation // B cell activation // B cell receptor signaling pathway // cell surface receptor signaling pathway // B cell differentiation // B cell proliferation // B cell activation // B cell receptor signaling pathway	GO:0005771 // GO:0005886 // GO:0009897 // GO:0016021 // GO:0019815 // GO:0045121 // GO:0005771 // GO:0005886 // GO:0009897 // GO:0016020 // GO:0019815 // GO:0045121	multivesicular body // plasma membrane // external side of plasma membrane // integral to membrane // B cell receptor complex // membrane raft // multivesicular body // plasma membrane // external side of plasma membrane // membrane // B cell receptor complex // membrane raft	GO:0004888	transmembrane signaling receptor activity	---	---
17040409	8.63504	8.87542	8.58065	8.82269	8.44579	8.73594	8.82424	8.86122	9.14686	8.60586	8.82989	8.59382	-0.240379	-0.242045	-0.290145	-0.036976	0.541001	0.236065	-0.202386	0.388533	-0.590919	0.0363329	0.987856	ZNRD1	ENST00000481680	ENSEMBL	cdna:known chromosome:GRCh37:HSCHR6_MHC_SSTO:30016261:30022268:1 gene:ENSG00000233795 gene_biotype:protein_coding transcript_biotype:retained_intron	FALSE	GO:0006139 // GO:0006351	nucleobase-containing compound metabolic process // transcription, DNA-dependent	GO:0005730 // GO:0005634	nucleolus // nucleus	GO:0003676 // GO:0003899 // GO:0008270 // GO:0046872	nucleic acid binding // DNA-directed RNA polymerase activity // zinc ion binding // metal ion binding	---	---
17087378	2.25563	1.97179	2.0861	2.30776	2.02548	2.31661	2.17791	2.64479	2.33604	3.0541	2.46973	3.41738	0.283845	-0.22166	-0.291125	-0.46688	-0.718059	-0.947646	-0.173955	-0.832852	0.658898	0.0364957	0.987856	---	ENST00000364960	ENSEMBL	ncrna:misc_RNA chromosome:GRCh37:9:100677972:100678078:1 gene:ENSG00000201830 gene_biotype:misc_RNA transcript_biotype:misc_RNA	FALSE	---	---	---	---	---	---	---	---
17087171	4.15176	3.751	3.62775	3.63415	3.73098	3.58742	3.63737	4.07725	3.67134	3.97755	3.27341	4.22283	0.400757	-0.006401	0.143564	-0.439882	-0.306213	-0.949418	0.0245095	-0.627815	0.652325	0.0367025	0.987856	RNA5SP289	ENST00000362332	ENSEMBL	ncrna:rRNA chromosome:GRCh37:9:98667287:98667423:1 gene:ENSG00000199202 gene_biotype:rRNA transcript_biotype:rRNA	FALSE	---	---	---	---	---	---	---	---
16998621	7.86706	6.77745	7.82247	7.43637	7.92618	7.18469	7.79225	7.14707	7.32579	7.38218	7.79376	7.55192	1.08961	0.386095	0.741491	0.645177	-0.056384	0.241832	0.715592	0.092724	0.622869	0.036807	0.987856	NUDT12	ENST00000230792	ENSEMBL	cdna:known chromosome:GRCh37:5:102884556:102898494:-1 gene:ENSG00000112874 gene_biotype:protein_coding transcript_biotype:protein_coding	FALSE	GO:0006742 // GO:0019677 // GO:0006742 // GO:0019677	NADP catabolic process // NAD catabolic process // NADP catabolic process // NAD catabolic process	GO:0005634 // GO:0005777 // GO:0005777 // GO:0005737	nucleus // peroxisome // peroxisome // cytoplasm	GO:0000210 // GO:0035529 // GO:0046872 // GO:0000210 // GO:0005515 // GO:0016787 // GO:0035529	NAD+ diphosphatase activity // NADH pyrophosphatase activity // metal ion binding // NAD+ diphosphatase activity // protein binding // hydrolase activity // NADH pyrophosphatase activity	---	---
16738262	8.94994	8.65238	9.4847	8.83811	9.46265	8.81999	9.33217	9.47009	9.54666	9.86716	9.31182	9.51472	0.297566	0.646591	0.642656	-0.137921	-0.320496	-0.202899	0.362223	-0.261697	0.623921	0.0369135	0.987856	PTPRJ	AK304854	GenBank	Homo sapiens cDNA FLJ59086 complete cds.	FALSE	GO:0001570 // GO:0007507 // GO:0007596 // GO:0008285 // GO:0010572 // GO:0010642 // GO:0010759 // GO:0030155 // GO:0030308 // GO:0030336 // GO:0035335 // GO:0035335 // GO:0042059 // GO:0043116 // GO:0043407 // GO:0045785 // GO:0048008 // GO:0050860 // GO:0050860 // GO:0050918 // GO:0051894 // GO:0051897 // GO:0051898 // GO:0060242 // GO:2000272 // GO:0001954 // GO:0006470 // GO:0016311	vasculogenesis // heart development // blood coagulation // negative regulation of cell proliferation // positive regulation of platelet activation // negative regulation of platelet-derived growth factor receptor signaling pathway // positive regulation of macrophage chemotaxis // regulation of cell adhesion // negative regulation of cell growth // negative regulation of cell migration // peptid…	GO:0001772 // GO:0005886 // GO:0005887 // GO:0005911 // GO:0009986 // GO:0032587 // GO:0005886 // GO:0016020 // GO:0016021 // GO:0030054 // GO:0042995	immunological synapse // plasma membrane // integral to plasma membrane // cell-cell junction // cell surface // ruffle membrane // plasma membrane // membrane // integral to membrane // cell junction // cell projection	GO:0004725 // GO:0004725 // GO:0005161 // GO:0005515 // GO:0008013 // GO:0016791 // GO:0016791 // GO:0019901 // GO:0045295 // GO:0051019 // GO:0070097 // GO:0004721 // GO:0004725 // GO:0016787 // GO:0016791	protein tyrosine phosphatase activity // protein tyrosine phosphatase activity // platelet-derived growth factor receptor binding // protein binding // beta-catenin binding // phosphatase activity // phosphatase activity // protein kinase binding // gamma-catenin binding // mitogen-activated protein kinase binding // delta-catenin binding // phosphoprotein phosphatase activity // protein tyrosine…	---	---
16830094	5.32929	5.21407	5.45366	5.64384	5.17122	5.83192	5.13442	5.55224	5.75628	5.65419	5.50723	4.91218	0.115216	-0.19018	-0.660694	-0.417822	0.102089	0.59505	-0.28837	0.348569	-0.636939	0.0369614	0.987856	LOC100130950	NR_034082	RefSeq	Homo sapiens uncharacterized LOC100130950 (LOC100130950), non-coding RNA.	FALSE	---	---	---	---	---	---	---	---
16817182	9.01559	9.13487	9.15829	9.64614	9.35755	9.43648	9.60202	9.1178	10.0434	9.03739	9.67159	9.35229	-0.119284	-0.487849	-0.07893	0.484219	1.006	0.319303	-0.050461	0.662651	-0.713112	0.0370967	0.987856	LCMT1	NM_016309	RefSeq	Homo sapiens leucine carboxyl methyltransferase 1 (LCMT1), transcript variant 1, mRNA.	FALSE	GO:0006464 // GO:0006479 // GO:0006481 // GO:0031333 // GO:0042981 // GO:0090266 // GO:0032259	cellular protein modification process // protein methylation // C-terminal protein methylation // negative regulation of protein complex assembly // regulation of apoptotic process // regulation of mitotic cell cycle spindle assembly checkpoint // methylation	---	---	GO:0003880 // GO:0005515 // GO:0008757 // GO:0003880 // GO:0008168 // GO:0016740	protein C-terminal carboxyl O-methyltransferase activity // protein binding // S-adenosylmethionine-dependent methyltransferase activity // protein C-terminal carboxyl O-methyltransferase activity // methyltransferase activity // transferase activity	---	---
16804106	8.85284	7.93164	8.84087	8.18086	8.82715	8.369	8.65743	8.49405	8.09409	8.45499	8.78966	8.57675	0.921201	0.660006	0.458148	0.163378	-0.360897	0.212908	0.550683	-0.0739945	0.624678	0.0371353	0.987856	ADAMTSL3	NM_207517	RefSeq	Homo sapiens ADAMTS-like 3 (ADAMTSL3), mRNA.	FALSE	---	---	GO:0005578 // GO:0005576	proteinaceous extracellular matrix // extracellular region	GO:0008237 // GO:0008270 // GO:0008233	metallopeptidase activity // zinc ion binding // peptidase activity	---	---
16852267	2.9413	2.89917	3.37271	2.74681	2.89873	3.23249	2.96139	3.06453	2.89078	3.56691	2.91216	3.4435	0.042135	0.6259	-0.333761	-0.103145	-0.676127	-0.531336	0.0577823	-0.603731	0.661514	0.0373239	0.987856	MIR4527	NR_039753	RefSeq	Homo sapiens microRNA 4527 (MIR4527), microRNA.	FALSE	---	---	---	---	---	---	---	---
16810165	4.91402	4.77504	4.72011	5.28719	4.9939	5.03233	5.16214	4.95625	5.52105	4.91425	5.17973	4.70708	0.138984	-0.567083	-0.038426	0.205893	0.606802	0.472652	-0.065158	0.539727	-0.604885	0.0375058	0.987856	---	GENSCAN00000022320	ENSEMBL	cdna:genscan chromosome:GRCh37:15:61916071:61927641:-1 transcript_biotype:protein_coding	FALSE	---	---	---	---	---	---	---	---
17046627	7.35309	7.91451	7.48812	8.01643	7.39331	8.15149	7.38731	7.76456	8.15289	7.74632	7.494	7.79417	-0.561421	-0.528314	-0.758177	-0.377253	0.406576	-0.300166	-0.556291	0.053205	-0.609496	0.0378037	0.987856	CRCP	ENST00000395326	ENSEMBL	cdna:known chromosome:GRCh37:7:65579592:65619548:1 gene:ENSG00000241258 gene_biotype:protein_coding transcript_biotype:protein_coding	FALSE	GO:0006383 // GO:0007218 // GO:0007340 // GO:0045087 // GO:0051607 // GO:0006351 // GO:0044237	transcription from RNA polymerase III promoter // neuropeptide signaling pathway // acrosome reaction // innate immune response // defense response to virus // transcription, DNA-dependent // cellular metabolic process	GO:0001669 // GO:0005634 // GO:0005886 // GO:0009360 // GO:0016020	acrosomal vesicle // nucleus // plasma membrane // DNA polymerase III complex // membrane	GO:0000166 // GO:0001635 // GO:0003899 // GO:0004948 // GO:0003824 // GO:0003899	nucleotide binding // calcitonin gene-related polypeptide receptor activity // DNA-directed RNA polymerase activity // calcitonin receptor activity // catalytic activity // DNA-directed RNA polymerase activity	GenMAPP	Smooth_muscle_contraction
16841295	3.30254	4.26882	3.51628	3.90722	3.96286	3.34529	3.43335	4.2169	4.03009	3.46506	4.18582	3.88082	-0.966281	-0.390947	0.617577	-0.783542	0.56503	0.305003	-0.380798	0.435016	-0.815815	0.0379464	0.987856	MYH1	NM_005963	RefSeq	Homo sapiens myosin, heavy chain 1, skeletal muscle, adult (MYH1), mRNA.	FALSE	---	---	GO:0005634 // GO:0005730 // GO:0005859 // GO:0005925 // GO:0014704 // GO:0031672 // GO:0032982 // GO:0005737 // GO:0016459 // GO:0030016	nucleus // nucleolus // muscle myosin complex // focal adhesion // intercalated disc // A band // myosin filament // cytoplasm // myosin complex // myofibril	GO:0003774 // GO:0003779 // GO:0005516 // GO:0005524 // GO:0000166	motor activity // actin binding // calmodulin binding // ATP binding // nucleotide binding	---	---
16712991	6.02971	5.84727	5.97144	5.98809	5.99744	6.31918	6.30567	5.8443	5.92405	5.46033	6.26179	5.32325	0.182446	-0.01665	-0.321737	0.461369	0.463719	0.938541	0.076357	0.70113	-0.624773	0.0379904	0.987856	MTPAP	ENST00000488290	ENSEMBL	cdna:known chromosome:GRCh37:10:30601939:30663370:-1 gene:ENSG00000107951 gene_biotype:protein_coding transcript_biotype:processed_transcript	FALSE	GO:0006351 // GO:0006378 // GO:0008219 // GO:0071044 // GO:0006397	transcription, DNA-dependent // mRNA polyadenylation // cell death // histone mRNA catabolic process // mRNA processing	GO:0005634 // GO:0005730 // GO:0005737 // GO:0005739 // GO:0005794 // GO:0005886 // GO:0005737 // GO:0005739	nucleus // nucleolus // cytoplasm // mitochondrion // Golgi apparatus // plasma membrane // cytoplasm // mitochondrion	GO:0000287 // GO:0002134 // GO:0003723 // GO:0004652 // GO:0005515 // GO:0005524 // GO:0030145 // GO:0042802 // GO:0042803 // GO:0000166 // GO:0004652 // GO:0005524 // GO:0016740 // GO:0016779 // GO:0046872	magnesium ion binding // UTP binding // RNA binding // polynucleotide adenylyltransferase activity // protein binding // ATP binding // manganese ion binding // identical protein binding // protein homodimerization activity // nucleotide binding // polynucleotide adenylyltransferase activity // ATP binding // transferase activity // nucleotidyltransferase activity // metal ion binding	---	---
17006171	8.64986	8.83416	8.55358	8.79818	8.37514	8.82492	8.83963	8.79612	9.17863	8.61063	8.84992	8.61957	-0.184295	-0.244601	-0.449787	0.043506	0.567994	0.230343	-0.208794	0.399169	-0.607963	0.0380507	0.987856	ZNRD1	NM_170783	RefSeq	Homo sapiens zinc ribbon domain containing 1 (ZNRD1), transcript variant a, mRNA.	FALSE	GO:0006139 // GO:0006351	nucleobase-containing compound metabolic process // transcription, DNA-dependent	GO:0005730 // GO:0005634	nucleolus // nucleus	GO:0003676 // GO:0003899 // GO:0008270 // GO:0046872	nucleic acid binding // DNA-directed RNA polymerase activity // zinc ion binding // metal ion binding	---	---
17118411	4.38123	4.88229	3.57326	3.88889	3.82173	3.95397	3.50049	3.25016	3.38416	2.93324	3.89904	3.3633	-0.501062	-0.315629	-0.132241	0.250329	0.450918	0.535733	-0.174651	0.493325	-0.667976	0.038187	0.987856	---	TCONS_l2_00029962-XLOC_l2_015202	Broad TUCP	linc-FAM75A7-18 chr9:-:66688087-66699951	FALSE	---	---	---	---	---	---	---	---
17118415	4.38123	4.88229	3.57326	3.88889	3.82173	3.95397	3.50049	3.25016	3.38416	2.93324	3.89904	3.3633	-0.501062	-0.315629	-0.132241	0.250329	0.450918	0.535733	-0.174651	0.493325	-0.667976	0.038187	0.987856	LOC100292922	XM_002345462	RefSeq	PREDICTED: Homo sapiens ankyrin repeat domain-containing protein 30B-like (LOC100292922), mRNA.	FALSE	---	---	---	---	---	---	---	---
17024312	7.82115	9.42127	7.99973	9.34058	8.12833	9.41412	7.76997	9.43685	8.77364	9.19266	7.79937	9.08089	-1.60012	-1.34085	-1.28579	-1.66688	-0.419018	-1.28152	-1.47341	-0.85027	-0.623143	0.0382207	0.987856	---	n344652	NONCODE	accn=NULL class=lincRNA name=Human lincRNA ref=Scripture Reconstruction LincRNAs By Luo transcriptId=linc_luo_200 cpcScore=-1.3403500 cnci=-0.4198757	FALSE	---	---	---	---	---	---	---	---
16725091	3.59261	4.12744	3.88271	4.03236	3.86873	3.9225	3.81188	4.09623	3.68246	3.46508	4.31352	3.85485	-0.534836	-0.149647	-0.053767	-0.284347	0.217371	0.45867	-0.255649	0.338021	-0.59367	0.0382791	0.987856	OR4D10	ENST00000530162	ENSEMBL	cdna:known chromosome:GRCh37:11:59244846:59245869:1 gene:ENSG00000254466 gene_biotype:protein_coding transcript_biotype:protein_coding	FALSE	GO:0007186 // GO:0007165 // GO:0007608 // GO:0050896 // GO:0050911	G-protein coupled receptor signaling pathway // signal transduction // sensory perception of smell // response to stimulus // detection of chemical stimulus involved in sensory perception of smell	GO:0005886 // GO:0016021 // GO:0005886 // GO:0016020	plasma membrane // integral to membrane // plasma membrane // membrane	GO:0004930 // GO:0004984 // GO:0004871	G-protein coupled receptor activity // olfactory receptor activity // signal transducer activity	---	---
17103620	9.61867	9.80953	9.51368	10.0046	9.48442	10.0128	10.0026	9.93975	10.6141	9.99956	10.141	10.1318	-0.190862	-0.490933	-0.528411	0.062847	0.614533	0.00916	-0.28684	0.311847	-0.598686	0.0383522	0.987856	GAGE13	NM_001098412	RefSeq	Homo sapiens G antigen 13 (GAGE13), mRNA.	FALSE	GO:0008150 // GO:0006968	biological_process // cellular defense response	GO:0005575	cellular_component	GO:0003674 // GO:0005515	molecular_function // protein binding	---	---
16925752	5.85534	6.84861	5.97223	7.03482	5.89243	7.01136	5.84361	6.7533	6.46814	6.8121	6.29635	6.76034	-0.993271	-1.06259	-1.11893	-0.909695	-0.343965	-0.463989	-1.02112	-0.403977	-0.617144	0.0383733	0.987856	HMGN1	NM_004965	RefSeq	Homo sapiens high mobility group nucleosome binding domain 1 (HMGN1), mRNA.	FALSE	GO:0000720 // GO:0006283 // GO:0006325 // GO:0010224 // GO:0010225 // GO:0032786 // GO:0040034 // GO:0048597 // GO:0050678 // GO:0006357 // GO:0009451	pyrimidine dimer repair by nucleotide-excision repair // transcription-coupled nucleotide-excision repair // chromatin organization // response to UV-B // response to UV-C // positive regulation of DNA-dependent transcription, elongation // regulation of development, heterochronic // post-embryonic camera-type eye morphogenesis // regulation of epithelial cell proliferation // regulation of trans…	GO:0000785 // GO:0005634 // GO:0005737 // GO:0000785 // GO:0005634	chromatin // nucleus // cytoplasm // chromatin // nucleus	GO:0003677 // GO:0031492 // GO:0003677 // GO:0003682	DNA binding // nucleosomal DNA binding // DNA binding // chromatin binding	---	---
16911595	2.89324	2.8394	2.37522	2.91343	2.75626	3.31158	3.85849	4.59555	4.95194	3.79813	3.24317	3.581	0.053847	-0.538206	-0.555319	-0.73706	1.15381	-0.337834	-0.444184	0.40799	-0.852174	0.0383937	0.987856	---	ENST00000390822	ENSEMBL	ncrna:miRNA chromosome:GRCh37:20:15539025:15539113:-1 gene:ENSG00000212111 gene_biotype:miRNA transcript_biotype:miRNA	FALSE	---	---	---	---	---	---	---	---
16899004	6.81482	7.27103	6.88098	7.54942	6.84797	7.36628	7.17991	7.36125	7.83739	7.3476	7.08357	7.28653	-0.456205	-0.668441	-0.518304	-0.181337	0.489795	-0.202961	-0.456072	0.143417	-0.599489	0.0384748	0.987856	PRADC1	NM_032319	RefSeq	Homo sapiens protease-associated domain containing 1 (PRADC1), mRNA.	FALSE	---	---	GO:0005576 // GO:0005576	extracellular region // extracellular region	---	---	---	---
17117738	5.69059	5.87299	5.9722	5.96163	5.64727	6.49162	5.81027	5.89891	6.18837	5.56526	6.07808	5.58689	-0.182408	0.010569	-0.844346	-0.088635	0.623114	0.491188	-0.276205	0.557151	-0.833356	0.0386532	0.987856	PP13	AF258550	GenBank	Homo sapiens PP13 mRNA, complete cds.	FALSE	---	---	---	---	---	---	---	---
17005865	11.1961	11.924	11.1541	12.0213	11.0099	11.959	10.5692	11.322	11.6101	10.946	10.3654	10.4985	-0.72788	-0.86723	-0.94908	-0.7528	0.6641	-0.13314	-0.824248	0.26548	-1.08973	0.0387448	0.987856	HIST1H2BM	NM_003521	RefSeq	Homo sapiens histone cluster 1, H2bm (HIST1H2BM), mRNA.	FALSE	GO:0006334 // GO:0006334	nucleosome assembly // nucleosome assembly	GO:0000786 // GO:0005634 // GO:0000786 // GO:0005694	nucleosome // nucleus // nucleosome // chromosome	GO:0003677 // GO:0046982 // GO:0003677	DNA binding // protein heterodimerization activity // DNA binding	---	---
17046308	3.37345	3.53272	3.39316	3.2189	3.4824	3.8114	3.00882	3.96755	3.38214	2.88896	3.3383	3.04562	-0.159272	0.174263	-0.328991	-0.958728	0.493183	0.292678	-0.318182	0.39293	-0.711113	0.039001	0.987856	---	ENST00000458988	ENSEMBL	ncrna:snoRNA chromosome:GRCh37:7:56168352:56168445:1 gene:ENSG00000238673 gene_biotype:snoRNA transcript_biotype:snoRNA	FALSE	---	---	---	---	---	---	---	---
17103655	9.23515	9.38494	9.21919	9.60239	9.13064	9.59154	9.63289	9.63017	10.2894	9.55624	9.72901	9.73795	-0.149792	-0.383196	-0.460905	0.002724	0.733189	-0.008933	-0.247792	0.362128	-0.60992	0.0391645	0.987856	GAGE12C	NM_001098408	RefSeq	Homo sapiens G antigen 12C (GAGE12C), mRNA.	FALSE	---	---	---	---	---	---	---	---
17103661	9.23515	9.38494	9.21919	9.60239	9.13064	9.59154	9.63289	9.63017	10.2894	9.55624	9.72901	9.73795	-0.149792	-0.383196	-0.460905	0.002724	0.733189	-0.008933	-0.247792	0.362128	-0.60992	0.0391645	0.987856	GAGE12C	NM_001098408	RefSeq	Homo sapiens G antigen 12C (GAGE12C), mRNA.	FALSE	---	---	---	---	---	---	---	---
17103667	9.23515	9.38494	9.21919	9.60239	9.13064	9.59154	9.63289	9.63017	10.2894	9.55624	9.72901	9.73795	-0.149792	-0.383196	-0.460905	0.002724	0.733189	-0.008933	-0.247792	0.362128	-0.60992	0.0391645	0.987856	GAGE12C	NM_001098408	RefSeq	Homo sapiens G antigen 12C (GAGE12C), mRNA.	FALSE	---	---	---	---	---	---	---	---
16679003	9.10751	9.88608	9.00372	10.0034	9.13132	10.0161	9.46928	10.1074	10.5195	10.0211	9.22568	10.0055	-0.778574	-0.999698	-0.884802	-0.638111	0.49834	-0.779809	-0.825296	-0.140735	-0.684562	0.0393356	0.987856	GPR137B	NM_003272	RefSeq	Homo sapiens G protein-coupled receptor 137B (GPR137B), mRNA.	FALSE	---	---	GO:0005765 // GO:0005887 // GO:0016020 // GO:0005764 // GO:0016020 // GO:0016021	lysosomal membrane // integral to plasma membrane // membrane // lysosome // membrane // integral to membrane	---	---	---	---
16991470	8.42606	7.85842	8.73631	8.68616	9.8385	8.46874	8.17661	8.39178	8.32693	9.17356	7.58173	8.35422	0.567642	0.05015	1.36976	-0.215167	-0.846631	-0.772491	0.443097	-0.809561	1.25266	0.0393834	0.987856	RNA5SP199	ENST00000363405	ENSEMBL	ncrna:rRNA chromosome:GRCh37:5:155272447:155272538:1 gene:ENSG00000200275 gene_biotype:rRNA transcript_biotype:rRNA	FALSE	---	---	---	---	---	---	---	---
17112654	3.29677	4.57387	4.25068	4.19898	4.37229	4.27006	4.29898	4.43579	4.52025	3.99117	4.09089	3.606	-1.2771	0.051705	0.102233	-0.136807	0.529081	0.484886	-0.314992	0.506984	-0.821975	0.0394628	0.987856	---	ENST00000365361	ENSEMBL	ncrna:snoRNA chromosome:GRCh37:X:100077609:100077741:-1 gene:ENSG00000202231 gene_biotype:snoRNA transcript_biotype:snoRNA	FALSE	---	---	---	---	---	---	---	---
16690928	4.14747	3.31155	3.88032	4.38299	4.03824	4.46235	3.77177	4.49194	3.91572	3.35155	3.99008	3.36756	0.835916	-0.502667	-0.424106	-0.720169	0.564163	0.622512	-0.202757	0.593337	-0.796094	0.0395748	0.987856	MIR4256	NR_036210	RefSeq	Homo sapiens microRNA 4256 (MIR4256), microRNA.	FALSE	---	---	---	---	---	---	---	---
16877073	5.38796	6.38258	5.36358	5.95461	5.57255	6.09268	5.54958	5.67779	5.65454	5.42119	5.56103	5.47591	-0.994615	-0.591035	-0.520136	-0.128211	0.233358	0.085124	-0.558499	0.159241	-0.71774	0.0397383	0.987856	---	n365082	NONCODE	accn=NULL class=lncRNA name=Human lincRNA ref=BodyMapLinc transcriptId=TCONS_00003569 cpcScore=-0.5092160 cnci=-0.2539721	FALSE	---	---	---	---	---	---	---	---
16821807	9.80235	9.18668	9.7297	9.0587	9.78324	9.15361	8.85337	8.94768	8.31796	8.88184	8.91619	8.7332	0.615667	0.671006	0.629629	-0.094306	-0.563885	0.182985	0.455499	-0.19045	0.645949	0.0397388	0.987856	ZC3H18	NM_144604	RefSeq	Homo sapiens zinc finger CCCH-type containing 18 (ZC3H18), mRNA.	FALSE	---	---	GO:0005634 // GO:0005730 // GO:0005634	nucleus // nucleolus // nucleus	GO:0003676 // GO:0008270 // GO:0046872	nucleic acid binding // zinc ion binding // metal ion binding	---	---
17048686	6.91398	7.5669	6.46202	7.59517	6.50564	7.66929	6.74838	7.59562	7.3901	7.53033	7.09037	7.56625	-0.652923	-1.13315	-1.16364	-0.847237	-0.140229	-0.475879	-0.949238	-0.308054	-0.641185	0.0399019	0.987856	ACN9	NM_020186	RefSeq	Homo sapiens ACN9 homolog (S. cerevisiae) (ACN9), mRNA.	FALSE	GO:0006111	regulation of gluconeogenesis	GO:0005758 // GO:0005739	mitochondrial intermembrane space // mitochondrion	---	---	---	---
16749227	5.62471	4.84218	4.99122	5.04694	4.90951	4.73038	5.10392	4.31862	4.95807	5.31489	5.02609	5.11247	0.782528	-0.055721	0.179132	0.785295	-0.356817	-0.086373	0.422808	-0.221595	0.644403	0.0400146	0.987856	MIR920	NR_030625	RefSeq	Homo sapiens microRNA 920 (MIR920), microRNA.	FALSE	---	---	---	---	---	---	---	---
16997245	7.90876	7.02411	7.90634	7.51902	7.89671	7.60998	7.66253	7.35246	7.42896	7.58178	7.7771	7.92174	0.884645	0.387322	0.286735	0.310067	-0.152829	-0.144639	0.467192	-0.148734	0.615926	0.0400952	0.987856	FAM169A	NM_015566	RefSeq	Homo sapiens family with sequence similarity 169, member A (FAM169A), transcript variant 1, mRNA.	FALSE	---	---	GO:0005637 // GO:0005634 // GO:0005635 // GO:0016020	nuclear inner membrane // nucleus // nuclear envelope // membrane	---	---	---	---
16681891	6.70406	7.17437	6.7601	6.47288	7.66819	7.40382	7.00619	6.44841	6.61175	6.17957	7.44512	6.08186	-0.470312	0.287219	0.264374	0.557786	0.432184	1.36326	0.159767	0.897721	-0.737954	0.0401531	0.987856	PRAMEF3	NM_001013692	RefSeq	Homo sapiens PRAME family member 3 (PRAMEF3), mRNA.	FALSE	GO:0008284 // GO:0043066 // GO:0045596 // GO:0045892 // GO:0048387	positive regulation of cell proliferation // negative regulation of apoptotic process // negative regulation of cell differentiation // negative regulation of transcription, DNA-dependent // negative regulation of retinoic acid receptor signaling pathway	---	---	GO:0042974	retinoic acid receptor binding	---	---
16799141	3.0874	2.72281	3.56164	3.30801	3.05945	3.5113	3.10868	2.99167	3.21346	2.56901	3.66452	2.84435	0.364588	0.253628	-0.451849	0.117005	0.644453	0.820165	0.070843	0.732309	-0.661466	0.0403228	0.987856	---	ENST00000560683	ENSEMBL	cdna:known chromosome:GRCh37:15:35300670:35303383:1 gene:ENSG00000259587 gene_biotype:processed_transcript transcript_biotype:processed_transcript	FALSE	---	---	---	---	---	---	---	---
17069718	3.7308	2.96195	3.06757	3.23865	3.49336	2.95851	3.38282	3.4723	3.14164	3.59735	3.30042	3.65271	0.768855	-0.171075	0.534846	-0.089476	-0.455716	-0.352285	0.260788	-0.404	0.664788	0.0403437	0.987856	---	BC030256	GenBank	Homo sapiens cDNA clone IMAGE:5248337.	FALSE	---	---	---	---	---	---	---	---
17025177	6.36147	6.85926	6.48466	7.13884	6.48636	7.11948	6.92515	7.31999	7.98619	7.36975	7.02057	7.20371	-0.497784	-0.654181	-0.633121	-0.394839	0.61644	-0.183146	-0.544981	0.216647	-0.761628	0.0403886	0.987856	DYNLT1	NM_006519	RefSeq	Homo sapiens dynein, light chain, Tctex-type 1 (DYNLT1), mRNA.	FALSE	GO:0000132 // GO:0007067 // GO:0008277 // GO:0019060 // GO:0032314 // GO:0046718 // GO:0048812 // GO:0050768 // GO:0051301 // GO:0051493 // GO:0075521 // GO:0006810 // GO:0007049 // GO:0007399 // GO:0019048 // GO:0075733	establishment of mitotic spindle orientation // mitosis // regulation of G-protein coupled receptor protein signaling pathway // intracellular transport of viral proteins in host cell // regulation of Rac GTPase activity // viral entry into host cell // neuron projection morphogenesis // negative regulation of neurogenesis // cell division // regulation of cytoskeleton organization // microtubule…	GO:0005794 // GO:0005819 // GO:0005868 // GO:0005874 // GO:0005737 // GO:0005856 // GO:0030286	Golgi apparatus // spindle // cytoplasmic dynein complex // microtubule // cytoplasm // cytoskeleton // dynein complex	GO:0003774 // GO:0005515 // GO:0042802	motor activity // protein binding // identical protein binding	---	---
17018685	9.78117	9.97421	9.66457	10.5152	9.67907	10.2857	10.2377	10.082	10.9412	10.2852	10.2365	10.1984	-0.193036	-0.850609	-0.606649	0.15579	0.65602	0.03817	-0.373626	0.347095	-0.720721	0.0404517	0.987856	PPIL1	NM_016059	RefSeq	Homo sapiens peptidylprolyl isomerase (cyclophilin)-like 1 (PPIL1), mRNA.	FALSE	GO:0000398 // GO:0006457 // GO:0000413 // GO:0006397 // GO:0008380	mRNA splicing, via spliceosome // protein folding // protein peptidyl-prolyl isomerization // mRNA processing // RNA splicing	GO:0071013 // GO:0005681	catalytic step 2 spliceosome // spliceosomal complex	GO:0003755 // GO:0005515 // GO:0016853	peptidyl-prolyl cis-trans isomerase activity // protein binding // isomerase activity	---	---
16889399	6.51898	7.46991	6.40838	7.97563	6.7845	8.08577	7.39953	7.90972	8.49213	8.13445	7.56326	8.29568	-0.95093	-1.56725	-1.30127	-0.510187	0.357674	-0.732416	-1.08241	-0.187371	-0.895038	0.0405147	0.987856	NDUFB3	NM_002491	RefSeq	Homo sapiens NADH dehydrogenase (ubiquinone) 1 beta subcomplex, 3, 12kDa (NDUFB3), nuclear gene encoding mitochondrial protein, transcript variant 1, mRNA.	FALSE	GO:0006120 // GO:0022904 // GO:0044281 // GO:0006120 // GO:0044237 // GO:0055114	mitochondrial electron transport, NADH to ubiquinone // respiratory electron transport chain // small molecule metabolic process // mitochondrial electron transport, NADH to ubiquinone // cellular metabolic process // oxidation-reduction process	GO:0005743 // GO:0005747 // GO:0005747 // GO:0016021 // GO:0005739 // GO:0005743 // GO:0016020 // GO:0070469	mitochondrial inner membrane // mitochondrial respiratory chain complex I // mitochondrial respiratory chain complex I // integral to membrane // mitochondrion // mitochondrial inner membrane // membrane // respiratory chain	GO:0008137 // GO:0008137 // GO:0008137	NADH dehydrogenase (ubiquinone) activity // NADH dehydrogenase (ubiquinone) activity // NADH dehydrogenase (ubiquinone) activity	GenMAPP	Electron_Transport_Chain
17110495	7.25279	7.40798	7.11249	7.83649	7.1197	7.73058	7.50817	7.48277	8.29847	7.71037	7.72097	7.69922	-0.15519	-0.723999	-0.610872	0.025401	0.588103	0.02175	-0.366165	0.304926	-0.671091	0.0407734	0.987856	UXT	NM_153477	RefSeq	Homo sapiens ubiquitously-expressed, prefoldin-like chaperone (UXT), transcript variant 1, mRNA.	FALSE	GO:0000122 // GO:0000226 // GO:0006457 // GO:0047497 // GO:0051297 // GO:0006351 // GO:0006355	negative regulation of transcription from RNA polymerase II promoter // microtubule cytoskeleton organization // protein folding // mitochondrion transport along microtubule // centrosome organization // transcription, DNA-dependent // regulation of transcription, DNA-dependent	GO:0000930 // GO:0005634 // GO:0005737 // GO:0005813 // GO:0005856 // GO:0016272 // GO:0005634 // GO:0005737 // GO:0005815 // GO:0005856	gamma-tubulin complex // nucleus // cytoplasm // centrosome // cytoskeleton // prefoldin complex // nucleus // cytoplasm // microtubule organizing center // cytoskeleton	GO:0001106 // GO:0003682 // GO:0005515 // GO:0008017 // GO:0048487 // GO:0051015 // GO:0051082	RNA polymerase II transcription corepressor activity // chromatin binding // protein binding // microtubule binding // beta-tubulin binding // actin filament binding // unfolded protein binding	---	---
16705064	9.37379	9.84517	8.84543	10.0892	8.87968	10.0201	9.29096	9.86554	9.94152	9.80897	9.22392	9.7926	-0.471379	-1.24373	-1.14045	-0.574579	0.132547	-0.568674	-0.857534	-0.218063	-0.63947	0.040876	0.987856	UBE2D1	NM_003338	RefSeq	Homo sapiens ubiquitin-conjugating enzyme E2D 1 (UBE2D1), transcript variant 1, mRNA.	FALSE	GO:0000122 // GO:0000209 // GO:0000278 // GO:0002224 // GO:0002756 // GO:0006351 // GO:0006367 // GO:0006511 // GO:0007094 // GO:0007179 // GO:0010467 // GO:0030509 // GO:0031145 // GO:0031398 // GO:0034138 // GO:0034142 // GO:0035666 // GO:0045087 // GO:0051436 // GO:0051437 // GO:0051439 // GO:0061418 // GO:0070936 // GO:0071456 // GO:0006511 // GO:0016567	negative regulation of transcription from RNA polymerase II promoter // protein polyubiquitination // mitotic cell cycle // toll-like receptor signaling pathway // MyD88-independent toll-like receptor signaling pathway // transcription, DNA-dependent // transcription initiation from RNA polymerase II promoter // ubiquitin-dependent protein catabolic process // mitotic spindle assembly checkpoint …	GO:0005654 // GO:0005737 // GO:0005829 // GO:0005737	nucleoplasm // cytoplasm // cytosol // cytoplasm	GO:0004842 // GO:0005515 // GO:0005524 // GO:0000166 // GO:0004842 // GO:0016874 // GO:0016881	ubiquitin-protein ligase activity // protein binding // ATP binding // nucleotide binding // ubiquitin-protein ligase activity // ligase activity // acid-amino acid ligase activity	GenMAPP	Proteasome_Degradation
17103647	9.76453	9.89505	9.70326	10.1784	9.61669	10.1573	10.1668	10.199	10.8194	10.1937	10.2924	10.296	-0.130519	-0.475163	-0.540575	-0.03214	0.62565	-0.00361	-0.294599	0.31102	-0.605619	0.0409496	0.987856	GAGE2A	NM_001127212	RefSeq	Homo sapiens G antigen 2A (GAGE2A), mRNA.	FALSE	---	---	---	---	---	---	---	---
16965831	2.45486	2.98277	2.51745	2.63856	2.51745	2.54373	3.09325	2.97327	2.56471	2.98277	2.40345	3.48141	-0.527909	-0.121113	-0.026278	0.119976	-0.418061	-1.07796	-0.138831	-0.748008	0.609177	0.0412394	0.987856	---	n367151	NONCODE	accn=NULL class=lncRNA name=Human lincRNA ref=BodyMapLinc transcriptId=TCONS_00008033 cpcScore=-1.0814600 cnci=-0.1814469	FALSE	---	---	---	---	---	---	---	---
16904588	8.41535	7.45735	8.18871	8.09161	8.13378	8.05386	7.9232	8.04148	7.79828	8.18742	7.96014	8.33231	0.958	0.097104	0.079917	-0.118281	-0.389142	-0.372175	0.254185	-0.380659	0.634844	0.0415578	0.987856	TTC21B	NM_024753	RefSeq	Homo sapiens tetratricopeptide repeat domain 21B (TTC21B), mRNA.	FALSE	GO:0007224 // GO:0042073 // GO:0060271	smoothened signaling pathway // intraflagellar transport // cilium morphogenesis	GO:0005856 // GO:0030991 // GO:0035085 // GO:0005737 // GO:0005929 // GO:0042995	cytoskeleton // intraflagellar transport particle A // cilium axoneme // cytoplasm // cilium // cell projection	---	---	---	---
16921498	4.26806	4.1469	4.978	3.96453	4.30216	4.03015	4.42889	4.06158	4.2818	4.4689	4.04528	4.42338	0.121162	1.01347	0.272018	0.367311	-0.187106	-0.378096	0.44349	-0.282601	0.726091	0.0416016	0.987856	POTED	NM_174981	RefSeq	Homo sapiens POTE ankyrin domain family, member D (POTED), mRNA.	FALSE	---	---	GO:0005886 // GO:0016020	plasma membrane // membrane	---	---	---	---
16829784	4.16039	4.88624	4.26194	4.91269	4.46008	4.7343	4.29323	5.01866	4.56961	5.64506	4.29596	5.83526	-0.725848	-0.65075	-0.274213	-0.725428	-1.07546	-1.5393	-0.59406	-1.30738	0.713322	0.0416434	0.987856	---	ENST00000384660	ENSEMBL	ncrna:misc_RNA chromosome:GRCh37:17:4096063:4096160:1 gene:ENSG00000207390 gene_biotype:misc_RNA transcript_biotype:misc_RNA	FALSE	---	---	---	---	---	---	---	---
17054323	8.81026	10.0279	8.77171	9.40739	8.99047	9.46152	9.07938	9.26051	9.13267	9.25224	9.31193	9.07967	-1.2176	-0.635682	-0.47105	-0.181131	-0.119569	0.232253	-0.626366	0.056342	-0.682708	0.041779	0.987856	MIR339	NR_029898	RefSeq	Homo sapiens microRNA 339 (MIR339), microRNA.	FALSE	---	---	---	---	---	---	---	---
16820953	8.56638	7.72336	8.48424	7.77299	8.70306	7.92655	8.13749	7.27269	7.48309	7.69991	8.23784	7.72609	0.843019	0.711254	0.776518	0.864799	-0.216827	0.511757	0.798898	0.147465	0.651432	0.0418159	0.987856	DHX38	NM_014003	RefSeq	Homo sapiens DEAH (Asp-Glu-Ala-His) box polypeptide 38 (DHX38), mRNA.	FALSE	GO:0000398 // GO:0000398 // GO:0000398 // GO:0006366 // GO:0006369 // GO:0006406 // GO:0008380 // GO:0010467 // GO:0031124 // GO:0006397 // GO:0008380	mRNA splicing, via spliceosome // mRNA splicing, via spliceosome // mRNA splicing, via spliceosome // transcription from RNA polymerase II promoter // termination of RNA polymerase II transcription // mRNA export from nucleus // RNA splicing // gene expression // mRNA 3'-end processing // mRNA processing // RNA splicing	GO:0005634 // GO:0005654 // GO:0071013 // GO:0005634 // GO:0005681	nucleus // nucleoplasm // catalytic step 2 spliceosome // nucleus // spliceosomal complex	GO:0003676 // GO:0005524 // GO:0008026 // GO:0000166 // GO:0004386 // GO:0005515 // GO:0016787	nucleic acid binding // ATP binding // ATP-dependent helicase activity // nucleotide binding // helicase activity // protein binding // hydrolase activity	GenMAPP	mRNA_processing_Reactome
16866366	7.5608	8.25413	7.62846	8.90482	7.65353	8.59425	7.33915	8.60035	8.5735	8.55068	7.66083	8.47236	-0.693334	-1.27636	-0.940715	-1.2612	0.022819	-0.811536	-1.0429	-0.394359	-0.648545	0.0418755	0.987856	---	TCONS_l2_00013351-XLOC_l2_006862	Broad TUCP	linc-MZF1-AS chr19:+:59097651-59100861	FALSE	---	---	---	---	---	---	---	---
16670452	3.43097	3.74777	3.07015	3.63562	3.04374	3.6104	4.02733	4.10903	3.23279	4.12422	3.17254	4.60532	-0.3168	-0.565471	-0.566664	-0.081704	-0.891433	-1.43278	-0.38266	-1.16211	0.779447	0.0419363	0.987856	---	ENST00000410290	ENSEMBL	ncrna:snRNA chromosome:GRCh37:1:150209315:150209504:1 gene:ENSG00000222222 gene_biotype:snRNA transcript_biotype:snRNA	FALSE	---	---	---	---	---	---	---	---
17008341	8.24731	7.56379	8.27827	7.44984	8.10896	7.60852	7.89171	7.48541	7.33091	7.60493	7.92382	7.63261	0.683522	0.828432	0.500444	0.4063	-0.274019	0.291208	0.604675	0.0085945	0.59608	0.0420297	0.987856	DAAM2	NM_015345	RefSeq	Homo sapiens dishevelled associated activator of morphogenesis 2 (DAAM2), transcript variant 2, mRNA.	FALSE	GO:0030036 // GO:0016043	actin cytoskeleton organization // cellular component organization	---	---	GO:0003779 // GO:0017048	actin binding // Rho GTPase binding	---	---
16970409	9.54772	8.93375	9.43206	9.16366	9.22607	9.21844	9.10301	9.27121	8.74192	9.38858	9.20679	9.40721	0.613974	0.268403	0.007633	-0.168204	-0.64666	-0.200418	0.180452	-0.423539	0.60399	0.0421121	0.987856	SPATA5	NM_145207	RefSeq	Homo sapiens spermatogenesis associated 5 (SPATA5), mRNA.	FALSE	GO:0007275 // GO:0007283 // GO:0030154	multicellular organismal development // spermatogenesis // cell differentiation	GO:0005737 // GO:0005739 // GO:0005737	cytoplasm // mitochondrion // cytoplasm	GO:0005524 // GO:0017111 // GO:0000166	ATP binding // nucleoside-triphosphatase activity // nucleotide binding	---	---
16932980	3.70012	3.65646	3.88471	4.526	3.86531	3.44638	3.63283	3.9799	4.0139	3.1011	3.78951	3.53435	0.043659	-0.641286	0.418934	-0.347072	0.912802	0.255157	-0.131441	0.583979	-0.715421	0.042189	0.987856	CES5AP1	NR_037839	RefSeq	Homo sapiens carboxylesterase 5A pseudogene 1 (CES5AP1), non-coding RNA.	FALSE	---	---	---	---	---	---	---	---
17087052	2.63568	3.98009	2.99623	2.66015	3.32844	2.86729	2.5814	3.67505	3.16796	3.07303	3.30417	2.15992	-1.34441	0.336075	0.46115	-1.09365	0.094924	1.14425	-0.410209	0.619586	-1.02979	0.0422639	0.987856	---	ENST00000365575	ENSEMBL	ncrna:snRNA chromosome:GRCh37:9:97270020:97270126:1 gene:ENSG00000202445 gene_biotype:snRNA transcript_biotype:snRNA	FALSE	---	---	---	---	---	---	---	---
17052864	5.91418	5.2051	6.01787	5.62933	6.05794	5.34114	5.81671	5.49468	5.34504	5.75484	5.72155	5.50618	0.709088	0.38854	0.716804	0.32203	-0.409805	0.215366	0.534115	-0.0972195	0.631335	0.0424048	0.987856	FAM115C	NM_001130026	RefSeq	Homo sapiens family with sequence similarity 115, member C (FAM115C), transcript variant 3, mRNA.	FALSE	---	---	---	---	---	---	---	---
16892815	3.56877	3.45276	3.01193	3.56901	3.66801	3.34782	3.17274	3.81813	4.09221	3.60359	3.71949	3.17874	0.116004	-0.557081	0.320198	-0.645385	0.488618	0.540754	-0.191566	0.514686	-0.706252	0.0425166	0.987856	---	ENST00000458845	ENSEMBL	ncrna:snRNA chromosome:GRCh37:2:236945894:236945955:1 gene:ENSG00000238812 gene_biotype:snRNA transcript_biotype:snRNA	FALSE	---	---	---	---	---	---	---	---
16872640	8.73452	8.94658	8.53618	9.36208	8.69524	8.97918	9.34355	9.19746	9.95717	9.26296	9.27898	9.20571	-0.212062	-0.825892	-0.283941	0.146097	0.694213	0.073275	-0.293949	0.383744	-0.677694	0.0425838	0.987856	RABAC1	NM_006423	RefSeq	Homo sapiens Rab acceptor 1 (prenylated) (RABAC1), mRNA.	FALSE	---	---	GO:0005794 // GO:0005886 // GO:0008021 // GO:0016021 // GO:0030054 // GO:0005737 // GO:0016020 // GO:0031410 // GO:0045202	Golgi apparatus // plasma membrane // synaptic vesicle // integral to membrane // cell junction // cytoplasm // membrane // cytoplasmic vesicle // synapse	GO:0005515 // GO:0008022 // GO:0042802 // GO:0070064	protein binding // protein C-terminus binding // identical protein binding // proline-rich region binding	---	---
16785379	6.87593	5.93284	6.82056	6.27857	6.75497	5.89993	8.07653	7.30152	7.30725	7.68751	8.18184	7.64514	0.943097	0.541997	0.855043	0.77501	-0.380264	0.536694	0.778787	0.078215	0.700572	0.0427939	0.987856	HSPA2	NM_021979	RefSeq	Homo sapiens heat shock 70kDa protein 2 (HSPA2), mRNA.	FALSE	GO:0006986 // GO:0007140 // GO:0007141 // GO:0007286 // GO:0031662 // GO:0070194 // GO:0001934 // GO:0006950 // GO:0007140 // GO:0007286	response to unfolded protein // male meiosis // male meiosis I // spermatid development // positive regulation of cyclin-dependent protein serine/threonine kinase activity involved in G2/M transition of mitotic cell cycle // synaptonemal complex disassembly // positive regulation of protein phosphorylation // response to stress // male meiosis // spermatid development	GO:0000795 // GO:0001673 // GO:0005739 // GO:0009986 // GO:0036128 // GO:0009986 // GO:0036128	synaptonemal complex // male germ cell nucleus // mitochondrion // cell surface // CatSper complex // cell surface // CatSper complex	GO:0005515 // GO:0005524 // GO:0051082 // GO:0051861 // GO:0000166	protein binding // ATP binding // unfolded protein binding // glycolipid binding // nucleotide binding	---	---
16765788	3.24222	2.87908	2.17212	2.83841	2.46318	3.17715	2.49066	3.00045	2.71146	4.06045	2.5148	3.33925	0.363145	-0.666292	-0.713972	-0.509792	-1.34899	-0.824443	-0.381728	-1.08672	0.70499	0.0428601	0.987856	---	ENST00000550124	ENSEMBL	cdna:known chromosome:GRCh37:12:56197473:56216443:-1 gene:ENSG00000257390 gene_biotype:protein_coding transcript_biotype:nonsense_mediated_decay	FALSE	---	---	---	---	---	---	---	---
16728251	3.32285	2.83327	3.66532	3.28026	3.42739	3.64487	3.46741	2.83674	3.05647	3.70309	3.36457	3.44557	0.489582	0.385058	-0.217476	0.630668	-0.646618	-0.080995	0.321958	-0.363806	0.685764	0.0428708	0.987856	LOC100505834	AK094674	GenBank	Homo sapiens cDNA FLJ37355 fis, clone BRAMY2022980.	FALSE	---	---	---	---	---	---	---	---
16774303	10.1767	11.1603	10.3487	11.1689	10.3554	11.1617	10.6061	11.147	11.2364	11.0994	10.6467	11.1732	-0.98362	-0.82024	-0.80627	-0.54092	0.13694	-0.52652	-0.787762	-0.19479	-0.592973	0.0428987	0.987856	RGCC	NM_014059	RefSeq	Homo sapiens regulator of cell cycle (RGCC), mRNA.	FALSE	GO:0001100 // GO:0001937 // GO:0003331 // GO:0006956 // GO:0008285 // GO:0010718 // GO:0010718 // GO:0016525 // GO:0031659 // GO:0032967 // GO:0043537 // GO:0045840 // GO:0050710 // GO:0050715 // GO:0051091 // GO:0051496 // GO:0071158 // GO:0071456 // GO:0071850 // GO:0072537 // GO:0090272 // GO:1901313 // GO:1901991 // GO:2000048 // GO:2000353 // GO:2000573 // GO:0007049 // GO:0072537 // GO:2000…	negative regulation of exit from mitosis // negative regulation of endothelial cell proliferation // positive regulation of extracellular matrix constituent secretion // complement activation // negative regulation of cell proliferation // positive regulation of epithelial to mesenchymal transition // positive regulation of epithelial to mesenchymal transition // negative regulation of angiogenes…	GO:0005634 // GO:0005730 // GO:0005737 // GO:0005813 // GO:0005634 // GO:0005737 // GO:0005815 // GO:0005856	nucleus // nucleolus // cytoplasm // centrosome // nucleus // cytoplasm // microtubule organizing center // cytoskeleton	GO:0005515 // GO:0019901 // GO:0019901 // GO:0030295 // GO:0070412 // GO:0019901	protein binding // protein kinase binding // protein kinase binding // protein kinase activator activity // R-SMAD binding // protein kinase binding	---	---
17070769	2.68478	3.91426	2.80885	2.85089	2.72346	2.95293	2.67952	3.13684	2.66391	2.25455	2.56594	2.52908	-1.22948	-0.042038	-0.229465	-0.457322	0.40936	0.036863	-0.489577	0.223111	-0.712689	0.0429189	0.987856	---	BC094730	GenBank	Homo sapiens solute carrier family 26, member 7, mRNA (cDNA clone MGC:104559 IMAGE:30520146), complete cds.	FALSE	GO:0001696 // GO:0006810 // GO:0006811 // GO:0006811 // GO:0006820 // GO:0006820 // GO:0006821 // GO:0006821 // GO:0008272 // GO:0008272 // GO:0015701 // GO:0015701 // GO:0019532 // GO:0055085	gastric acid secretion // transport // ion transport // ion transport // anion transport // anion transport // chloride transport // chloride transport // sulfate transport // sulfate transport // bicarbonate transport // bicarbonate transport // oxalate transport // transmembrane transport	GO:0005737 // GO:0005768 // GO:0005768 // GO:0005886 // GO:0016020 // GO:0016021 // GO:0016323 // GO:0016323 // GO:0055038	cytoplasm // endosome // endosome // plasma membrane // membrane // integral to membrane // basolateral plasma membrane // basolateral plasma membrane // recycling endosome membrane	GO:0005253 // GO:0005254 // GO:0005254 // GO:0015106 // GO:0015106 // GO:0015116 // GO:0015116 // GO:0015301 // GO:0019531	anion channel activity // chloride channel activity // chloride channel activity // bicarbonate transmembrane transporter activity // bicarbonate transmembrane transporter activity // sulfate transmembrane transporter activity // sulfate transmembrane transporter activity // anion:anion antiporter activity // oxalate transmembrane transporter activity	---	---
16946280	7.58603	6.68001	7.70155	6.625	7.65219	6.54249	8.05244	7.47685	7.47066	7.72896	8.09432	7.32471	0.906013	1.07654	1.10971	0.575589	-0.258304	0.769607	0.916963	0.255652	0.661311	0.0429944	0.987856	CLSTN2	NM_022131	RefSeq	Homo sapiens calsyntenin 2 (CLSTN2), mRNA.	FALSE	GO:0007156 // GO:0007155	homophilic cell adhesion // cell adhesion	GO:0000139 // GO:0005789 // GO:0005886 // GO:0016021 // GO:0045211 // GO:0005783 // GO:0005794 // GO:0016020	Golgi membrane // endoplasmic reticulum membrane // plasma membrane // integral to membrane // postsynaptic membrane // endoplasmic reticulum // Golgi apparatus // membrane	GO:0005509	calcium ion binding	---	---
16775643	8.83681	9.04535	8.5937	9.84169	8.70472	9.58161	9.10777	9.29801	9.72422	9.43891	9.13581	9.26224	-0.208537	-1.248	-0.876889	-0.190239	0.285311	-0.126432	-0.630915	0.0794395	-0.710355	0.0430975	0.987856	NDFIP2	NM_019080	RefSeq	Homo sapiens Nedd4 family interacting protein 2 (NDFIP2), transcript variant 1, mRNA.	FALSE	GO:0007165 // GO:0010629 // GO:0031398 // GO:0032410 // GO:0043123 // GO:0051224	signal transduction // negative regulation of gene expression // positive regulation of protein ubiquitination // negative regulation of transporter activity // positive regulation of I-kappaB kinase/NF-kappaB cascade // negative regulation of protein transport	GO:0000139 // GO:0005737 // GO:0005739 // GO:0005783 // GO:0005794 // GO:0016021 // GO:0032585 // GO:0048471 // GO:0005768 // GO:0005794 // GO:0010008 // GO:0016020	Golgi membrane // cytoplasm // mitochondrion // endoplasmic reticulum // Golgi apparatus // integral to membrane // multivesicular body membrane // perinuclear region of cytoplasm // endosome // Golgi apparatus // endosome membrane // membrane	GO:0004871 // GO:0005515 // GO:0050699	signal transducer activity // protein binding // WW domain binding	---	---
16819252	10.021	11.3219	10.2938	11.038	10.1557	11.1359	9.96582	11.0639	10.9757	10.9015	9.79209	10.551	-1.30094	-0.7442	-0.98021	-1.09803	0.07422	-0.75887	-1.03085	-0.342325	-0.688521	0.0431511	0.987856	MT1F	NM_005949	RefSeq	Homo sapiens metallothionein 1F (MT1F), mRNA.	FALSE	GO:0045926 // GO:0071276 // GO:0071294	negative regulation of growth // cellular response to cadmium ion // cellular response to zinc ion	GO:0005634 // GO:0005737 // GO:0048471	nucleus // cytoplasm // perinuclear region of cytoplasm	GO:0005507 // GO:0008270 // GO:0008270 // GO:0046870 // GO:0046872	copper ion binding // zinc ion binding // zinc ion binding // cadmium ion binding // metal ion binding	---	---
17087109	4.23536	3.69322	4.08794	3.74116	4.12301	3.84804	3.90425	3.71308	3.15049	3.98461	4.02891	3.87275	0.54214	0.346778	0.274971	0.19117	-0.834122	0.156158	0.338765	-0.338982	0.677747	0.043242	0.987856	MIR27B	NR_029665	RefSeq	Homo sapiens microRNA 27b (MIR27B), microRNA.	FALSE	---	---	---	---	---	---	---	---
16704088	5.46444	6.00778	4.96425	5.97538	5.11636	5.83149	5.42938	6.85929	5.82209	7.10696	5.00749	6.95355	-0.543336	-1.01114	-0.715134	-1.42991	-1.28488	-1.94606	-0.924879	-1.61547	0.69059	0.0433382	0.987856	---	TCONS_l2_00001893-XLOC_l2_001399	Broad TUCP	linc-PLD5-5 chr1:-:243244003-243251533	FALSE	---	---	---	---	---	---	---	---
16822254	5.46444	6.00778	4.96425	5.97538	5.11636	5.83149	5.42938	6.85929	5.82209	7.10696	5.00749	6.95355	-0.543336	-1.01114	-0.715134	-1.42991	-1.28488	-1.94606	-0.924879	-1.61547	0.69059	0.0433382	0.987856	---	TCONS_l2_00001893-XLOC_l2_001399	Broad TUCP	linc-PLD5-5 chr1:-:243244003-243251533	FALSE	---	---	---	---	---	---	---	---
16950181	5.46444	6.00778	4.96425	5.97538	5.11636	5.83149	5.42938	6.85929	5.82209	7.10696	5.00749	6.95355	-0.543336	-1.01114	-0.715134	-1.42991	-1.28488	-1.94606	-0.924879	-1.61547	0.69059	0.0433382	0.987856	---	TCONS_l2_00001893-XLOC_l2_001399	Broad TUCP	linc-PLD5-5 chr1:-:243244003-243251533	FALSE	---	---	---	---	---	---	---	---
17091901	5.46444	6.00778	4.96425	5.97538	5.11636	5.83149	5.42938	6.85929	5.82209	7.10696	5.00749	6.95355	-0.543336	-1.01114	-0.715134	-1.42991	-1.28488	-1.94606	-0.924879	-1.61547	0.69059	0.0433382	0.987856	---	TCONS_l2_00001893-XLOC_l2_001399	Broad TUCP	linc-PLD5-5 chr1:-:243244003-243251533	FALSE	---	---	---	---	---	---	---	---
16774614	3.5721	3.43446	3.6746	3.6569	3.26538	3.6172	2.93532	3.76625	3.21103	2.70922	3.3277	3.02976	0.137639	0.017699	-0.35182	-0.830937	0.501808	0.297938	-0.256855	0.399873	-0.656728	0.0434679	0.987856	RNU6-68P	NR_046938	RefSeq	Homo sapiens RNA, U6 small nuclear 68 (RNU6-68), small nuclear RNA.	FALSE	---	---	---	---	---	---	---	---
16707882	2.4491	2.93105	3.26844	3.03998	2.82386	3.10284	2.68156	2.40877	3.12021	2.59173	3.13367	2.5465	-0.48195	0.228462	-0.278979	0.272787	0.528482	0.587172	-0.06492	0.557827	-0.622747	0.0437688	0.987856	---	ENST00000363858	ENSEMBL	ncrna:snRNA chromosome:GRCh37:10:97872504:97872608:1 gene:ENSG00000200728 gene_biotype:snRNA transcript_biotype:snRNA	FALSE	---	---	---	---	---	---	---	---
16909760	4.19045	4.4945	4.37769	4.14779	4.21914	4.48623	4.41561	4.56823	4.54371	3.89663	4.63539	4.29082	-0.304046	0.229902	-0.267094	-0.15262	0.647078	0.34457	-0.123465	0.495824	-0.619289	0.0438176	0.987856	ASB18	NM_212556	RefSeq	Homo sapiens ankyrin repeat and SOCS box containing 18 (ASB18), mRNA.	FALSE	GO:0016567 // GO:0035556	protein ubiquitination // intracellular signal transduction	---	---	---	---	---	---
16989408	7.68027	4.70899	7.47358	7.0231	7.9316	6.23988	8.06736	7.67437	8.02541	8.26009	8.11231	7.85282	2.97128	0.450475	1.69172	0.392992	-0.234679	0.259493	1.37662	0.012407	1.36421	0.0439192	0.987856	MIR4461	NR_039666	RefSeq	Homo sapiens microRNA 4461 (MIR4461), microRNA.	FALSE	---	---	---	---	---	---	---	---
16829894	7.9751	7.10365	8.20392	7.19465	7.95246	7.21	7.80857	7.43217	7.19689	7.45424	7.86771	7.33718	0.871455	1.00927	0.742463	0.376398	-0.257345	0.530526	0.749896	0.136591	0.613306	0.0440676	0.987856	PLD2	NM_002663	RefSeq	Homo sapiens phospholipase D2 (PLD2), transcript variant 1, mRNA.	FALSE	GO:0002031 // GO:0006644 // GO:0006654 // GO:0006655 // GO:0007010 // GO:0007264 // GO:0016042 // GO:0038096 // GO:0044281 // GO:0045087 // GO:0046474 // GO:0006629 // GO:0006898 // GO:0007154 // GO:0008152	G-protein coupled receptor internalization // phospholipid metabolic process // phosphatidic acid biosynthetic process // phosphatidylglycerol biosynthetic process // cytoskeleton organization // small GTPase mediated signal transduction // lipid catabolic process // Fc-gamma receptor signaling pathway involved in phagocytosis // small molecule metabolic process // innate immune response // glyce…	GO:0005789 // GO:0005886 // GO:0031526 // GO:0005886 // GO:0016020	endoplasmic reticulum membrane // plasma membrane // brush border membrane // plasma membrane // membrane	GO:0004630 // GO:0005515 // GO:0035091 // GO:0070290 // GO:0003824 // GO:0004630 // GO:0005543 // GO:0016787	phospholipase D activity // protein binding // phosphatidylinositol binding // NAPE-specific phospholipase D activity // catalytic activity // phospholipase D activity // phospholipid binding // hydrolase activity	---	---
16674953	8.36109	9.23998	8.3439	9.33513	8.30414	9.41379	8.46112	9.38558	9.47661	9.29491	8.59603	9.4131	-0.878887	-0.99123	-1.10965	-0.924464	0.181702	-0.817067	-0.976057	-0.317682	-0.658375	0.044326	0.987856	TSEN15	NR_023349	RefSeq	Homo sapiens tRNA splicing endonuclease 15 homolog (S. cerevisiae) (TSEN15), transcript variant 3, non-coding RNA.	FALSE	GO:0006397 // GO:0008033 // GO:0006388	mRNA processing // tRNA processing // tRNA splicing, via endonucleolytic cleavage and ligation	GO:0005730 // GO:0005634	nucleolus // nucleus	GO:0000213 // GO:0004519	tRNA-intron endonuclease activity // endonuclease activity	---	---
17024599	9.07322	8.08016	8.89978	8.65573	8.88615	8.34378	8.54497	8.42302	8.12678	8.47909	8.64417	8.54452	0.993064	0.244054	0.542368	0.12195	-0.352309	0.099654	0.475359	-0.126328	0.601687	0.044371	0.987856	KATNA1	NM_007044	RefSeq	Homo sapiens katanin p60 (ATPase containing) subunit A 1 (KATNA1), transcript variant 1, mRNA.	FALSE	GO:0001578 // GO:0001764 // GO:0007067 // GO:0008104 // GO:0010977 // GO:0031122 // GO:0051013 // GO:0051301 // GO:0051329 // GO:0006200 // GO:0007049	microtubule bundle formation // neuron migration // mitosis // protein localization // negative regulation of neuron projection development // cytoplasmic microtubule organization // microtubule severing // cell division // interphase of mitotic cell cycle // ATP catabolic process // cell cycle	GO:0000922 // GO:0005634 // GO:0005737 // GO:0005811 // GO:0005813 // GO:0005819 // GO:0005874 // GO:0005886 // GO:0030424 // GO:0030426 // GO:0030496 // GO:0043025 // GO:0000922 // GO:0005634 // GO:0005737 // GO:0005813 // GO:0005815 // GO:0005819 // GO:0005856 // GO:0030496	spindle pole // nucleus // cytoplasm // lipid particle // centrosome // spindle // microtubule // plasma membrane // axon // growth cone // midbody // neuronal cell body // spindle pole // nucleus // cytoplasm // centrosome // microtubule organizing center // spindle // cytoskeleton // midbody	GO:0005515 // GO:0005524 // GO:0008017 // GO:0008568 // GO:0045502 // GO:0046982 // GO:0000166 // GO:0008568 // GO:0016787 // GO:0016887 // GO:0017111	protein binding // ATP binding // microtubule binding // microtubule-severing ATPase activity // dynein binding // protein heterodimerization activity // nucleotide binding // microtubule-severing ATPase activity // hydrolase activity // ATPase activity // nucleoside-triphosphatase activity	---	---
16777527	4.64742	4.30646	4.35164	4.6498	3.74031	4.08576	4.56974	4.76531	4.9974	5.72827	4.36768	5.0943	0.340961	-0.298164	-0.345443	-0.195568	-0.73087	-0.726624	-0.124553	-0.728747	0.604194	0.0448912	0.987856	TPTE2P1	NR_026730	RefSeq	Homo sapiens transmembrane phosphoinositide 3-phosphatase and tensin homolog 2 pseudogene 1 (TPTE2P1), non-coding RNA.	FALSE	---	---	---	---	---	---	---	---
16798951	9.15241	9.4321	9.06779	9.92334	9.02379	9.51844	8.61851	8.56054	9.20165	8.74691	8.53394	8.55535	-0.279692	-0.855543	-0.494654	0.057962	0.454739	-0.021412	-0.392982	0.216663	-0.609645	0.0449186	0.987856	GREM1	ENST00000300177	ENSEMBL	cdna:known chromosome:GRCh37:15:33010175:33026870:1 gene:ENSG00000166923 gene_biotype:protein_coding transcript_biotype:protein_coding	FALSE	GO:0000902 // GO:0001658 // GO:0002042 // GO:0002092 // GO:0003257 // GO:0003337 // GO:0006915 // GO:0007267 // GO:0008284 // GO:0009954 // GO:0010717 // GO:0030199 // GO:0030308 // GO:0030326 // GO:0030502 // GO:0030514 // GO:0030514 // GO:0032872 // GO:0033689 // GO:0042346 // GO:0045766 // GO:0045892 // GO:0045944 // GO:0046851 // GO:0048263 // GO:0051092 // GO:0051893 // GO:0051973 // GO:0060…	cell morphogenesis // branching involved in ureteric bud morphogenesis // cell migration involved in sprouting angiogenesis // positive regulation of receptor internalization // positive regulation of transcription from RNA polymerase II promoter involved in myocardial precursor cell differentiation // mesenchymal to epithelial transition involved in metanephros morphogenesis // apoptotic process…	GO:0005615 // GO:0009986 // GO:0005615 // GO:0005576	extracellular space // cell surface // extracellular space // extracellular region	GO:0005125 // GO:0005515 // GO:0016015 // GO:0030296 // GO:0036122 // GO:0043184 // GO:0048018 // GO:0005515 // GO:0048018 // GO:0043184	cytokine activity // protein binding // morphogen activity // protein tyrosine kinase activator activity // BMP binding // vascular endothelial growth factor receptor 2 binding // receptor agonist activity // protein binding // receptor agonist activity // vascular endothelial growth factor receptor 2 binding	---	---
16902221	6.41283	6.69186	6.02553	7.18073	6.27228	7.22167	6.59733	7.08112	7.81655	7.20272	6.87499	7.42604	-0.279028	-1.1552	-0.949386	-0.483782	0.613835	-0.551052	-0.716848	0.0313915	-0.74824	0.0449661	0.987856	C2orf76	BC126397	GenBank	Homo sapiens chromosome 2 open reading frame 76, mRNA (cDNA clone MGC:161675 IMAGE:8992113), complete cds.	FALSE	---	---	---	---	---	---	---	---
17024418	9.76686	10.2253	9.83366	10.2208	9.78815	10.2674	10.4478	10.5068	11.0157	10.4426	10.3157	10.3059	-0.45843	-0.387169	-0.479246	-0.059	0.57307	0.00984	-0.345961	0.291455	-0.637416	0.0449927	0.987856	SF3B5	NM_031287	RefSeq	Homo sapiens splicing factor 3b, subunit 5, 10kDa (SF3B5), mRNA.	FALSE	GO:0000398 // GO:0008380 // GO:0010467 // GO:0006397 // GO:0008380	mRNA splicing, via spliceosome // RNA splicing // gene expression // mRNA processing // RNA splicing	GO:0005634 // GO:0005654 // GO:0005689 // GO:0005634 // GO:0005681	nucleus // nucleoplasm // U12-type spliceosomal complex // nucleus // spliceosomal complex	---	---	GenMAPP	mRNA_processing_Reactome
17016390	5.55326	5.89854	5.82433	7.49969	6.20435	7.01797	5.49564	5.86862	7.3062	6.68155	6.27753	6.4647	-0.345287	-1.67536	-0.813619	-0.372977	0.624649	-0.187176	-0.80181	0.218736	-1.02055	0.0450826	0.987856	HIST1H2BG	NM_003518	RefSeq	Homo sapiens histone cluster 1, H2bg (HIST1H2BG), mRNA.	FALSE	GO:0006334 // GO:0006334 // GO:0042742	nucleosome assembly // nucleosome assembly // defense response to bacterium	GO:0000786 // GO:0005634 // GO:0005694 // GO:0000786	nucleosome // nucleus // chromosome // nucleosome	GO:0003677 // GO:0046982 // GO:0003677	DNA binding // protein heterodimerization activity // DNA binding	---	---
16710245	7.59188	6.4344	7.58018	7.12033	7.55505	7.12111	7.84385	7.34231	7.42601	7.58457	8.01504	7.80087	1.15748	0.459848	0.433933	0.501532	-0.158556	0.214175	0.638199	0.0278095	0.610389	0.0451001	0.987856	ACADSB	NM_001609	RefSeq	Homo sapiens acyl-CoA dehydrogenase, short/branched chain (ACADSB), nuclear gene encoding mitochondrial protein, mRNA.	FALSE	GO:0006631 // GO:0009083 // GO:0034641 // GO:0044281 // GO:0006629 // GO:0006631 // GO:0008152 // GO:0055114	fatty acid metabolic process // branched-chain amino acid catabolic process // cellular nitrogen compound metabolic process // small molecule metabolic process // lipid metabolic process // fatty acid metabolic process // metabolic process // oxidation-reduction process	GO:0005739 // GO:0005759 // GO:0005739 // GO:0005759	mitochondrion // mitochondrial matrix // mitochondrion // mitochondrial matrix	GO:0003995 // GO:0050660 // GO:0003995 // GO:0003995 // GO:0003995 // GO:0016491 // GO:0016627	acyl-CoA dehydrogenase activity // flavin adenine dinucleotide binding // acyl-CoA dehydrogenase activity // acyl-CoA dehydrogenase activity // acyl-CoA dehydrogenase activity // oxidoreductase activity // oxidoreductase activity, acting on the CH-CH group of donors	GenMAPP	Fatty_Acid_Degradation
16929606	3.91016	3.72084	4.23734	3.7475	4.33727	3.62576	3.81634	3.20406	3.93852	4.34286	3.89534	3.68419	0.189326	0.489848	0.71151	0.612277	-0.404335	0.211147	0.50074	-0.096594	0.597334	0.0452492	0.987856	---	TCONS_00029585-XLOC_014219	Rinn lincRNA	linc-RASD2 chr22:+:35846033-35851349	FALSE	---	---	---	---	---	---	---	---
17068915	4.90625	4.87007	4.87776	4.96033	5.18239	4.60586	4.75359	5.03341	5.5358	4.79049	5.18261	4.61657	0.036173	-0.08257	0.576529	-0.27982	0.745312	0.56604	0.062578	0.655676	-0.593098	0.045514	0.987856	OTTHUMG00000164266 // RP11-546K22.1	OTTHUMT00000378009	Havana transcript	cdna:all chromosome:VEGA52:8:52874018:52935534:1 Gene:OTTHUMG00000164266	FALSE	---	---	---	---	---	---	---	---
16877457	3.21402	2.59441	3.1293	2.86425	2.9135	3.20497	3.32334	2.60774	2.3495	3.21054	2.91634	2.81556	0.619612	0.265048	-0.291463	0.715596	-0.86104	0.100777	0.327198	-0.380132	0.70733	0.0457318	0.987856	---	n365096	NONCODE	accn=NULL class=lncRNA name=Human lincRNA ref=BodyMapLinc transcriptId=TCONS_00003587 cpcScore=-1.3042300 cnci=-0.1994070	FALSE	---	---	---	---	---	---	---	---
16873391	8.46357	8.73779	8.43532	8.90291	8.30949	8.96281	8.99502	8.77712	9.76953	8.76554	8.97679	9.0086	-0.274213	-0.467589	-0.653328	0.217892	1.00399	-0.031811	-0.294309	0.486089	-0.780398	0.0459426	0.987856	SNRPD2	NM_177542	RefSeq	Homo sapiens small nuclear ribonucleoprotein D2 polypeptide 16.5kDa (SNRPD2), transcript variant 2, mRNA.	FALSE	GO:0000245 // GO:0000387 // GO:0000398 // GO:0000398 // GO:0008380 // GO:0010467 // GO:0016070 // GO:0034660 // GO:0006397 // GO:0008380	spliceosomal complex assembly // spliceosomal snRNP assembly // mRNA splicing, via spliceosome // mRNA splicing, via spliceosome // RNA splicing // gene expression // RNA metabolic process // ncRNA metabolic process // mRNA processing // RNA splicing	GO:0005654 // GO:0005681 // GO:0005689 // GO:0005829 // GO:0030532 // GO:0071013 // GO:0005634 // GO:0005681 // GO:0030529 // GO:0030532	nucleoplasm // spliceosomal complex // U12-type spliceosomal complex // cytosol // small nuclear ribonucleoprotein complex // catalytic step 2 spliceosome // nucleus // spliceosomal complex // ribonucleoprotein complex // small nuclear ribonucleoprotein complex	GO:0005515	protein binding	GenMAPP // GenMAPP	mRNA_processing_Reactome // mRNA_processing_binding_Reactome
17114774	7.7037	8.24494	7.9851	8.3329	8.85247	8.03956	8.05176	7.62993	7.31168	6.91356	8.94916	7.61564	-0.541238	-0.347807	0.812907	0.421829	0.398115	1.33352	0.0864227	0.865818	-0.779395	0.0459726	0.987856	MIR891A	NR_030581	RefSeq	Homo sapiens microRNA 891a (MIR891A), microRNA.	FALSE	---	---	---	---	---	---	---	---
16836489	4.40713	4.42377	4.24627	5.13848	4.14321	4.81588	4.30084	4.58057	5.1159	4.78126	4.61373	4.69619	-0.016639	-0.892216	-0.672665	-0.279734	0.334641	-0.082462	-0.465313	0.126089	-0.591403	0.0463569	0.987856	---	BC011742	GenBank	Homo sapiens cDNA clone IMAGE:3350145, **** WARNING: chimeric clone ****.	FALSE	---	---	---	---	---	---	---	---
17068059	3.90446	3.39192	3.36679	3.09619	3.62089	3.32995	3.78308	3.48381	3.63355	4.04875	3.46691	3.58887	0.512535	0.270594	0.290942	0.299274	-0.4152	-0.121962	0.343336	-0.268581	0.611917	0.046655	0.987856	---	ENST00000529325	ENSEMBL	cdna:known chromosome:GRCh37:8:38133406:38134198:1 gene:ENSG00000255487 gene_biotype:antisense transcript_biotype:antisense	FALSE	---	---	---	---	---	---	---	---
16848755	9.0458	9.91474	9.27867	10.664	9.30406	10.527	9.57443	10.1878	10.4101	10.2237	9.77948	10.4086	-0.868942	-1.38538	-1.22295	-0.613409	0.18633	-0.629095	-1.02267	-0.221382	-0.801287	0.0467029	0.987856	SUMO2	NM_006937	RefSeq	Homo sapiens SMT3 suppressor of mif two 3 homolog 2 (S. cerevisiae) (SUMO2), transcript variant 1, mRNA.	FALSE	GO:0016925 // GO:0032436 // GO:0016925 // GO:0016925	protein sumoylation // positive regulation of proteasomal ubiquitin-dependent protein catabolic process // protein sumoylation // protein sumoylation	GO:0016605 // GO:0005634 // GO:0005654 // GO:0016605	PML body // nucleus // nucleoplasm // PML body	GO:0005515 // GO:0031625	protein binding // ubiquitin protein ligase binding	---	---
17102994	5.2184	5.59017	5.58455	5.03542	5.12528	4.83065	5.55329	5.12082	4.89491	5.46116	5.16537	5.45857	-0.371777	0.549128	0.294627	0.432469	-0.566252	-0.293199	0.226112	-0.429725	0.655837	0.0468612	0.987856	RNU12-2P	ENST00000364789	ENSEMBL	ncrna:snRNA chromosome:GRCh37:X:46992070:46992225:1 gene:ENSG00000201659 gene_biotype:snRNA transcript_biotype:snRNA	FALSE	---	---	---	---	---	---	---	---
16997457	9.54083	8.87872	9.43771	9.19603	9.5236	9.29789	9.22258	9.3661	8.92017	9.52596	9.51216	9.63647	0.662115	0.241681	0.225711	-0.143516	-0.605782	-0.124312	0.246498	-0.365047	0.611545	0.0470377	0.987856	AP3B1	ENST00000255194	ENSEMBL	cdna:known chromosome:GRCh37:5:77296349:77590579:-1 gene:ENSG00000132842 gene_biotype:protein_coding transcript_biotype:protein_coding	FALSE	GO:0006622 // GO:0006886 // GO:0006897 // GO:0007596 // GO:0008089 // GO:0032438 // GO:0048007 // GO:0048490 // GO:0051138 // GO:0016192 // GO:0008089 // GO:0019882 // GO:0048490 // GO:0006810 // GO:0006886 // GO:0015031	protein targeting to lysosome // intracellular protein transport // endocytosis // blood coagulation // anterograde axon cargo transport // melanosome organization // antigen processing and presentation, exogenous lipid antigen via MHC class Ib // anterograde synaptic vesicle transport // positive regulation of NK T cell differentiation // vesicle-mediated transport // anterograde axon cargo tran…	GO:0005794 // GO:0030123 // GO:0030665 // GO:0030117 // GO:0005794 // GO:0016020 // GO:0031410	Golgi apparatus // AP-3 adaptor complex // clathrin-coated vesicle membrane // membrane coat // Golgi apparatus // membrane // cytoplasmic vesicle	GO:0019903 // GO:0005488	protein phosphatase binding // binding	---	---
16866115	4.01996	3.62362	3.68962	3.73412	3.55102	3.66791	3.95198	3.40222	3.52158	3.85299	3.41119	3.87737	0.396337	-0.044498	-0.116893	0.549761	-0.331411	-0.466181	0.196177	-0.398796	0.594973	0.0471075	0.987856	ZSCAN4	NM_152677	RefSeq	Homo sapiens zinc finger and SCAN domain containing 4 (ZSCAN4), mRNA.	FALSE	GO:0006351 // GO:0010833 // GO:0016032 // GO:0006355	transcription, DNA-dependent // telomere maintenance via telomere lengthening // viral reproduction // regulation of transcription, DNA-dependent	GO:0000784 // GO:0000781 // GO:0005634 // GO:0005694	nuclear chromosome, telomeric region // chromosome, telomeric region // nucleus // chromosome	GO:0003677 // GO:0003700 // GO:0008270 // GO:0003676 // GO:0046872	DNA binding // sequence-specific DNA binding transcription factor activity // zinc ion binding // nucleic acid binding // metal ion binding	---	---
16900098	5.36723	4.46169	5.67762	5.54916	5.01658	5.26186	5.0569	5.18889	4.35938	5.21948	5.6267	5.90046	0.905536	0.128467	-0.245276	-0.13199	-0.860106	-0.273766	0.164184	-0.566936	0.73112	0.0472151	0.987856	IGK	BC016380	GenBank	Homo sapiens immunoglobulin kappa locus, mRNA (cDNA clone MGC:27376 IMAGE:4688477), complete cds.	FALSE	---	---	---	---	---	---	---	---
16937405	8.81664	8.69186	8.62013	9.1613	8.70801	9.21436	9.14129	8.88734	9.75603	8.87547	9.19933	8.80751	0.124783	-0.541168	-0.506351	0.253947	0.880561	0.391823	-0.167197	0.636192	-0.803389	0.0473131	0.987856	JAGN1	ENST00000307768	ENSEMBL	cdna:known chromosome:GRCh37:3:9932238:9936033:1 gene:ENSG00000171135 gene_biotype:protein_coding transcript_biotype:protein_coding	FALSE	---	---	GO:0005789 // GO:0016021 // GO:0005783 // GO:0016020	endoplasmic reticulum membrane // integral to membrane // endoplasmic reticulum // membrane	---	---	---	---
17103230	3.84951	4.3723	3.70227	4.47542	3.75653	4.14443	3.85174	3.82764	3.76898	3.76429	4.16905	3.80631	-0.522792	-0.773145	-0.387897	0.024106	0.004682	0.362737	-0.414932	0.183709	-0.598642	0.0473627	0.987856	SPACA5	NM_205856	RefSeq	Homo sapiens sperm acrosome associated 5 (SPACA5), mRNA.	FALSE	GO:0008152 // GO:0016998	metabolic process // cell wall macromolecule catabolic process	GO:0005576	extracellular region	GO:0003796 // GO:0016787 // GO:0016798	lysozyme activity // hydrolase activity // hydrolase activity, acting on glycosyl bonds	---	---
16675218	3.07408	3.99892	3.26697	3.61603	3.55737	4.0487	3.17566	3.32854	3.33153	3.12982	3.41376	3.32103	-0.924838	-0.349061	-0.491334	-0.152886	0.201708	0.092723	-0.47953	0.147215	-0.626745	0.0474073	0.987856	OTTHUMG00000035513 // RP11-108M21.1	OTTHUMT00000086238	Havana transcript	cdna:all chromosome:VEGA52:1:187061974:187329455:1 Gene:OTTHUMG00000035513	FALSE	---	---	---	---	---	---	---	---
16698304	5.95599	6.51757	6.03723	6.47623	5.72973	6.5929	5.99419	5.97913	6.59613	6.11754	5.72559	5.80848	-0.561574	-0.438994	-0.863164	0.015062	0.478583	-0.082897	-0.462168	0.197843	-0.66001	0.0474237	0.987856	GOLT1A	NM_198447	RefSeq	Homo sapiens golgi transport 1A (GOLT1A), mRNA.	FALSE	GO:0015031 // GO:0016192 // GO:0006810	protein transport // vesicle-mediated transport // transport	GO:0000139 // GO:0016021 // GO:0005794 // GO:0016020	Golgi membrane // integral to membrane // Golgi apparatus // membrane	---	---	---	---
16705151	5.40231	4.89212	4.93175	5.04771	5.52077	5.27843	5.81851	6.23413	5.6742	6.51028	5.93237	6.22989	0.510196	-0.115968	0.242348	-0.415613	-0.836071	-0.29752	0.0552407	-0.566796	0.622036	0.0477312	0.987856	ANK3	ENST00000469721	ENSEMBL	cdna:known chromosome:GRCh37:10:61815534:61819574:-1 gene:ENSG00000151150 gene_biotype:protein_coding transcript_biotype:retained_intron	FALSE	GO:0000281 // GO:0007009 // GO:0007165 // GO:0007409 // GO:0007411 // GO:0010628 // GO:0010765 // GO:0019228 // GO:0043001 // GO:0043266 // GO:0045184 // GO:0045838 // GO:0050808 // GO:0071709 // GO:0072659 // GO:0072659 // GO:0072660 // GO:0072661 // GO:1900827 // GO:2000651 // GO:0007409 // GO:0019228 // GO:0072659 // GO:0072661	mitotic cytokinesis // plasma membrane organization // signal transduction // axonogenesis // axon guidance // positive regulation of gene expression // positive regulation of sodium ion transport // regulation of action potential in neuron // Golgi to plasma membrane protein transport // regulation of potassium ion transport // establishment of protein localization // positive regulation of memb…	GO:0005764 // GO:0005886 // GO:0005923 // GO:0009925 // GO:0009986 // GO:0014704 // GO:0014731 // GO:0016323 // GO:0016328 // GO:0030315 // GO:0033268 // GO:0042383 // GO:0043034 // GO:0043194 // GO:0045211 // GO:0005737 // GO:0005856 // GO:0005886 // GO:0014704 // GO:0016020 // GO:0030054 // GO:0030424 // GO:0033268 // GO:0033270 // GO:0043194 // GO:0045202	lysosome // plasma membrane // tight junction // basal plasma membrane // cell surface // intercalated disc // spectrin-associated cytoskeleton // basolateral plasma membrane // lateral plasma membrane // T-tubule // node of Ranvier // sarcolemma // costamere // axon initial segment // postsynaptic membrane // cytoplasm // cytoskeleton // plasma membrane // intercalated disc // membrane // cell j…	GO:0005200 // GO:0005515 // GO:0008092 // GO:0030507 // GO:0030674 // GO:0044325 // GO:0045296	structural constituent of cytoskeleton // protein binding // cytoskeletal protein binding // spectrin binding // protein binding, bridging // ion channel binding // cadherin binding	---	---
16693512	4.8746	4.96667	5.33599	4.94394	5.03944	5.32743	5.34061	6.07213	5.35836	6.66313	5.34442	5.8378	-0.092074	0.392045	-0.287995	-0.731527	-1.30478	-0.493381	-0.179888	-0.899078	0.71919	0.0479177	0.987856	---	ENST00000446229	ENSEMBL	cdna:known chromosome:GRCh37:1:153615538:153618305:-1 gene:ENSG00000233059 gene_biotype:antisense transcript_biotype:antisense	FALSE	---	---	---	---	---	---	---	---
16935188	8.33608	7.40032	8.43602	6.84367	8.14952	7.40789	8.65099	7.54676	7.86698	7.56332	8.45237	7.87211	0.935764	1.59235	0.741633	1.10423	0.303651	0.58026	1.09349	0.441956	0.651537	0.0479186	0.987856	NPTXR	NM_014293	RefSeq	Homo sapiens neuronal pentraxin receptor (NPTXR), mRNA.	FALSE	---	---	GO:0016021 // GO:0016020	integral to membrane // membrane	GO:0046872	metal ion binding	---	---
17049667	8.59088	7.99453	8.71792	7.96786	8.72607	8.21596	8.28193	7.68638	7.65608	7.87703	8.2287	8.03084	0.596351	0.750064	0.510107	0.595547	-0.220947	0.197855	0.613017	-0.011546	0.624563	0.0479927	0.987856	TRIM56	ENST00000306085	ENSEMBL	cdna:known chromosome:GRCh37:7:100728720:100733909:1 gene:ENSG00000169871 gene_biotype:protein_coding transcript_biotype:protein_coding	FALSE	GO:0032608 // GO:0034340 // GO:0051607 // GO:0070534 // GO:0032608 // GO:0034340 // GO:0051607 // GO:0070534 // GO:0032479 // GO:0032481 // GO:0045087 // GO:0045087	interferon-beta production // response to type I interferon // defense response to virus // protein K63-linked ubiquitination // interferon-beta production // response to type I interferon // defense response to virus // protein K63-linked ubiquitination // regulation of type I interferon production // positive regulation of type I interferon production // innate immune response // innate immune …	GO:0005737 // GO:0005622 // GO:0005737 // GO:0005829	cytoplasm // intracellular // cytoplasm // cytosol	GO:0004842 // GO:0008270 // GO:0005515 // GO:0004842 // GO:0004842 // GO:0016874 // GO:0046872	ubiquitin-protein ligase activity // zinc ion binding // protein binding // ubiquitin-protein ligase activity // ubiquitin-protein ligase activity // ligase activity // metal ion binding	---	---
16946258	3.95661	4.0559	3.54911	3.70368	4.17662	3.83049	3.88327	3.52176	3.98773	4.6758	3.81263	4.13011	-0.099288	-0.154569	0.346128	0.361509	-0.688074	-0.317476	0.113445	-0.502775	0.61622	0.0481756	0.987856	---	ENST00000516436	ENSEMBL	ncrna:snRNA chromosome:GRCh37:3:139107119:139107206:1 gene:ENSG00000252245 gene_biotype:snRNA transcript_biotype:snRNA	FALSE	---	---	---	---	---	---	---	---
17043853	3.20169	4.05538	3.51076	3.53597	3.29107	4.12404	3.3338	3.25211	3.49804	3.23461	3.19489	2.90375	-0.853688	-0.02521	-0.832971	0.081688	0.263437	0.291145	-0.407545	0.277291	-0.684836	0.0481768	0.987856	---	n369745	NONCODE	accn=NULL class=lncRNA name=Human lincRNA ref=BodyMapLinc transcriptId=TCONS_00013360 cpcScore=-0.4459800 cnci=-0.2375351	FALSE	---	---	---	---	---	---	---	---
17046573	6.70033	6.77205	6.42328	6.94772	6.24071	7.33551	6.10926	6.87916	7.57827	6.85146	6.59889	7.00313	-0.071722	-0.524438	-1.0948	-0.769904	0.726811	-0.404246	-0.615217	0.161282	-0.776499	0.0483222	0.987856	CCT6P1	NR_003110	RefSeq	Homo sapiens chaperonin containing TCP1, subunit 6 (zeta) pseudogene 1 (CCT6P1), non-coding RNA.	FALSE	---	---	---	---	---	---	---	---
16755101	4.58164	5.45704	4.91191	4.8778	4.61888	5.19058	4.3044	4.37843	4.26806	4.05723	4.32409	4.09293	-0.875395	0.034118	-0.571701	-0.074035	0.210832	0.231162	-0.371753	0.220997	-0.59275	0.0485703	0.987856	---	ENST00000459521	ENSEMBL	ncrna:snoRNA chromosome:GRCh37:12:93744392:93744492:1 gene:ENSG00000239073 gene_biotype:snoRNA transcript_biotype:snoRNA	FALSE	---	---	---	---	---	---	---	---
17098124	4.11761	4.67012	4.61431	3.97895	4.91744	4.33386	4.58292	4.53318	4.49055	3.99537	5.04102	3.7424	-0.552509	0.635361	0.583589	0.049736	0.495183	1.29862	0.179044	0.896899	-0.717855	0.0488144	0.987856	OR1B1	ENST00000304833	ENSEMBL	cdna:novel chromosome:GRCh37:9:125390858:125391852:-1 gene:ENSG00000171484 gene_biotype:protein_coding transcript_biotype:protein_coding	FALSE	GO:0007186 // GO:0007165 // GO:0007608 // GO:0050896 // GO:0050911	G-protein coupled receptor signaling pathway // signal transduction // sensory perception of smell // response to stimulus // detection of chemical stimulus involved in sensory perception of smell	GO:0005886 // GO:0016021 // GO:0005886 // GO:0016020	plasma membrane // integral to membrane // plasma membrane // membrane	GO:0004930 // GO:0004984 // GO:0004871	G-protein coupled receptor activity // olfactory receptor activity // signal transducer activity	---	---
17056837	4.79534	4.66976	4.35797	4.41764	4.92977	4.14366	4.99224	4.20081	4.56578	4.75487	4.75678	5.04034	0.125583	-0.059668	0.786114	0.791428	-0.189088	-0.283552	0.410864	-0.23632	0.647184	0.0490179	0.987856	TARP	BC017861	GenBank	Homo sapiens TCR gamma alternate reading frame protein, mRNA (cDNA clone IMAGE:4687960), with apparent retained intron.	FALSE	GO:0006955	immune response	GO:0005887 // GO:0016020 // GO:0016021 // GO:0005886	integral to plasma membrane // membrane // integral to membrane // plasma membrane	GO:0004888 // GO:0042287 // GO:0042605	transmembrane signaling receptor activity // MHC protein binding // peptide antigen binding	---	---
16664567	2.91639	2.22794	2.13838	1.91276	1.85573	2.16131	1.92923	2.4791	2.04699	2.89023	1.83929	2.28975	0.688449	0.225625	-0.305581	-0.549873	-0.843246	-0.450458	0.014655	-0.646852	0.661507	0.0492278	0.987856	---	ENST00000517016	ENSEMBL	ncrna:snRNA chromosome:GRCh37:1:51215968:51216025:1 gene:ENSG00000252825 gene_biotype:snRNA transcript_biotype:snRNA	FALSE	---	---	---	---	---	---	---	---
16997793	3.73061	4.15332	4.28675	4.02393	3.49336	4.37787	3.11771	4.57308	3.34655	4.58412	3.26397	4.83644	-0.422708	0.262824	-0.884511	-1.45536	-1.23757	-1.57247	-0.624939	-1.40502	0.78008	0.0495963	0.987856	SCARNA18	NR_003139	RefSeq	Homo sapiens small Cajal body-specific RNA 18 (SCARNA18), guide RNA.	FALSE	---	---	---	---	---	---	---	---
17049776	4.33738	3.31704	4.18181	3.90646	4.38399	3.85064	4.1298	4.44343	3.64858	4.25718	4.09749	4.13095	1.02035	0.275346	0.533352	-0.313633	-0.608603	-0.033461	0.378853	-0.321032	0.699885	0.0496118	0.987856	---	ENST00000562603	ENSEMBL	cdna:known chromosome:GRCh37:HG115_PATCH:101816779:101818248:1 gene:ENSG00000260294 gene_biotype:processed_transcript transcript_biotype:processed_transcript	FALSE	---	---	---	---	---	---	---	---
17016383	4.71918	5.67795	5.21481	5.61556	5.07196	5.63919	4.98635	4.16689	5.2905	4.68568	5.02668	4.40092	-0.958771	-0.400753	-0.567233	0.819456	0.604827	0.625764	-0.276825	0.615295	-0.892121	0.049719	0.987856	HIST1H4D	NM_003539	RefSeq	Homo sapiens histone cluster 1, H4d (HIST1H4D), mRNA.	FALSE	GO:0000723 // GO:0006325 // GO:0006334 // GO:0006334 // GO:0034080 // GO:0045653 // GO:0048015	telomere maintenance // chromatin organization // nucleosome assembly // nucleosome assembly // CENP-A containing nucleosome assembly at centromere // negative regulation of megakaryocyte differentiation // phosphatidylinositol-mediated signaling	GO:0000786 // GO:0000786 // GO:0005576 // GO:0005634 // GO:0005634 // GO:0005654 // GO:0005694 // GO:0005730 // GO:0015629	nucleosome // nucleosome // extracellular region // nucleus // nucleus // nucleoplasm // chromosome // nucleolus // actin cytoskeleton	GO:0003677 // GO:0003677 // GO:0005515 // GO:0046982	DNA binding // DNA binding // protein binding // protein heterodimerization activity	---	---
16874512	6.60869	6.92011	7.41335	7.90412	7.67193	7.47769	6.66298	7.23707	6.77182	7.28228	5.88057	7.5196	-0.311424	-0.490767	0.194238	-0.574087	-0.510462	-1.63903	-0.29551	-1.07475	0.779238	0.0498	0.987856	SNAR-D	NR_024243	RefSeq	Homo sapiens small ILF3/NF90-associated RNA D (SNAR-D), small nuclear RNA.	FALSE	---	---	---	---	---	---	---	---
17021420	4.575	4.69977	4.09394	4.44979	4.24773	4.94276	4.4557	4.46999	4.8493	4.3748	4.70757	4.4427	-0.124776	-0.35585	-0.695032	-0.014291	0.474506	0.264865	-0.297487	0.369686	-0.667173	0.049813	0.987856	SMIM11P1	ENST00000369586	ENSEMBL	cdna:known chromosome:GRCh37:6:86444925:86445786:-1 gene:ENSG00000198738 gene_biotype:protein_coding transcript_biotype:protein_coding	FALSE	---	---	GO:0016021 // GO:0016020	integral to membrane // membrane	---	---	---	---
