# Supplementary material for: mTORC1/2 inhibition re-sensitizes platinum-resistant ovarian cancer by disrupting selective translation of DNA damage and survival mRNAs
Source: Oncotarget. 2018 Sep 4;9(69):33064–76. doi: 10.18632/oncotarget.25869 (PMC6145695; doi:10.18632/oncotarget.25869)
Supplement: Supplementary file 3 [file oncotarget-09-33064-s003.xlsx]

## Sheet: CarboInk.filter_top_ann.txt
	C.I_1_HD	C.I_1_T	C.I_3_HD	C.I_3_T	Ctl_1_HD	CTL_1_T	Ctl_3_HD	CTL_3_T	C.I_1_HDT	C.I_3_HDT	Ctl_1_HDT	Ctl_3_HDT	avgCarboInk	avgCtrl	logFC	P.Value	adj.P.Val	Gene Symbol	mRNA Accession	mRNA Source	mRna - Description	mRNA - xhyb	GO Biological Process ID	GO Biological Process Term	GO Cellular Component ID	GO Cellular Component Term	GO Molecular Function ID	GO Molecular Function Term	Pathway Source	Pathway Name
16699051	9.11747	10.2754	8.6818	10.6137	9.99427	9.89224	10.32	10.1311	-1.15791	-1.93188	0.102031	0.18899	-1.54489	0.14551	-1.69041	8.67339e-05	0.55722	RPL21P28	NR_026911	RefSeq	Homo sapiens ribosomal protein L21 pseudogene 28 (RPL21P28), non-coding RNA.	FALSE	---	---	---	---	---	---	---	---
16839602	3.06572	3.38926	3.35898	2.9623	3.25634	4.78123	3.50677	5.16369	-0.323537	0.396678	-1.52489	-1.65691	0.0365705	-1.5909	1.62747	0.000107484	0.55722	SNORD91B	NR_003073	RefSeq	Homo sapiens small nucleolar RNA, C/D box 91B (SNORD91B), small nucleolar RNA.	FALSE	---	---	---	---	---	---	---	---
16773491	10.1336	11.3173	9.66545	11.5829	11.0811	11.0449	11.0462	11.1853	-1.18368	-1.91743	0.03621	-0.1391	-1.55055	-0.051445	-1.49911	0.000128557	0.55722	RPL21	NM_000982	RefSeq	Homo sapiens ribosomal protein L21 (RPL21), mRNA.	FALSE	GO:0000184 // GO:0006412 // GO:0006412 // GO:0006413 // GO:0006414 // GO:0006415 // GO:0006614 // GO:0010467 // GO:0016032 // GO:0016070 // GO:0016071 // GO:0019058 // GO:0019083 // GO:0044267 // GO:0006412	nuclear-transcribed mRNA catabolic process, nonsense-mediated decay // translation // translation // translational initiation // translational elongation // translational termination // SRP-dependent cotranslational protein targeting to membrane // gene expression // viral reproduction // RNA metabolic process // mRNA metabolic process // viral infectious cycle // viral transcription // cellular …	GO:0005829 // GO:0022625 // GO:0005622 // GO:0005840 // GO:0022625 // GO:0030529	cytosol // cytosolic large ribosomal subunit // intracellular // ribosome // cytosolic large ribosomal subunit // ribonucleoprotein complex	GO:0003723 // GO:0003735 // GO:0003735 // GO:0003735	RNA binding // structural constituent of ribosome // structural constituent of ribosome // structural constituent of ribosome	GenMAPP	Ribosomal_Proteins
17106679	2.93003	4.12161	3.54763	4.90143	3.97757	3.44606	3.47004	3.53471	-1.19158	-1.3538	0.531513	-0.064669	-1.27269	0.233422	-1.50611	0.000152305	0.55722	---	ENST00000408290	ENSEMBL	ncrna:miRNA chromosome:GRCh37:X:121002720:121002809:1 gene:ENSG00000221217 gene_biotype:miRNA transcript_biotype:miRNA	FALSE	---	---	---	---	---	---	---	---
17004125	5.40178	6.51658	4.55223	6.36387	6.04476	6.11465	5.69175	5.73193	-1.11479	-1.81164	-0.069892	-0.040177	-1.46321	-0.0550345	-1.40818	0.000198058	0.55722	TRIM52	NM_032765	RefSeq	Homo sapiens tripartite motif containing 52 (TRIM52), mRNA.	FALSE	---	---	GO:0005622	intracellular	GO:0008270 // GO:0046872	zinc ion binding // metal ion binding	---	---
16660753	5.81027	4.77855	5.94514	5.08737	4.74114	5.66797	5.14225	5.61458	1.03172	0.857764	-0.92683	-0.472323	0.944741	-0.699577	1.64432	0.000236495	0.55722	LOC284632	NR_027087	RefSeq	Homo sapiens uncharacterized LOC284632 (LOC284632), non-coding RNA.	FALSE	---	---	---	---	---	---	---	---
16757178	3.72762	3.47498	3.51081	2.82137	3.11435	3.96425	3.50838	4.3671	0.252635	0.689435	-0.849902	-0.858717	0.471035	-0.854309	1.32534	0.000245318	0.55722	OTTHUMG00000169604 // RP3-462E2.3	OTTHUMT00000405014	Havana transcript	cdna:all chromosome:VEGA52:12:112250597:112251224:1 Gene:OTTHUMG00000169604	FALSE	---	---	---	---	---	---	---	---
17085399	3.07139	5.17729	2.66658	4.95728	4.06874	4.37974	3.66689	4.56208	-2.1059	-2.2907	-0.311009	-0.895192	-2.1983	-0.603101	-1.5952	0.000387949	0.55722	KGFLP1	NR_047527	RefSeq	Homo sapiens fibroblast growth factor 7 pseudogene (KGFLP1), transcript variant 1, non-coding RNA.	FALSE	GO:0008543	fibroblast growth factor receptor signaling pathway	GO:0005576	extracellular region	GO:0008083 // GO:0005102 // GO:0005104	growth factor activity // receptor binding // fibroblast growth factor receptor binding	---	---
16727700	5.764	5.06448	6.30955	5.49859	5.08628	5.83388	5.36238	5.857	0.699517	0.810966	-0.747594	-0.494616	0.755242	-0.621105	1.37635	0.000419547	0.55722	---	ENST00000459034	ENSEMBL	ncrna:snoRNA chromosome:GRCh37:11:66988379:66988487:1 gene:ENSG00000238892 gene_biotype:snoRNA transcript_biotype:snoRNA	FALSE	---	---	---	---	---	---	---	---
17072293	5.01333	3.54157	5.88932	4.89353	5.30825	5.4451	5.038	5.16453	1.47175	0.995796	-0.136853	-0.126524	1.23377	-0.131688	1.36546	0.00044338	0.55722	---	ENST00000459148	ENSEMBL	ncrna:snoRNA chromosome:GRCh37:8:123683530:123683633:1 gene:ENSG00000238901 gene_biotype:snoRNA transcript_biotype:snoRNA	FALSE	---	---	---	---	---	---	---	---
16964904	4.80518	3.98136	5.11399	3.58145	4.30419	4.37883	3.95008	4.28064	0.823814	1.53254	-0.074638	-0.330556	1.17818	-0.202597	1.38077	0.000483934	0.55722	RNA5SP152	ENST00000365184	ENSEMBL	ncrna:rRNA chromosome:GRCh37:4:8394742:8394851:1 gene:ENSG00000202054 gene_biotype:rRNA transcript_biotype:rRNA	FALSE	---	---	---	---	---	---	---	---
16925752	5.69935	6.97051	5.06236	7.3507	6.46814	6.8121	6.29635	6.76034	-1.27116	-2.28834	-0.343965	-0.463989	-1.77975	-0.403977	-1.37577	0.000518727	0.55722	HMGN1	NM_004965	RefSeq	Homo sapiens high mobility group nucleosome binding domain 1 (HMGN1), mRNA.	FALSE	GO:0000720 // GO:0006283 // GO:0006325 // GO:0010224 // GO:0010225 // GO:0032786 // GO:0040034 // GO:0048597 // GO:0050678 // GO:0006357 // GO:0009451	pyrimidine dimer repair by nucleotide-excision repair // transcription-coupled nucleotide-excision repair // chromatin organization // response to UV-B // response to UV-C // positive regulation of DNA-dependent transcription, elongation // regulation of development, heterochronic // post-embryonic camera-type eye morphogenesis // regulation of epithelial cell proliferation // regulation of trans…	GO:0000785 // GO:0005634 // GO:0005737 // GO:0000785 // GO:0005634	chromatin // nucleus // cytoplasm // chromatin // nucleus	GO:0003677 // GO:0031492 // GO:0003677 // GO:0003682	DNA binding // nucleosomal DNA binding // DNA binding // chromatin binding	---	---
17104937	5.96854	7.18012	5.2183	7.76452	7.15616	7.23889	6.49606	6.67424	-1.21158	-2.54623	-0.082725	-0.17818	-1.8789	-0.130452	-1.74845	0.0005188	0.55722	---	TCONS_l2_00030251-XLOC_l2_015561	Broad TUCP	linc-ZCCHC13-3 chrX:+:73164176-73169688	FALSE	---	---	---	---	---	---	---	---
16721715	7.48733	8.44106	6.64791	8.37788	8.35274	7.96764	7.90874	8.04486	-0.953722	-1.72997	0.385107	-0.136117	-1.34185	0.124495	-1.46634	0.000550033	0.55722	RPL27A	NM_000990	RefSeq	Homo sapiens ribosomal protein L27a (RPL27A), mRNA.	FALSE	GO:0000184 // GO:0006412 // GO:0006412 // GO:0006413 // GO:0006414 // GO:0006415 // GO:0006614 // GO:0010467 // GO:0016032 // GO:0016070 // GO:0016071 // GO:0019058 // GO:0019083 // GO:0044267 // GO:0006412	nuclear-transcribed mRNA catabolic process, nonsense-mediated decay // translation // translation // translational initiation // translational elongation // translational termination // SRP-dependent cotranslational protein targeting to membrane // gene expression // viral reproduction // RNA metabolic process // mRNA metabolic process // viral infectious cycle // viral transcription // cellular …	GO:0005829 // GO:0022625 // GO:0005622 // GO:0005840 // GO:0022625 // GO:0030529	cytosol // cytosolic large ribosomal subunit // intracellular // ribosome // cytosolic large ribosomal subunit // ribonucleoprotein complex	GO:0003723 // GO:0003735 // GO:0005515 // GO:0003735 // GO:0003735	RNA binding // structural constituent of ribosome // protein binding // structural constituent of ribosome // structural constituent of ribosome	GenMAPP	Ribosomal_Proteins
16719008	10.4098	11.4445	10.241	11.7777	11.3005	11.242	11.2647	11.425	-1.03475	-1.53671	0.05849	-0.16031	-1.28573	-0.05091	-1.23482	0.000562611	0.55722	RPL21	NM_000982	RefSeq	Homo sapiens ribosomal protein L21 (RPL21), mRNA.	FALSE	GO:0000184 // GO:0006412 // GO:0006412 // GO:0006413 // GO:0006414 // GO:0006415 // GO:0006614 // GO:0010467 // GO:0016032 // GO:0016070 // GO:0016071 // GO:0019058 // GO:0019083 // GO:0044267 // GO:0006412	nuclear-transcribed mRNA catabolic process, nonsense-mediated decay // translation // translation // translational initiation // translational elongation // translational termination // SRP-dependent cotranslational protein targeting to membrane // gene expression // viral reproduction // RNA metabolic process // mRNA metabolic process // viral infectious cycle // viral transcription // cellular …	GO:0005829 // GO:0022625 // GO:0005622 // GO:0005840 // GO:0022625 // GO:0030529	cytosol // cytosolic large ribosomal subunit // intracellular // ribosome // cytosolic large ribosomal subunit // ribonucleoprotein complex	GO:0003723 // GO:0003735 // GO:0003735 // GO:0003735	RNA binding // structural constituent of ribosome // structural constituent of ribosome // structural constituent of ribosome	GenMAPP	Ribosomal_Proteins
16879490	5.48181	4.59382	5.27456	4.31488	4.56105	4.71447	4.47747	4.88291	0.887982	0.95968	-0.153422	-0.405447	0.923831	-0.279434	1.20327	0.000568299	0.55722	---	n365139	NONCODE	accn=NULL class=lncRNA name=Human lincRNA ref=BodyMapLinc transcriptId=TCONS_00003662 cpcScore=-0.6754540 cnci=-0.0758450	FALSE	---	---	---	---	---	---	---	---
16972153	2.5215	3.49821	2.35715	3.72321	2.89087	2.42934	2.82042	2.83249	-0.976712	-1.36606	0.461527	-0.012078	-1.17138	0.224724	-1.39611	0.000573637	0.55722	---	ENST00000364104	ENSEMBL	ncrna:snRNA chromosome:GRCh37:4:166173732:166173813:1 gene:ENSG00000200974 gene_biotype:snRNA transcript_biotype:snRNA	FALSE	---	---	---	---	---	---	---	---
16919229	9.03585	10.1744	9.71975	10.1823	7.88544	10.3479	7.51999	10.1537	-1.13853	-0.462552	-2.46249	-2.63372	-0.800542	-2.5481	1.74756	0.000600107	0.55722	SNORA71D	NR_003018	RefSeq	Homo sapiens small nucleolar RNA, H/ACA box 71D (SNORA71D), small nucleolar RNA.	FALSE	---	---	---	---	---	---	---	---
16670364	6.115	6.47786	4.81646	5.82203	5.78613	5.05037	5.35257	4.83202	-0.362861	-1.00557	0.735751	0.520555	-0.684215	0.628153	-1.31237	0.000616476	0.55722	LOC100996721 // LOC644634	ENST00000369173	ENSEMBL	cdna:novel chromosome:GRCh37:1:149675978:149676609:1 gene:ENSG00000203815 gene_biotype:protein_coding transcript_biotype:protein_coding	FALSE	---	---	---	---	---	---	---	---
16997646	5.91993	7.00593	4.47425	7.06059	6.98218	6.78109	6.29504	6.61273	-1.08599	-2.58634	0.201084	-0.31769	-1.83617	-0.058303	-1.77787	0.000622468	0.55722	---	GENSCAN00000045059	ENSEMBL	cdna:genscan chromosome:GRCh37:5:79783576:79783944:-1 transcript_biotype:protein_coding	FALSE	---	---	---	---	---	---	---	---
16985759	3.21062	4.0125	3.0377	4.31457	3.26565	3.03707	2.91029	2.85982	-0.801872	-1.27687	0.228572	0.050468	-1.03937	0.13952	-1.17889	0.000669884	0.55722	OTTHUMG00000162476 // RP11-974F13.6	OTTHUMT00000369091	Havana transcript	cdna:all chromosome:VEGA52:5:69282778:69293569:1 Gene:OTTHUMG00000162476	FALSE	---	---	---	---	---	---	---	---
16848755	9.07671	10.3653	8.01978	10.7888	10.4101	10.2237	9.77948	10.4086	-1.28857	-2.76906	0.18633	-0.629095	-2.02882	-0.221382	-1.80743	0.000700856	0.55722	SUMO2	NM_006937	RefSeq	Homo sapiens SMT3 suppressor of mif two 3 homolog 2 (S. cerevisiae) (SUMO2), transcript variant 1, mRNA.	FALSE	GO:0016925 // GO:0032436 // GO:0016925 // GO:0016925	protein sumoylation // positive regulation of proteasomal ubiquitin-dependent protein catabolic process // protein sumoylation // protein sumoylation	GO:0016605 // GO:0005634 // GO:0005654 // GO:0016605	PML body // nucleus // nucleoplasm // PML body	GO:0005515 // GO:0031625	protein binding // ubiquitin protein ligase binding	---	---
17046512	4.01957	5.11212	3.64958	5.17523	4.62046	4.35505	4.21483	4.00887	-1.09255	-1.52565	0.26541	0.205964	-1.3091	0.235687	-1.54479	0.000818098	0.55722	CCT6P3	NR_033416	RefSeq	Homo sapiens chaperonin containing TCP1, subunit 6 (zeta) pseudogene 3 (CCT6P3), non-coding RNA.	FALSE	---	---	---	---	---	---	---	---
16798268	4.38264	4.67511	4.18931	4.95807	4.90545	3.96856	4.5373	4.03069	-0.292465	-0.768767	0.936897	0.506608	-0.530616	0.721753	-1.25237	0.000832506	0.55722	SNRPN	AF400491	GenBank	Homo sapiens clone Rt-7 SNURF-SNRPN mRNA, downstream untranslated exons, alternatively spliced.	FALSE	GO:0008380 // GO:0009725 // GO:0008150	RNA splicing // response to hormone stimulus // biological_process	GO:0005681 // GO:0005685 // GO:0005686 // GO:0030532 // GO:0005634 // GO:0030529 // GO:0005634 // GO:0019013 // GO:0005575	spliceosomal complex // U1 snRNP // U2 snRNP // small nuclear ribonucleoprotein complex // nucleus // ribonucleoprotein complex // nucleus // viral nucleocapsid // cellular_component	GO:0003723 // GO:0005515 // GO:0003674	RNA binding // protein binding // molecular_function	GenMAPP // GenMAPP	mRNA_processing_Reactome // mRNA_processing_binding_Reactome
16721807	8.39125	8.40624	8.76954	10.2647	6.20475	9.07945	6.02731	9.81648	-0.014993	-1.49514	-2.8747	-3.78917	-0.755065	-3.33193	2.57687	0.000841238	0.55722	SNORA23	NR_002962	RefSeq	Homo sapiens small nucleolar RNA, H/ACA box 23 (SNORA23), small nucleolar RNA.	FALSE	---	---	---	---	---	---	---	---
16776152	5.27047	4.63572	5.6758	4.6666	4.56506	4.94181	4.79751	4.95528	0.634751	1.0092	-0.376754	-0.157773	0.821975	-0.267263	1.08924	0.001029	0.55722	NALCN-AS1	NR_047687	RefSeq	Homo sapiens NALCN antisense RNA 1 (NALCN-AS1), non-coding RNA.	FALSE	---	---	---	---	---	---	---	---
16659380	5.17146	4.50783	5.7996	4.59306	4.59555	4.9975	4.87036	4.89049	0.663638	1.20654	-0.401951	-0.020124	0.935087	-0.211037	1.14613	0.00105816	0.55722	PRAMEF2	NM_023014	RefSeq	Homo sapiens PRAME family member 2 (PRAMEF2), mRNA.	FALSE	GO:0008284 // GO:0043066 // GO:0045596 // GO:0045892 // GO:0048387	positive regulation of cell proliferation // negative regulation of apoptotic process // negative regulation of cell differentiation // negative regulation of transcription, DNA-dependent // negative regulation of retinoic acid receptor signaling pathway	---	---	GO:0042974	retinoic acid receptor binding	---	---
16879239	2.99344	3.26914	3.05635	3.13519	2.90387	4.60056	2.5638	3.53444	-0.275695	-0.078832	-1.69669	-0.970637	-0.177263	-1.33366	1.1564	0.00108445	0.55722	---	ENST00000362733	ENSEMBL	ncrna:snRNA chromosome:GRCh37:2:38374557:38374663:1 gene:ENSG00000199603 gene_biotype:snRNA transcript_biotype:snRNA	FALSE	---	---	---	---	---	---	---	---
17112915	4.18199	3.57193	5.21831	4.07768	3.45985	4.53824	3.72023	3.90689	0.610058	1.14063	-1.07839	-0.186656	0.875344	-0.632524	1.50787	0.00111084	0.55722	OTTHUMG00000022086 // LL0XNC01-237H1.3	OTTHUMT00000057682	Havana transcript	cdna:all chromosome:VEGA52:X:102192698:102195489:-1 Gene:OTTHUMG00000022086	FALSE	---	---	---	---	---	---	---	---
16977461	5.55325	7.24211	4.75025	6.86008	6.82051	6.87505	5.96441	6.94593	-1.68885	-2.10983	-0.054546	-0.981524	-1.89934	-0.518035	-1.38131	0.00113327	0.55722	THAP9-AS1	NR_034075	RefSeq	Homo sapiens THAP9 antisense RNA 1 (THAP9-AS1), transcript variant 1, non-coding RNA.	FALSE	---	---	---	---	---	---	---	---
16754111	6.25096	7.22774	5.43184	6.84758	6.19823	6.37542	5.83526	5.68192	-0.976778	-1.41575	-0.177185	0.153343	-1.19626	-0.011921	-1.18434	0.00115524	0.55722	KCNMB4	NM_014505	RefSeq	Homo sapiens potassium large conductance calcium-activated channel, subfamily M, beta member 4 (KCNMB4), mRNA.	FALSE	GO:0001508 // GO:0005513 // GO:0006813 // GO:0007268 // GO:0007596 // GO:0019228 // GO:0019229 // GO:0046928 // GO:0006810 // GO:0006811 // GO:0006813 // GO:0006813	regulation of action potential // detection of calcium ion // potassium ion transport // synaptic transmission // blood coagulation // regulation of action potential in neuron // regulation of vasoconstriction // regulation of neurotransmitter secretion // transport // ion transport // potassium ion transport // potassium ion transport	GO:0005886 // GO:0005887 // GO:0008076 // GO:0016020 // GO:0016021	plasma membrane // integral to plasma membrane // voltage-gated potassium channel complex // membrane // integral to membrane	GO:0005515 // GO:0015269 // GO:0015269	protein binding // calcium-activated potassium channel activity // calcium-activated potassium channel activity	---	---
16704844	7.47116	8.82301	6.21966	8.45612	8.67544	9.07004	7.71075	8.26378	-1.35185	-2.23646	-0.394602	-0.553025	-1.79416	-0.473813	-1.32034	0.00117997	0.55722	TIMM23	AK098044	GenBank	Homo sapiens cDNA FLJ40725 fis, clone TKIDN1000001, highly similar to Translocase of inner mitochondrial membrane 23.	FALSE	GO:0006626 // GO:0044267 // GO:0006810 // GO:0006886 // GO:0015031 // GO:0005975	protein targeting to mitochondrion // cellular protein metabolic process // transport // intracellular protein transport // protein transport // carbohydrate metabolic process	GO:0005739 // GO:0005743 // GO:0005744 // GO:0005758 // GO:0031305 // GO:0005739 // GO:0005743 // GO:0005744 // GO:0016020 // GO:0016021	mitochondrion // mitochondrial inner membrane // mitochondrial inner membrane presequence translocase complex // mitochondrial intermembrane space // integral to mitochondrial inner membrane // mitochondrion // mitochondrial inner membrane // mitochondrial inner membrane presequence translocase complex // membrane // integral to membrane	GO:0005515 // GO:0015450 // GO:0004649 // GO:0016787	protein binding // P-P-bond-hydrolysis-driven protein transmembrane transporter activity // poly(ADP-ribose) glycohydrolase activity // hydrolase activity	---	---
16695931	5.19253	4.52541	5.69248	4.77406	4.86867	5.24235	4.60016	4.83858	0.66712	0.91842	-0.373677	-0.238421	0.79277	-0.306049	1.09882	0.00125544	0.55722	OTTHUMG00000156136 // RP11-9L18.3	OTTHUMT00000343105	Havana transcript	cdna:all chromosome:VEGA52:1:166117019:166134332:-1 Gene:OTTHUMG00000156136	FALSE	---	---	---	---	---	---	---	---
17117756	7.65573	8.30476	6.4134	8.22932	8.63277	8.33741	8.36245	8.44003	-0.649025	-1.81592	0.295359	-0.077585	-1.23247	0.108887	-1.34136	0.00130728	0.55722	---	OTTHUMT00000469273	Havana transcript	cdna:all chromosome:VEGA52:17:61688132:61688544:-1 Gene:OTTHUMG00000184859	FALSE	---	---	---	---	---	---	---	---
16777020	6.67188	4.81424	6.76637	5.63444	6.29417	5.98488	6.20597	6.03229	1.85764	1.13193	0.309297	0.173682	1.49478	0.241489	1.25329	0.00135722	0.55722	MIR4502	NR_039724	RefSeq	Homo sapiens microRNA 4502 (MIR4502), microRNA.	FALSE	---	---	---	---	---	---	---	---
17074608	6.44749	7.33816	5.68996	7.42302	6.68784	6.28545	6.23503	6.42722	-0.890675	-1.73307	0.402394	-0.192191	-1.31187	0.105102	-1.41697	0.00143054	0.55722	XKR6	AB073660	GenBank	Homo sapiens primary neuroblastoma cDNA, clone:Nbla00437, full insert sequence.	FALSE	---	---	GO:0016021 // GO:0016020	integral to membrane // membrane	---	---	---	---
16751993	5.72611	7.32946	5.18601	7.15022	6.45717	6.75429	5.89891	6.70125	-1.60335	-1.96421	-0.297115	-0.802339	-1.78378	-0.549727	-1.23405	0.0014582	0.55722	HNRNPA1	NM_031157	RefSeq	Homo sapiens heterogeneous nuclear ribonucleoprotein A1 (HNRNPA1), transcript variant 2, mRNA.	FALSE	GO:0000398 // GO:0000398 // GO:0006397 // GO:0006405 // GO:0008380 // GO:0010467 // GO:0019048 // GO:0051028 // GO:0051168 // GO:0051170 // GO:0000380 // GO:0006397 // GO:0006405 // GO:0006810 // GO:0008380	mRNA splicing, via spliceosome // mRNA splicing, via spliceosome // mRNA processing // RNA export from nucleus // RNA splicing // gene expression // virus-host interaction // mRNA transport // nuclear export // nuclear import // alternative mRNA splicing, via spliceosome // mRNA processing // RNA export from nucleus // transport // RNA splicing	GO:0005634 // GO:0005654 // GO:0005654 // GO:0005681 // GO:0005730 // GO:0005737 // GO:0030529 // GO:0045111 // GO:0071013 // GO:0005634 // GO:0005681 // GO:0005737 // GO:0030529 // GO:0019013	nucleus // nucleoplasm // nucleoplasm // spliceosomal complex // nucleolus // cytoplasm // ribonucleoprotein complex // intermediate filament cytoskeleton // catalytic step 2 spliceosome // nucleus // spliceosomal complex // cytoplasm // ribonucleoprotein complex // viral nucleocapsid	GO:0000166 // GO:0003697 // GO:0003723 // GO:0003727 // GO:0003676 // GO:0003723 // GO:0005515	nucleotide binding // single-stranded DNA binding // RNA binding // single-stranded RNA binding // nucleic acid binding // RNA binding // protein binding	---	---
16955345	3.38021	4.97454	3.46708	4.59824	3.67146	4.07322	3.70818	3.86947	-1.59433	-1.13116	-0.401758	-0.161288	-1.36275	-0.281523	-1.08122	0.00151322	0.55722	HESX1	NM_003865	RefSeq	Homo sapiens HESX homeobox 1 (HESX1), mRNA.	FALSE	GO:0006351 // GO:0007420 // GO:0030916 // GO:0043584 // GO:0045892 // GO:0048853 // GO:0006355 // GO:0007275 // GO:0007420	transcription, DNA-dependent // brain development // otic vesicle formation // nose development // negative regulation of transcription, DNA-dependent // forebrain morphogenesis // regulation of transcription, DNA-dependent // multicellular organismal development // brain development	GO:0005634	nucleus	GO:0003677 // GO:0003682 // GO:0003700 // GO:0008022 // GO:0043565 // GO:0047485 // GO:0003677 // GO:0005515	DNA binding // chromatin binding // sequence-specific DNA binding transcription factor activity // protein C-terminus binding // sequence-specific DNA binding // protein N-terminus binding // DNA binding // protein binding	---	---
16949905	5.24693	6.35206	4.24092	6.57177	6.1904	5.91675	5.28887	5.7538	-1.10513	-2.33086	0.27365	-0.464935	-1.718	-0.0956425	-1.62235	0.0015302	0.55722	OTTHUMG00000155834 // AC069513.3	OTTHUMT00000462362	Havana transcript	cdna:all chromosome:VEGA52:3:195408150:195428368:1 Gene:OTTHUMG00000155834	FALSE	---	---	---	---	---	---	---	---
16982947	6.2634	6.9735	5.63361	6.73024	7.03878	6.46914	6.36112	6.48427	-0.710105	-1.09663	0.56964	-0.12315	-0.903369	0.223245	-1.12661	0.00156803	0.55722	SRD5A1	NM_001047	RefSeq	Homo sapiens steroid-5-alpha-reductase, alpha polypeptide 1 (3-oxo-5 alpha-steroid delta 4-dehydrogenase alpha 1) (SRD5A1), mRNA.	FALSE	GO:0006702 // GO:0007530 // GO:0007548 // GO:0008202 // GO:0030154 // GO:0044281 // GO:0006629 // GO:0006702 // GO:0008202 // GO:0055114	androgen biosynthetic process // sex determination // sex differentiation // steroid metabolic process // cell differentiation // small molecule metabolic process // lipid metabolic process // androgen biosynthetic process // steroid metabolic process // oxidation-reduction process	GO:0005789 // GO:0016021 // GO:0005737 // GO:0005783 // GO:0005789 // GO:0016020 // GO:0031090 // GO:0043231	endoplasmic reticulum membrane // integral to membrane // cytoplasm // endoplasmic reticulum // endoplasmic reticulum membrane // membrane // organelle membrane // intracellular membrane-bounded organelle	GO:0003865 // GO:0009055 // GO:0047751 // GO:0003865 // GO:0016491 // GO:0016627	3-oxo-5-alpha-steroid 4-dehydrogenase activity // electron carrier activity // cholestenone 5-alpha-reductase activity // 3-oxo-5-alpha-steroid 4-dehydrogenase activity // oxidoreductase activity // oxidoreductase activity, acting on the CH-CH group of donors	---	---
16800484	4.25154	4.35347	3.74489	3.96861	4.62716	3.85714	5.27847	3.58313	-0.101926	-0.223714	0.770024	1.69535	-0.16282	1.23268	-1.3955	0.0015914	0.55722	---	TCONS_l2_00009081-XLOC_l2_004917	Broad TUCP	linc-PATL2-1 chr15:-:45115621-45124567	FALSE	---	---	---	---	---	---	---	---
16949741	2.633	4.10262	2.34537	3.30743	3.2066	3.36274	2.7783	2.83419	-1.46963	-0.962062	-0.156143	-0.05589	-1.21584	-0.106016	-1.10983	0.00172863	0.55722	---	ENST00000384640	ENSEMBL	ncrna:misc_RNA chromosome:GRCh37:3:193341978:193342090:1 gene:ENSG00000207370 gene_biotype:misc_RNA transcript_biotype:misc_RNA	FALSE	---	---	---	---	---	---	---	---
17043484	7.09206	8.25861	5.29368	8.22104	7.85209	8.18968	7.37156	7.8248	-1.16655	-2.92736	-0.337582	-0.453234	-2.04695	-0.395408	-1.65154	0.00176079	0.55722	PMS2CL	NR_002217	RefSeq	Homo sapiens PMS2 C-terminal like pseudogene (PMS2CL), non-coding RNA.	FALSE	GO:0006298	mismatch repair	---	---	GO:0005524 // GO:0030983	ATP binding // mismatched DNA binding	---	---
16865615	2.67823	3.48103	2.47634	2.75929	3.09763	2.41545	2.81464	2.49606	-0.802801	-0.282954	0.682182	0.318579	-0.542878	0.500381	-1.04326	0.00178691	0.55722	---	ENST00000459370	ENSEMBL	ncrna:snoRNA chromosome:GRCh37:19:55678539:55678642:1 gene:ENSG00000239137 gene_biotype:snoRNA transcript_biotype:snoRNA	FALSE	---	---	---	---	---	---	---	---
16850363	6.68931	8.06403	5.65538	7.61077	7.49465	7.34926	6.4695	7.25735	-1.37471	-1.9554	0.145383	-0.787855	-1.66506	-0.321236	-1.34382	0.00183547	0.55722	KANSL1-AS1	NR_034172	RefSeq	Homo sapiens KANSL1 antisense RNA 1 (KANSL1-AS1), non-coding RNA.	FALSE	---	---	---	---	---	---	---	---
16900867	5.87104	7.4856	5.3393	6.96441	6.71801	6.71731	5.8302	6.56084	-1.61456	-1.62511	0.000695	-0.730643	-1.61984	-0.364974	-1.25486	0.00185752	0.55722	COA5	NM_001008215	RefSeq	Homo sapiens cytochrome c oxidase assembly factor 5 (COA5), mRNA.	FALSE	---	---	GO:0005739	mitochondrion	---	---	---	---
16995715	8.18552	9.23858	6.55788	9.54804	8.1422	8.25882	7.34346	7.86753	-1.05306	-2.99016	-0.116621	-0.524073	-2.02161	-0.320347	-1.70126	0.00189431	0.55722	RPL37	ENST00000274242	ENSEMBL	cdna:known chromosome:GRCh37:5:40825364:40835437:-1 gene:ENSG00000145592 gene_biotype:protein_coding transcript_biotype:protein_coding	FALSE	GO:0000184 // GO:0006412 // GO:0006412 // GO:0006413 // GO:0006414 // GO:0006415 // GO:0006614 // GO:0010467 // GO:0016032 // GO:0016070 // GO:0016071 // GO:0019058 // GO:0019083 // GO:0044267 // GO:0006412	nuclear-transcribed mRNA catabolic process, nonsense-mediated decay // translation // translation // translational initiation // translational elongation // translational termination // SRP-dependent cotranslational protein targeting to membrane // gene expression // viral reproduction // RNA metabolic process // mRNA metabolic process // viral infectious cycle // viral transcription // cellular …	GO:0005829 // GO:0022625 // GO:0022625 // GO:0005622 // GO:0005840 // GO:0030529	cytosol // cytosolic large ribosomal subunit // cytosolic large ribosomal subunit // intracellular // ribosome // ribonucleoprotein complex	GO:0003723 // GO:0003735 // GO:0003735 // GO:0019843 // GO:0046872 // GO:0003723 // GO:0003735	RNA binding // structural constituent of ribosome // structural constituent of ribosome // rRNA binding // metal ion binding // RNA binding // structural constituent of ribosome	GenMAPP	Ribosomal_Proteins
16824463	7.26567	8.02252	6.51796	7.92583	8.28851	7.57007	7.62421	7.80726	-0.756853	-1.40787	0.718441	-0.183052	-1.08236	0.267695	-1.35006	0.00194966	0.55722	RPS15A	ENST00000322989	ENSEMBL	cdna:known chromosome:GRCh37:16:18792617:18801656:-1 gene:ENSG00000134419 gene_biotype:protein_coding transcript_biotype:protein_coding	FALSE	GO:0000184 // GO:0006412 // GO:0006412 // GO:0006412 // GO:0006413 // GO:0006414 // GO:0006415 // GO:0006614 // GO:0008284 // GO:0009615 // GO:0010467 // GO:0016032 // GO:0016070 // GO:0016071 // GO:0019058 // GO:0019083 // GO:0044267 // GO:0045787 // GO:0006412	nuclear-transcribed mRNA catabolic process, nonsense-mediated decay // translation // translation // translation // translational initiation // translational elongation // translational termination // SRP-dependent cotranslational protein targeting to membrane // positive regulation of cell proliferation // response to virus // gene expression // viral reproduction // RNA metabolic process // mRN…	GO:0005737 // GO:0005739 // GO:0005829 // GO:0022627 // GO:0005622 // GO:0005840 // GO:0030529	cytoplasm // mitochondrion // cytosol // cytosolic small ribosomal subunit // intracellular // ribosome // ribonucleoprotein complex	GO:0003723 // GO:0003735 // GO:0003735 // GO:0003735	RNA binding // structural constituent of ribosome // structural constituent of ribosome // structural constituent of ribosome	---	---
16991839	9.16609	10.1431	8.47992	10.089	9.79919	9.96507	9.66755	9.95103	-0.977026	-1.60905	-0.165876	-0.283477	-1.29304	-0.224676	-1.06836	0.00198586	0.55722	CCNG1	ENST00000340828	ENSEMBL	cdna:known chromosome:GRCh37:5:162864587:162872022:1 gene:ENSG00000113328 gene_biotype:protein_coding transcript_biotype:protein_coding	FALSE	GO:0000079 // GO:0006949 // GO:0007067 // GO:0007095 // GO:0007420 // GO:0010243 // GO:0016049 // GO:0043066 // GO:0051301 // GO:0007049	regulation of cyclin-dependent protein serine/threonine kinase activity // syncytium formation // mitosis // mitotic G2 DNA damage checkpoint // brain development // response to organic nitrogen // cell growth // negative regulation of apoptotic process // cell division // cell cycle	GO:0005634 // GO:0030425 // GO:0043025 // GO:0048471	nucleus // dendrite // neuronal cell body // perinuclear region of cytoplasm	GO:0005515 // GO:0019904	protein binding // protein domain specific binding	---	---
16958083	6.4281	7.95033	5.51752	7.73095	7.49057	7.71497	7.06088	7.94853	-1.52223	-2.21342	-0.224404	-0.887642	-1.86783	-0.556023	-1.31181	0.00198852	0.55722	CCDC58	NM_001017928	RefSeq	Homo sapiens coiled-coil domain containing 58 (CCDC58), mRNA.	FALSE	---	---	GO:0005739	mitochondrion	---	---	---	---
16912453	3.63937	2.89471	4.47558	3.80143	2.93544	3.87143	3.42915	3.57459	0.744662	0.674147	-0.935995	-0.145444	0.709404	-0.54072	1.25012	0.00201485	0.55722	RNA5SP481	ENST00000516814	ENSEMBL	ncrna:rRNA chromosome:GRCh37:20:30596154:30596275:1 gene:ENSG00000252623 gene_biotype:rRNA transcript_biotype:rRNA	FALSE	---	---	---	---	---	---	---	---
17104519	2.96882	4.7248	3.48076	4.93615	3.71183	3.72445	3.6617	3.73274	-1.75598	-1.45539	-0.012621	-0.071044	-1.60569	-0.0418325	-1.56386	0.00202887	0.55722	RNY4P23	ENST00000364507	ENSEMBL	ncrna:misc_RNA chromosome:GRCh37:X:69616129:69616225:1 gene:ENSG00000201377 gene_biotype:misc_RNA transcript_biotype:misc_RNA	FALSE	---	---	---	---	---	---	---	---
16917892	5.15148	6.63663	4.72319	6.81764	5.94897	6.2779	5.65244	6.48401	-1.48515	-2.09445	-0.328927	-0.831569	-1.7898	-0.580248	-1.20955	0.00205617	0.55722	NAPB	NM_022080	RefSeq	Homo sapiens N-ethylmaleimide-sensitive factor attachment protein, beta (NAPB), mRNA.	FALSE	GO:0006886 // GO:0010807 // GO:0035249 // GO:0035494 // GO:0006810 // GO:0015031 // GO:0016192	intracellular protein transport // regulation of synaptic vesicle priming // synaptic transmission, glutamatergic // SNARE complex disassembly // transport // protein transport // vesicle-mediated transport	GO:0070044 // GO:0016020	synaptobrevin 2-SNAP-25-syntaxin-1a complex // membrane	GO:0019905	syntaxin binding	---	---
17017695	4.73712	4.30413	4.88682	4.18652	4.68325	5.30275	4.44568	5.67354	0.432993	0.700302	-0.619505	-1.22787	0.566647	-0.923686	1.49033	0.00208625	0.55722	---	ENST00000581845	ENSEMBL	ncrna:rRNA chromosome:GRCh37:HSCHR6_MHC_APD:32057628:32057748:-1 gene:ENSG00000266653 gene_biotype:rRNA transcript_biotype:rRNA	FALSE	---	---	---	---	---	---	---	---
16834867	5.16118	4.46713	6.00975	4.85349	4.79815	5.14551	5.17128	5.10108	0.694046	1.15626	-0.347367	0.070201	0.925152	-0.138583	1.06374	0.00209152	0.55722	HIGD1B	NM_016438	RefSeq	Homo sapiens HIG1 hypoxia inducible domain family, member 1B (HIGD1B), transcript variant 1, mRNA.	FALSE	---	---	GO:0016021 // GO:0016020	integral to membrane // membrane	---	---	---	---
16961200	4.06331	4.99057	3.33258	4.48618	3.77804	3.78404	3.5379	3.6439	-0.927253	-1.15361	-0.005997	-0.106002	-1.04043	-0.0559995	-0.98443	0.00209262	0.55722	ZBBX	NM_001199201	RefSeq	Homo sapiens zinc finger, B-box domain containing (ZBBX), transcript variant 1, mRNA.	FALSE	---	---	GO:0005622	intracellular	GO:0008270 // GO:0046872	zinc ion binding // metal ion binding	---	---
16956199	6.54852	7.16156	5.89595	6.92648	6.84589	6.16604	6.41242	6.32016	-0.613033	-1.03054	0.679845	0.092266	-0.821785	0.386055	-1.20784	0.00210957	0.55722	EIF4E3	NM_001134649	RefSeq	Homo sapiens eukaryotic translation initiation factor 4E family member 3 (EIF4E3), transcript variant 3, mRNA.	FALSE	GO:0006417 // GO:0019221 // GO:0006412 // GO:0006413	regulation of translation // cytokine-mediated signaling pathway // translation // translational initiation	GO:0005829 // GO:0005845 // GO:0005737	cytosol // mRNA cap binding complex // cytoplasm	GO:0003743 // GO:0003723	translation initiation factor activity // RNA binding	---	---
16975294	7.55551	8.35669	6.4134	8.50058	8.11407	7.98983	8.1043	8.36409	-0.801179	-2.08718	0.124246	-0.25979	-1.44418	-0.067772	-1.37641	0.00212534	0.55722	RPL9	NM_000661	RefSeq	Homo sapiens ribosomal protein L9 (RPL9), transcript variant 1, mRNA.	FALSE	GO:0000184 // GO:0006412 // GO:0006412 // GO:0006413 // GO:0006414 // GO:0006415 // GO:0006614 // GO:0010467 // GO:0016032 // GO:0016070 // GO:0016071 // GO:0019058 // GO:0019083 // GO:0044267 // GO:0006412	nuclear-transcribed mRNA catabolic process, nonsense-mediated decay // translation // translation // translational initiation // translational elongation // translational termination // SRP-dependent cotranslational protein targeting to membrane // gene expression // viral reproduction // RNA metabolic process // mRNA metabolic process // viral infectious cycle // viral transcription // cellular …	GO:0005730 // GO:0005737 // GO:0005829 // GO:0005840 // GO:0022625 // GO:0005622 // GO:0005840 // GO:0030529	nucleolus // cytoplasm // cytosol // ribosome // cytosolic large ribosomal subunit // intracellular // ribosome // ribonucleoprotein complex	GO:0003723 // GO:0003735 // GO:0019843 // GO:0003735 // GO:0003735	RNA binding // structural constituent of ribosome // rRNA binding // structural constituent of ribosome // structural constituent of ribosome	GenMAPP	Ribosomal_Proteins
16797147	5.52676	4.58434	5.81307	5.12023	4.89702	5.29127	5.56975	5.57833	0.94242	0.692843	-0.394253	-0.008585	0.817631	-0.201419	1.01905	0.00213394	0.55722	OTTHUMG00000170815 // RP11-982M15.7	OTTHUMT00000410525	Havana transcript	cdna:all chromosome:VEGA52:14:105119936:105122124:-1 Gene:OTTHUMG00000170815	FALSE	---	---	---	---	---	---	---	---
16698858	4.1378	3.82316	4.76504	4.02952	3.56246	4.29477	4.29369	4.79529	0.314641	0.735519	-0.732307	-0.501598	0.52508	-0.616953	1.14203	0.00218236	0.55722	---	n364254	NONCODE	accn=NULL class=lncRNA name=Human lincRNA ref=BodyMapLinc transcriptId=TCONS_00001791 cpcScore=-0.9976270 cnci=-0.2328913	FALSE	---	---	---	---	---	---	---	---
16775701	3.16914	2.77869	3.19982	2.68491	2.82312	3.6233	2.98908	3.73487	0.390445	0.514909	-0.800187	-0.74579	0.452677	-0.772988	1.22567	0.00218808	0.55722	---	n373802	NONCODE	accn=NULL class=lncRNA name=Human lincRNA ref=BodyMapLinc transcriptId=TCONS_00021864 cpcScore=-1.0742300 cnci=-1.0000000	FALSE	---	---	---	---	---	---	---	---
16694359	6.54913	6.55054	6.76547	7.05146	5.81147	7.03169	6.03946	7.20843	-0.001414	-0.285987	-1.22022	-1.16897	-0.143701	-1.19459	1.05089	0.00230744	0.55722	SCARNA4	NR_003005	RefSeq	Homo sapiens small Cajal body-specific RNA 4 (SCARNA4), guide RNA.	FALSE	---	---	---	---	---	---	---	---
17005897	5.94317	6.8669	5.76605	6.60104	6.47272	6.12473	6.26768	6.08751	-0.923731	-0.834993	0.347992	0.180163	-0.879362	0.264078	-1.14344	0.00232163	0.55722	ZSCAN16	ENST00000340487	ENSEMBL	cdna:known chromosome:GRCh37:6:28092338:28097860:1 gene:ENSG00000196812 gene_biotype:protein_coding transcript_biotype:protein_coding	FALSE	GO:0006351 // GO:0016032 // GO:0006355	transcription, DNA-dependent // viral reproduction // regulation of transcription, DNA-dependent	GO:0005634 // GO:0005622 // GO:0005634	nucleus // intracellular // nucleus	GO:0003677 // GO:0003700 // GO:0008270 // GO:0003676 // GO:0046872	DNA binding // sequence-specific DNA binding transcription factor activity // zinc ion binding // nucleic acid binding // metal ion binding	---	---
16901420	4.79186	4.16249	5.09673	4.46284	4.25768	4.5848	4.37216	4.65627	0.629372	0.633884	-0.327118	-0.284113	0.631628	-0.305615	0.937243	0.00234955	0.55722	---	n365512	NONCODE	accn=NULL class=lncRNA name=Human lincRNA ref=BodyMapLinc transcriptId=TCONS_00004368 cpcScore=-1.1010800 cnci=-0.2888693	FALSE	---	---	---	---	---	---	---	---
16914941	4.93143	4.20867	5.01869	4.40252	4.25044	4.54103	4.49066	4.82682	0.722765	0.616168	-0.290591	-0.336164	0.669466	-0.313377	0.982844	0.00238515	0.55722	---	AK024093	GenBank	Homo sapiens cDNA FLJ14031 fis, clone HEMBA1004335.	FALSE	---	---	---	---	---	---	---	---
16771303	6.99838	7.9367	6.41562	8.10551	8.04328	7.6328	7.2252	7.44118	-0.938314	-1.68989	0.410488	-0.215978	-1.3141	0.097255	-1.41136	0.00244723	0.55722	TRIAP1	NM_016399	RefSeq	Homo sapiens TP53 regulated inhibitor of apoptosis 1 (TRIAP1), mRNA.	FALSE	GO:0006977 // GO:0030330 // GO:0043066 // GO:0043154 // GO:0006915 // GO:0030330 // GO:0034644 // GO:0045944 // GO:1902166	DNA damage response, signal transduction by p53 class mediator resulting in cell cycle arrest // DNA damage response, signal transduction by p53 class mediator // negative regulation of apoptotic process // negative regulation of cysteine-type endopeptidase activity involved in apoptotic process // apoptotic process // DNA damage response, signal transduction by p53 class mediator // cellular res…	GO:0005739 // GO:0048471 // GO:0005737 // GO:0005739	mitochondrion // perinuclear region of cytoplasm // cytoplasm // mitochondrion	GO:0005515 // GO:0043027	protein binding // cysteine-type endopeptidase inhibitor activity involved in apoptotic process	---	---
17076804	6.21261	7.54611	4.77847	8.06721	7.51755	7.9316	6.50888	7.48477	-1.3335	-3.28874	-0.414057	-0.97589	-2.31112	-0.694974	-1.61615	0.0024982	0.55722	---	ENST00000522190	ENSEMBL	cdna:known chromosome:GRCh37:8:42392672:42393447:-1 gene:ENSG00000254165 gene_biotype:antisense transcript_biotype:antisense	FALSE	---	---	---	---	---	---	---	---
17073044	5.42594	4.5583	5.90184	4.50525	5.0505	5.14863	5.17709	5.01259	0.867638	1.39659	-0.098129	0.164504	1.13211	0.0331875	1.09893	0.00256423	0.55722	C8orf17	AF220264	GenBank	Homo sapiens MOST-1 mRNA, complete cds.	FALSE	---	---	GO:0005789 // GO:0005737 // GO:0005783 // GO:0016020 // GO:0031090 // GO:0043231	endoplasmic reticulum membrane // cytoplasm // endoplasmic reticulum // membrane // organelle membrane // intracellular membrane-bounded organelle	---	---	---	---
17083239	4.40072	5.80128	3.24365	5.43477	4.48716	3.89257	3.46618	4.22663	-1.40056	-2.19112	0.594594	-0.760442	-1.79584	-0.082924	-1.71292	0.00256791	0.55722	---	TCONS_l2_00029674-XLOC_l2_014694	Broad TUCP	linc-SLC1A1-1 chr9:+:3526722-3671624	FALSE	---	---	---	---	---	---	---	---
17014257	5.28256	4.68809	5.65261	4.23517	4.29979	4.80421	4.52731	4.434	0.594471	1.41744	-0.504417	0.09331	1.00596	-0.205553	1.21151	0.00263753	0.55722	FNDC1	NM_032532	RefSeq	Homo sapiens fibronectin type III domain containing 1 (FNDC1), mRNA.	FALSE	GO:0001934 // GO:0010666 // GO:0051223 // GO:0071456	positive regulation of protein phosphorylation // positive regulation of cardiac muscle cell apoptotic process // regulation of protein transport // cellular response to hypoxia	GO:0005576 // GO:0005886 // GO:0005911 // GO:0031966 // GO:0005737	extracellular region // plasma membrane // cell-cell junction // mitochondrial membrane // cytoplasm	---	---	---	---
16941885	6.79381	7.65081	6.45099	7.46115	7.27973	6.99034	6.78894	6.87954	-0.856993	-1.01016	0.289385	-0.0906	-0.933574	0.0993925	-1.03297	0.00268972	0.55722	CACNA2D3	NM_018398	RefSeq	Homo sapiens calcium channel, voltage-dependent, alpha 2/delta subunit 3 (CACNA2D3), mRNA.	FALSE	GO:0006810 // GO:0006811 // GO:0006816 // GO:0034765 // GO:0070588	transport // ion transport // calcium ion transport // regulation of ion transmembrane transport // calcium ion transmembrane transport	GO:0016021 // GO:0016020	integral to membrane // membrane	GO:0005245 // GO:0046872 // GO:0005244 // GO:0005262	voltage-gated calcium channel activity // metal ion binding // voltage-gated ion channel activity // calcium channel activity	---	---
16788669	4.31727	3.50435	5.09502	3.67008	3.41345	3.61455	3.81966	3.67362	0.812916	1.42493	-0.201093	0.146036	1.11892	-0.0275285	1.14645	0.00271687	0.55722	SNORD114-17	NR_003210	RefSeq	Homo sapiens small nucleolar RNA, C/D box 114-17 (SNORD114-17), small nucleolar RNA.	FALSE	---	---	---	---	---	---	---	---
16811061	4.98255	5.91149	4.79578	5.90415	5.87519	5.38242	5.30342	5.56306	-0.928941	-1.10837	0.49277	-0.259635	-1.01866	0.116567	-1.13522	0.00274354	0.55722	CALML4	NM_033429	RefSeq	Homo sapiens calmodulin-like 4 (CALML4), transcript variant 1, mRNA.	FALSE	---	---	---	---	GO:0005509	calcium ion binding	---	---
16835042	6.65604	8.0158	5.79847	7.62336	7.42771	7.34617	6.4612	7.29767	-1.35976	-1.82488	0.081536	-0.836475	-1.59232	-0.37747	-1.21485	0.00279474	0.55722	KANSL1-AS1	NR_034172	RefSeq	Homo sapiens KANSL1 antisense RNA 1 (KANSL1-AS1), non-coding RNA.	FALSE	---	---	---	---	---	---	---	---
17049252	3.879	3.22501	4.58441	3.67356	4.02427	4.49622	3.93497	4.37789	0.653993	0.910847	-0.47195	-0.442924	0.78242	-0.457437	1.23986	0.00281845	0.55722	SPDYE3	NM_001004351	RefSeq	Homo sapiens speedy homolog E3 (Xenopus laevis) (SPDYE3), mRNA.	FALSE	---	---	---	---	---	---	---	---
17011671	9.33413	10.349	8.04569	10.4736	11.0635	10.8355	10.4748	11.1566	-1.01486	-2.42795	0.22795	-0.68184	-1.72141	-0.226945	-1.49446	0.00283114	0.55722	AMD1	NM_001634	RefSeq	Homo sapiens adenosylmethionine decarboxylase 1 (AMD1), transcript variant 1, mRNA.	FALSE	GO:0006557 // GO:0006595 // GO:0006597 // GO:0008295 // GO:0034641 // GO:0044281 // GO:0006596 // GO:0006597 // GO:0008295	S-adenosylmethioninamine biosynthetic process // polyamine metabolic process // spermine biosynthetic process // spermidine biosynthetic process // cellular nitrogen compound metabolic process // small molecule metabolic process // polyamine biosynthetic process // spermine biosynthetic process // spermidine biosynthetic process	GO:0005829	cytosol	GO:0004014 // GO:0004014 // GO:0016829 // GO:0016831	adenosylmethionine decarboxylase activity // adenosylmethionine decarboxylase activity // lyase activity // carboxy-lyase activity	---	---
16985637	8.50955	9.14869	8.12441	9.14044	8.36459	8.28372	8.49149	8.33945	-0.639136	-1.01603	0.080866	0.152034	-0.827582	0.11645	-0.944032	0.00284473	0.55722	CDK7	NM_001799	RefSeq	Homo sapiens cyclin-dependent kinase 7 (CDK7), mRNA.	FALSE	GO:0000079 // GO:0000082 // GO:0000086 // GO:0000278 // GO:0000718 // GO:0006281 // GO:0006283 // GO:0006289 // GO:0006360 // GO:0006361 // GO:0006362 // GO:0006363 // GO:0006366 // GO:0006366 // GO:0006367 // GO:0006368 // GO:0006370 // GO:0007050 // GO:0008283 // GO:0010467 // GO:0016032 // GO:0022415 // GO:0030521 // GO:0045893 // GO:0045944 // GO:0050434 // GO:0051301 // GO:0006281 // GO:0006…	regulation of cyclin-dependent protein serine/threonine kinase activity // G1/S transition of mitotic cell cycle // G2/M transition of mitotic cell cycle // mitotic cell cycle // nucleotide-excision repair, DNA damage removal // DNA repair // transcription-coupled nucleotide-excision repair // nucleotide-excision repair // transcription from RNA polymerase I promoter // transcription initiation f…	GO:0005634 // GO:0005654 // GO:0005675 // GO:0005737 // GO:0005739 // GO:0048471 // GO:0005634 // GO:0005634 // GO:0005737	nucleus // nucleoplasm // holo TFIIH complex // cytoplasm // mitochondrion // perinuclear region of cytoplasm // nucleus // nucleus // cytoplasm	GO:0003713 // GO:0004672 // GO:0004693 // GO:0005515 // GO:0005524 // GO:0008022 // GO:0008094 // GO:0008353 // GO:0050681 // GO:0000166 // GO:0004672 // GO:0004674 // GO:0004693 // GO:0008353 // GO:0016301 // GO:0016740 // GO:0016772	transcription coactivator activity // protein kinase activity // cyclin-dependent protein serine/threonine kinase activity // protein binding // ATP binding // protein C-terminus binding // DNA-dependent ATPase activity // RNA polymerase II carboxy-terminal domain kinase activity // androgen receptor binding // nucleotide binding // protein kinase activity // protein serine/threonine kinase activ…	GenMAPP // GenMAPP	G1_to_S_cell_cycle_Reactome // RNA_transcription_Reactome
17117975	9.08191	9.90795	7.29419	9.8593	10.0132	9.88658	9.89452	10.2162	-0.826043	-2.56511	0.126592	-0.321705	-1.69558	-0.0975565	-1.59802	0.00284866	0.55722	LOC100506562	XM_003119852	RefSeq	PREDICTED: Homo sapiens protein LLP homolog (LOC100506562), mRNA.	FALSE	---	---	---	---	---	---	---	---
16833032	5.53093	4.59612	6.06712	5.00199	5.0412	5.3621	5.19202	5.11472	0.934814	1.06513	-0.320896	0.077295	0.999971	-0.121801	1.12177	0.00285725	0.55722	---	n375576	NONCODE	accn=NULL class=lncRNA name=Human lincRNA ref=BodyMapLinc transcriptId=TCONS_00025347 cpcScore=-0.7927010 cnci=-0.1157194	FALSE	---	---	---	---	---	---	---	---
17010097	4.72221	3.66997	4.80785	3.88519	3.93921	4.21277	4.31797	4.46036	1.05223	0.922663	-0.273569	-0.142395	0.987448	-0.207982	1.19543	0.0029314	0.55722	---	ENST00000522264	ENSEMBL	cdna:known chromosome:GRCh37:6:70932461:70951859:1 gene:ENSG00000253809 gene_biotype:antisense transcript_biotype:antisense	FALSE	---	---	---	---	---	---	---	---
16945465	5.14029	5.71874	5.01676	5.66175	5.54237	4.59753	4.53438	4.51673	-0.578451	-0.644991	0.944843	0.017649	-0.611721	0.481246	-1.09297	0.00294614	0.55722	---	TCONS_l2_00018852-XLOC_l2_009883	Broad TUCP	linc-COL6A5-3 chr3:+:129831476-129839433	FALSE	---	---	---	---	---	---	---	---
16775229	4.76968	4.2728	5.20016	4.26697	4.58278	5.01241	4.60968	4.99802	0.496888	0.933191	-0.429628	-0.388337	0.71504	-0.408982	1.12402	0.00299461	0.55722	OR7E156P	NR_002171	RefSeq	Homo sapiens olfactory receptor, family 7, subfamily E, member 156 pseudogene (OR7E156P), non-coding RNA.	FALSE	---	---	---	---	---	---	---	---
16810976	3.58343	4.89736	2.51952	4.71764	4.05538	4.15015	3.00882	3.79703	-1.31393	-2.19812	-0.094774	-0.788206	-1.75602	-0.44149	-1.31453	0.00301149	0.55722	SNORD18A	NR_002441	RefSeq	Homo sapiens small nucleolar RNA, C/D box 18A (SNORD18A), small nucleolar RNA.	FALSE	---	---	---	---	---	---	---	---
16847839	6.44516	8.06019	4.62605	8.68791	7.59106	8.13282	7.02307	7.98852	-1.61504	-4.06185	-0.54176	-0.965452	-2.83844	-0.753606	-2.08484	0.00301515	0.55722	MIR5047	NR_039969	RefSeq	Homo sapiens microRNA 5047 (MIR5047), microRNA.	FALSE	---	---	---	---	---	---	---	---
16828108	4.32639	6.38408	4.00599	4.45288	4.48207	7.62765	3.87761	6.80394	-2.05769	-0.446894	-3.14559	-2.92633	-1.25229	-3.03596	1.78367	0.00313799	0.55722	SNORD71	NR_003059	RefSeq	Homo sapiens small nucleolar RNA, C/D box 71 (SNORD71), small nucleolar RNA.	FALSE	---	---	---	---	---	---	---	---
16785151	5.32097	4.93232	6.1928	4.92293	4.66015	5.35255	4.70496	4.80384	0.388644	1.26987	-0.692404	-0.09888	0.829257	-0.395642	1.2249	0.003155	0.55722	---	ENST00000384443	ENSEMBL	ncrna:snRNA chromosome:GRCh37:14:64097396:64097499:1 gene:ENSG00000207172 gene_biotype:snRNA transcript_biotype:snRNA	FALSE	---	---	---	---	---	---	---	---
17046627	7.33866	8.1205	6.54614	7.82142	8.15289	7.74632	7.494	7.79417	-0.78184	-1.27529	0.406576	-0.300166	-1.02856	0.053205	-1.08177	0.0031704	0.55722	CRCP	ENST00000395326	ENSEMBL	cdna:known chromosome:GRCh37:7:65579592:65619548:1 gene:ENSG00000241258 gene_biotype:protein_coding transcript_biotype:protein_coding	FALSE	GO:0006383 // GO:0007218 // GO:0007340 // GO:0045087 // GO:0051607 // GO:0006351 // GO:0044237	transcription from RNA polymerase III promoter // neuropeptide signaling pathway // acrosome reaction // innate immune response // defense response to virus // transcription, DNA-dependent // cellular metabolic process	GO:0001669 // GO:0005634 // GO:0005886 // GO:0009360 // GO:0016020	acrosomal vesicle // nucleus // plasma membrane // DNA polymerase III complex // membrane	GO:0000166 // GO:0001635 // GO:0003899 // GO:0004948 // GO:0003824 // GO:0003899	nucleotide binding // calcitonin gene-related polypeptide receptor activity // DNA-directed RNA polymerase activity // calcitonin receptor activity // catalytic activity // DNA-directed RNA polymerase activity	GenMAPP	Smooth_muscle_contraction
16803966	5.51147	7.20155	5.02191	7.50896	6.03008	6.56944	5.61311	6.704	-1.69008	-2.48705	-0.539369	-1.0909	-2.08857	-0.815133	-1.27343	0.00323259	0.55722	UBE2Q2P3	NR_024474	RefSeq	Homo sapiens ubiquitin-conjugating enzyme E2Q family member 2 pseudogene 3 (UBE2Q2P3), non-coding RNA.	FALSE	---	---	---	---	---	---	---	---
16893773	7.87072	8.55577	7.27524	8.34496	8.43809	8.1269	8.05937	8.0108	-0.68505	-1.06971	0.311197	0.048572	-0.877381	0.179884	-1.05726	0.00336008	0.55722	TMEM18	NM_152834	RefSeq	Homo sapiens transmembrane protein 18 (TMEM18), mRNA.	FALSE	GO:0006351 // GO:0016477	transcription, DNA-dependent // cell migration	GO:0005737 // GO:0016021 // GO:0031965 // GO:0005634 // GO:0016020 // GO:0031965	cytoplasm // integral to membrane // nuclear membrane // nucleus // membrane // nuclear membrane	GO:0003677	DNA binding	---	---
17100390	9.42522	9.73883	7.96205	9.48243	10.3905	9.58618	9.52407	9.39919	-0.313603	-1.52038	0.804336	0.124881	-0.916992	0.464609	-1.3816	0.00336244	0.55722	TMEM203	NM_053045	RefSeq	Homo sapiens transmembrane protein 203 (TMEM203), mRNA.	FALSE	---	---	GO:0016021 // GO:0016020	integral to membrane // membrane	---	---	---	---
16851026	8.78979	9.04649	7.39883	8.96663	10.1785	9.23526	9.25343	9.18192	-0.256705	-1.5678	0.94324	0.07151	-0.912251	0.507375	-1.41963	0.00344609	0.55722	IMPA2	NM_014214	RefSeq	Homo sapiens inositol(myo)-1(or 4)-monophosphatase 2 (IMPA2), mRNA.	FALSE	GO:0006021 // GO:0006796 // GO:0007165 // GO:0043647 // GO:0044281 // GO:0046854 // GO:0046855	inositol biosynthetic process // phosphate-containing compound metabolic process // signal transduction // inositol phosphate metabolic process // small molecule metabolic process // phosphatidylinositol phosphorylation // inositol phosphate dephosphorylation	GO:0005737 // GO:0005829	cytoplasm // cytosol	GO:0008934 // GO:0042803 // GO:0046872 // GO:0052832 // GO:0052833 // GO:0008934 // GO:0008934 // GO:0016787 // GO:0052834	inositol monophosphate 1-phosphatase activity // protein homodimerization activity // metal ion binding // inositol monophosphate 3-phosphatase activity // inositol monophosphate 4-phosphatase activity // inositol monophosphate 1-phosphatase activity // inositol monophosphate 1-phosphatase activity // hydrolase activity // inositol monophosphate phosphatase activity	---	---
16784084	3.35254	3.28697	3.56293	3.73717	3.41285	4.28785	3.09142	4.25919	0.065572	-0.174245	-0.874999	-1.16777	-0.0543365	-1.02138	0.967047	0.00346198	0.55722	---	ENST00000364506	ENSEMBL	ncrna:snoRNA chromosome:GRCh37:14:51710808:51710942:1 gene:ENSG00000201376 gene_biotype:snoRNA transcript_biotype:snoRNA	FALSE	---	---	---	---	---	---	---	---
16869017	9.53383	10.6891	8.1127	10.1052	10.5833	10.6887	9.76168	10.4407	-1.15529	-1.99247	-0.10538	-0.679015	-1.57388	-0.392197	-1.18168	0.00348497	0.55722	ELOF1	NM_032377	RefSeq	Homo sapiens elongation factor 1 homolog (S. cerevisiae) (ELOF1), mRNA.	FALSE	GO:0006351 // GO:0006355	transcription, DNA-dependent // regulation of transcription, DNA-dependent	GO:0005634	nucleus	GO:0046872	metal ion binding	---	---
16761535	3.03227	2.63119	3.0633	2.72462	2.72281	3.2962	2.84896	3.41602	0.401074	0.338674	-0.573391	-0.567058	0.369874	-0.570225	0.940098	0.00355667	0.55722	PRB3	NM_006249	RefSeq	Homo sapiens proline-rich protein BstNI subfamily 3 (PRB3), mRNA.	FALSE	GO:0008150	biological_process	GO:0005576 // GO:0005576	extracellular region // extracellular region	---	---	---	---
16745148	5.86328	6.84663	5.04357	6.77684	6.76524	6.77616	6.2245	6.65214	-0.983354	-1.73327	-0.01092	-0.427643	-1.35831	-0.219281	-1.13903	0.00367446	0.55722	RPS25	ENST00000527673	ENSEMBL	cdna:known chromosome:GRCh37:11:118886422:118889400:-1 gene:ENSG00000118181 gene_biotype:protein_coding transcript_biotype:protein_coding	FALSE	GO:0000028 // GO:0000184 // GO:0006412 // GO:0006412 // GO:0006412 // GO:0006413 // GO:0006414 // GO:0006415 // GO:0006614 // GO:0010467 // GO:0016032 // GO:0016070 // GO:0016071 // GO:0019058 // GO:0019083 // GO:0044267	ribosomal small subunit assembly // nuclear-transcribed mRNA catabolic process, nonsense-mediated decay // translation // translation // translation // translational initiation // translational elongation // translational termination // SRP-dependent cotranslational protein targeting to membrane // gene expression // viral reproduction // RNA metabolic process // mRNA metabolic process // viral i…	GO:0005730 // GO:0005737 // GO:0005829 // GO:0005840 // GO:0005840 // GO:0015935 // GO:0022627 // GO:0022627 // GO:0005840 // GO:0030529	nucleolus // cytoplasm // cytosol // ribosome // ribosome // small ribosomal subunit // cytosolic small ribosomal subunit // cytosolic small ribosomal subunit // ribosome // ribonucleoprotein complex	GO:0003723 // GO:0003735	RNA binding // structural constituent of ribosome	GenMAPP	Ribosomal_Proteins
16773086	4.77082	6.34715	4.29445	5.42252	4.91096	4.88377	4.44329	4.88818	-1.57633	-1.12808	0.027194	-0.444896	-1.35221	-0.208851	-1.14335	0.00374141	0.55722	FGF9	NM_002010	RefSeq	Homo sapiens fibroblast growth factor 9 (glia-activating factor) (FGF9), mRNA.	FALSE	GO:0001525 // GO:0001649 // GO:0002053 // GO:0002062 // GO:0006606 // GO:0007165 // GO:0007173 // GO:0007267 // GO:0008284 // GO:0008286 // GO:0008543 // GO:0008543 // GO:0008584 // GO:0010628 // GO:0030178 // GO:0030238 // GO:0030326 // GO:0030949 // GO:0042472 // GO:0043410 // GO:0045087 // GO:0045880 // GO:0048011 // GO:0048015 // GO:0048505 // GO:0048566 // GO:0048706 // GO:0050679 // GO:0051…	angiogenesis // osteoblast differentiation // positive regulation of mesenchymal cell proliferation // chondrocyte differentiation // protein import into nucleus // signal transduction // epidermal growth factor receptor signaling pathway // cell-cell signaling // positive regulation of cell proliferation // insulin receptor signaling pathway // fibroblast growth factor receptor signaling pathway…	GO:0005576 // GO:0005604 // GO:0005615 // GO:0005737 // GO:0005576 // GO:0005615	extracellular region // basement membrane // extracellular space // cytoplasm // extracellular region // extracellular space	GO:0005104 // GO:0008083 // GO:0008201 // GO:0005102 // GO:0008083	fibroblast growth factor receptor binding // growth factor activity // heparin binding // receptor binding // growth factor activity	---	---
17118052	5.69638	4.92636	5.90215	5.51078	5.18289	5.54561	5.22	6.02589	0.770015	0.391372	-0.362725	-0.805895	0.580693	-0.58431	1.165	0.0037428	0.55722	OTTHUMG00000161851 // RP11-432M8.9	OTTHUMT00000366231	Havana transcript	cdna:all chromosome:VEGA52:5:17611099:17611692:1 Gene:OTTHUMG00000161851	FALSE	---	---	---	---	---	---	---	---
17074795	4.77014	4.28784	5.8848	4.54317	4.18354	4.99563	4.75909	4.7038	0.482298	1.34162	-0.812092	0.055288	0.911961	-0.378402	1.29036	0.00374548	0.55722	---	n345977	NONCODE	accn=NULL class=lincRNA name=Human lincRNA ref=Scripture Reconstruction LincRNAs By Luo transcriptId=linc_luo_1526 cpcScore=-1.3550100 cnci=-0.0937694	FALSE	---	---	---	---	---	---	---	---
16874512	6.90705	6.30004	6.73388	6.61015	6.77182	7.28228	5.88057	7.5196	0.60701	0.12373	-0.510462	-1.63903	0.36537	-1.07475	1.44012	0.00378603	0.55722	SNAR-D	NR_024243	RefSeq	Homo sapiens small ILF3/NF90-associated RNA D (SNAR-D), small nuclear RNA.	FALSE	---	---	---	---	---	---	---	---
17013664	8.02944	9.20494	6.14193	9.30288	9.34796	9.04868	8.54624	9.34717	-1.1755	-3.16095	0.299284	-0.800934	-2.16823	-0.250825	-1.9174	0.00379906	0.55722	PPP1R14C	NM_030949	RefSeq	Homo sapiens protein phosphatase 1, regulatory (inhibitor) subunit 14C (PPP1R14C), mRNA.	FALSE	GO:0042325	regulation of phosphorylation	GO:0005737 // GO:0016020	cytoplasm // membrane	GO:0004865 // GO:0004864	protein serine/threonine phosphatase inhibitor activity // protein phosphatase inhibitor activity	---	---
16984968	3.37395	3.05634	3.57553	3.61202	2.92749	3.60687	2.73755	3.95878	0.317607	-0.036496	-0.67938	-1.22122	0.140555	-0.9503	1.09086	0.00383731	0.55722	---	ENST00000459264	ENSEMBL	ncrna:snoRNA chromosome:GRCh37:5:56152975:56153078:1 gene:ENSG00000238717 gene_biotype:snoRNA transcript_biotype:snoRNA	FALSE	---	---	---	---	---	---	---	---
16977579	7.31982	8.06567	7.14935	8.25236	7.0497	6.94532	7.23036	7.21102	-0.745858	-1.10301	0.104377	0.019342	-0.924434	0.0618595	-0.986293	0.0040043	0.55722	FAM175A	NM_139076	RefSeq	Homo sapiens family with sequence similarity 175, member A (FAM175A), mRNA.	FALSE	GO:0006302 // GO:0010212 // GO:0016568 // GO:0031572 // GO:0045739 // GO:0006281 // GO:0006974	double-strand break repair // response to ionizing radiation // chromatin modification // G2 DNA damage checkpoint // positive regulation of DNA repair // DNA repair // response to DNA damage stimulus	GO:0005634 // GO:0070531 // GO:0005634	nucleus // BRCA1-A complex // nucleus	GO:0005515 // GO:0031593	protein binding // polyubiquitin binding	---	---
16997751	8.44408	9.1475	7.8512	9.08663	8.97267	8.85393	8.77913	8.95101	-0.70342	-1.23543	0.118743	-0.171879	-0.969425	-0.026568	-0.942856	0.00401571	0.55722	RPS23	ENST00000296674	ENSEMBL	cdna:known chromosome:GRCh37:5:81569177:81574396:-1 gene:ENSG00000186468 gene_biotype:protein_coding transcript_biotype:protein_coding	FALSE	GO:0000184 // GO:0006412 // GO:0006412 // GO:0006413 // GO:0006414 // GO:0006415 // GO:0006614 // GO:0010467 // GO:0016032 // GO:0016070 // GO:0016071 // GO:0019058 // GO:0019083 // GO:0044267 // GO:0006412	nuclear-transcribed mRNA catabolic process, nonsense-mediated decay // translation // translation // translational initiation // translational elongation // translational termination // SRP-dependent cotranslational protein targeting to membrane // gene expression // viral reproduction // RNA metabolic process // mRNA metabolic process // viral infectious cycle // viral transcription // cellular …	GO:0005829 // GO:0005840 // GO:0022627 // GO:0005622 // GO:0005840 // GO:0015935 // GO:0030529	cytosol // ribosome // cytosolic small ribosomal subunit // intracellular // ribosome // small ribosomal subunit // ribonucleoprotein complex	GO:0003735 // GO:0005515 // GO:0003674	structural constituent of ribosome // protein binding // molecular_function	GenMAPP // GenMAPP	Ribosomal_Proteins // mRNA_processing_binding_Reactome
16872824	3.06684	2.77952	3.47346	2.87792	2.63885	3.03456	2.80598	3.58223	0.287314	0.595541	-0.395706	-0.776256	0.441427	-0.585981	1.02741	0.00411243	0.55722	CEACAM8	NM_001816	RefSeq	Homo sapiens carcinoembryonic antigen-related cell adhesion molecule 8 (CEACAM8), mRNA.	FALSE	GO:0006955	immune response	GO:0005615 // GO:0005886 // GO:0005887 // GO:0031225 // GO:0005886 // GO:0016020	extracellular space // plasma membrane // integral to plasma membrane // anchored to membrane // plasma membrane // membrane	---	---	---	---
17102041	9.20422	10.1324	7.62974	10.3139	10.0228	9.91384	9.54484	10.1225	-0.928188	-2.68412	0.108933	-0.57765	-1.80615	-0.234358	-1.5718	0.00412617	0.55722	SMS	NM_004595	RefSeq	Homo sapiens spermine synthase (SMS), transcript variant 1, mRNA.	FALSE	GO:0006555 // GO:0006595 // GO:0006597 // GO:0034641 // GO:0044281	methionine metabolic process // polyamine metabolic process // spermine biosynthetic process // cellular nitrogen compound metabolic process // small molecule metabolic process	GO:0005829	cytosol	GO:0004766 // GO:0016768 // GO:0003824 // GO:0016740	spermidine synthase activity // spermine synthase activity // catalytic activity // transferase activity	---	---
16672426	8.76185	7.92349	8.74144	7.69245	7.31154	7.37818	6.67639	6.69422	0.838358	1.04899	-0.066636	-0.017827	0.943676	-0.0422315	0.985907	0.00427566	0.55722	RNA5SP60	ENST00000410620	ENSEMBL	ncrna:rRNA chromosome:GRCh37:1:159148263:159148349:1 gene:ENSG00000222552 gene_biotype:rRNA transcript_biotype:rRNA	FALSE	---	---	---	---	---	---	---	---
16969410	2.87294	2.42508	2.94933	2.5068	2.56969	2.96057	2.48926	3.15672	0.44786	0.442532	-0.390879	-0.667459	0.445196	-0.529169	0.974365	0.00431054	0.55722	---	ENST00000516097	ENSEMBL	ncrna:snRNA chromosome:GRCh37:4:105895819:105895928:1 gene:ENSG00000251906 gene_biotype:snRNA transcript_biotype:snRNA	FALSE	---	---	---	---	---	---	---	---
16724973	6.65701	8.09406	5.75627	7.56259	7.84991	7.61148	6.42872	7.26779	-1.43704	-1.80632	0.238436	-0.839068	-1.62168	-0.300316	-1.32137	0.00431303	0.55722	C11orf31	NM_170746	RefSeq	Homo sapiens chromosome 11 open reading frame 31 (C11orf31), mRNA.	FALSE	GO:0045454	cell redox homeostasis	---	---	GO:0008430	selenium binding	---	---
16748449	7.28425	7.40702	4.74838	8.0622	8.46385	6.78918	8.25867	7.76628	-0.122761	-3.31382	1.67467	0.492385	-1.71829	1.08353	-2.80182	0.00433732	0.55722	PTMA	NM_001099285	RefSeq	Homo sapiens prothymosin, alpha (PTMA), transcript variant 1, mRNA.	FALSE	GO:0006351	transcription, DNA-dependent	GO:0005634 // GO:0005730 // GO:0005737 // GO:0005634 // GO:0005634	nucleus // nucleolus // cytoplasm // nucleus // nucleus	---	---	---	---
16988297	7.28425	7.40702	4.74838	8.0622	8.46385	6.78918	8.25867	7.76628	-0.122761	-3.31382	1.67467	0.492385	-1.71829	1.08353	-2.80182	0.00433732	0.55722	PTMA	NM_001099285	RefSeq	Homo sapiens prothymosin, alpha (PTMA), transcript variant 1, mRNA.	FALSE	GO:0006351	transcription, DNA-dependent	GO:0005634 // GO:0005730 // GO:0005737 // GO:0005634 // GO:0005634	nucleus // nucleolus // cytoplasm // nucleus // nucleus	---	---	---	---
16761116	7.28425	7.40702	4.74838	8.0622	8.46385	6.78918	8.25867	7.76628	-0.122761	-3.31382	1.67467	0.492385	-1.71829	1.08353	-2.80182	0.00433732	0.55722	MIR1244-1	NR_036052	RefSeq	Homo sapiens microRNA 1244-1 (MIR1244-1), microRNA.	FALSE	---	---	---	---	---	---	---	---
17092870	6.54284	8.17956	5.91254	7.39403	7.59288	7.47758	6.64443	7.57364	-1.63672	-1.48149	0.115294	-0.929211	-1.5591	-0.406959	-1.15215	0.00442944	0.55722	MIR31HG	NR_027054	RefSeq	Homo sapiens MIR31 host gene (non-protein coding) (MIR31HG), non-coding RNA.	FALSE	---	---	---	---	---	---	---	---
16878438	5.61791	6.4991	3.97156	5.96837	5.49139	5.68557	5.23671	5.60367	-0.881181	-1.99681	-0.194187	-0.366964	-1.439	-0.280575	-1.15842	0.00450081	0.55722	MIR4263	NR_036230	RefSeq	Homo sapiens microRNA 4263 (MIR4263), microRNA.	FALSE	---	---	---	---	---	---	---	---
17117619	7.66674	8.78052	6.48951	9.01684	7.79421	8.17929	7.29801	8.05865	-1.11378	-2.52733	-0.385075	-0.760633	-1.82055	-0.572854	-1.2477	0.00451744	0.55722	---	TCONS_l2_00015489-XLOC_l2_007567	Broad TUCP	linc-C2orf27A-1 chr2:+:132442469-132457434	FALSE	---	---	---	---	---	---	---	---
16961466	7.08204	8.86032	6.31251	8.45303	8.45313	8.99008	7.61431	8.93578	-1.77828	-2.14052	-0.536953	-1.32146	-1.9594	-0.929207	-1.03019	0.00456592	0.55722	RPL22L1	ENST00000295830	ENSEMBL	cdna:known chromosome:GRCh37:3:170582664:170588272:-1 gene:ENSG00000163584 gene_biotype:protein_coding transcript_biotype:protein_coding	FALSE	GO:0006412	translation	GO:0005840 // GO:0005622 // GO:0030529	ribosome // intracellular // ribonucleoprotein complex	GO:0003735	structural constituent of ribosome	---	---
16742144	2.86645	3.19663	2.51784	2.74816	3.13328	2.5271	3.16744	2.42478	-0.330178	-0.230317	0.606182	0.742669	-0.280247	0.674426	-0.954673	0.0045921	0.55722	---	ENST00000390975	ENSEMBL	ncrna:snoRNA chromosome:GRCh37:11:74427732:74427794:-1 gene:ENSG00000212277 gene_biotype:snoRNA transcript_biotype:snoRNA	FALSE	---	---	---	---	---	---	---	---
16743338	7.37999	8.37861	5.06128	8.85509	7.57614	7.22404	7.38788	7.82569	-0.998622	-3.79381	0.352102	-0.437811	-2.39622	-0.0428545	-2.35336	0.00463048	0.55722	TAF1D	BC001972	GenBank	Homo sapiens TATA box binding protein (TBP)-associated factor, RNA polymerase I, D, 41kDa, mRNA (cDNA clone MGC:5306 IMAGE:3460203), complete cds.	FALSE	GO:0006351 // GO:0006355	transcription, DNA-dependent // regulation of transcription, DNA-dependent	GO:0005634 // GO:0005668	nucleus // RNA polymerase transcription factor SL1 complex	GO:0003677 // GO:0005515	DNA binding // protein binding	---	---
16816660	6.75697	8.04528	6.11453	7.52437	7.31353	6.88819	6.37082	6.9829	-1.28831	-1.40984	0.425333	-0.612083	-1.34908	-0.093375	-1.2557	0.00467343	0.55722	TMEM159	NM_020422	RefSeq	Homo sapiens transmembrane protein 159 (TMEM159), mRNA.	FALSE	---	---	GO:0016021 // GO:0016020	integral to membrane // membrane	---	---	---	---
16996176	4.07609	3.32763	3.90486	3.57888	3.46394	3.76883	3.60893	4.39283	0.748457	0.325984	-0.304882	-0.783898	0.53722	-0.54439	1.08161	0.00473114	0.55722	MIR449A	NR_029960	RefSeq	Homo sapiens microRNA 449a (MIR449A), microRNA.	FALSE	---	---	---	---	---	---	---	---
16830146	8.07546	9.58863	7.31612	9.59382	9.23459	9.41235	8.77027	9.66021	-1.51317	-2.2777	-0.177763	-0.889947	-1.89544	-0.533855	-1.36158	0.00475031	0.55722	MIS12	NM_024039	RefSeq	Homo sapiens MIS12, MIND kinetochore complex component, homolog (S. pombe) (MIS12), transcript variant 2, mRNA.	FALSE	GO:0000278 // GO:0007059 // GO:0007067 // GO:0051301 // GO:0051382 // GO:0007049 // GO:0007059	mitotic cell cycle // chromosome segregation // mitosis // cell division // kinetochore assembly // cell cycle // chromosome segregation	GO:0000444 // GO:0005634 // GO:0005829 // GO:0000775 // GO:0000776 // GO:0000777 // GO:0005634 // GO:0005694	MIS12/MIND type complex // nucleus // cytosol // chromosome, centromeric region // kinetochore // condensed chromosome kinetochore // nucleus // chromosome	GO:0005515	protein binding	---	---
16845727	9.52997	10.4108	8.08541	10.2945	10.3941	10.4658	10.1036	10.5534	-0.88079	-2.20908	-0.07175	-0.44976	-1.54493	-0.260755	-1.28418	0.00477522	0.55722	CCDC43	NM_144609	RefSeq	Homo sapiens coiled-coil domain containing 43 (CCDC43), transcript variant 1, mRNA.	FALSE	---	---	---	---	---	---	---	---
17044795	6.77186	7.92353	5.71547	8.09463	8.10845	7.90004	7.33819	8.14213	-1.15167	-2.37916	0.208414	-0.80394	-1.76541	-0.297763	-1.46765	0.00479697	0.55722	DKFZP586I1420	NR_002186	RefSeq	Homo sapiens uncharacterized protein DKFZp586I1420 (DKFZP586I1420), non-coding RNA.	FALSE	---	---	---	---	---	---	---	---
16702605	4.56145	4.09357	4.88504	3.95014	4.09525	4.36256	4.15611	4.39153	0.467876	0.934901	-0.267307	-0.23542	0.701388	-0.251364	0.952752	0.00484842	0.55722	---	TCONS_l2_00002890-XLOC_l2_001483	Broad TUCP	linc-PRPF18-1 chr10:+:13569854-13572257	FALSE	---	---	---	---	---	---	---	---
16918351	9.72157	10.2262	8.73771	10.1059	10.5845	9.89509	9.84522	9.95951	-0.504593	-1.36814	0.689426	-0.114285	-0.936369	0.287571	-1.22394	0.00486181	0.55722	COMMD7	NM_053041	RefSeq	Homo sapiens COMM domain containing 7 (COMMD7), transcript variant 1, mRNA.	FALSE	GO:0032088 // GO:0033209 // GO:0045892	negative regulation of NF-kappaB transcription factor activity // tumor necrosis factor-mediated signaling pathway // negative regulation of transcription, DNA-dependent	GO:0005575	cellular_component	GO:0005515 // GO:0051059	protein binding // NF-kappaB binding	---	---
17088439	4.10976	3.46882	3.86253	3.61782	3.70394	4.6403	3.90217	4.12339	0.640938	0.244717	-0.936355	-0.221218	0.442827	-0.578786	1.02161	0.00487758	0.55722	---	EU250754	GenBank	Homo sapiens clone HA_003194 mRNA sequence.	FALSE	---	---	---	---	---	---	---	---
16681082	10.0988	10.5899	8.10384	10.4494	11.1329	10.8328	10.4643	10.7238	-0.49116	-2.34553	0.30019	-0.25946	-1.41835	0.020365	-1.43871	0.00494229	0.55722	ICMT	NM_012405	RefSeq	Homo sapiens isoprenylcysteine carboxyl methyltransferase (ICMT), mRNA.	FALSE	GO:0001701 // GO:0001889 // GO:0006464 // GO:0006481 // GO:0006612 // GO:0008284 // GO:0035264 // GO:0046578 // GO:0006479 // GO:0006481 // GO:0008104 // GO:0032259	in utero embryonic development // liver development // cellular protein modification process // C-terminal protein methylation // protein targeting to membrane // positive regulation of cell proliferation // multicellular organism growth // regulation of Ras protein signal transduction // protein methylation // C-terminal protein methylation // protein localization // methylation	GO:0005783 // GO:0005789 // GO:0016020 // GO:0016021 // GO:0005783 // GO:0005783 // GO:0016020	endoplasmic reticulum // endoplasmic reticulum membrane // membrane // integral to membrane // endoplasmic reticulum // endoplasmic reticulum // membrane	GO:0003880 // GO:0004671 // GO:0008140 // GO:0008168 // GO:0016740	protein C-terminal carboxyl O-methyltransferase activity // protein C-terminal S-isoprenylcysteine carboxyl O-methyltransferase activity // cAMP response element binding protein binding // methyltransferase activity // transferase activity	---	---
17024500	4.05054	3.77719	4.48016	3.77805	3.65772	3.91329	3.76735	4.35997	0.273356	0.702105	-0.255571	-0.592622	0.487731	-0.424096	0.911827	0.00496304	0.55722	---	ENST00000419168	ENSEMBL	cdna:known chromosome:GRCh37:6:146917094:146920067:-1 gene:ENSG00000237468 gene_biotype:processed_transcript transcript_biotype:processed_transcript	FALSE	---	---	---	---	---	---	---	---
16890099	7.41444	8.09898	6.25534	8.28947	8.87515	8.58465	8.2885	8.64568	-0.684539	-2.03413	0.290501	-0.357178	-1.35934	-0.0333385	-1.326	0.00498127	0.55722	CCNYL1	NM_001142300	RefSeq	Homo sapiens cyclin Y-like 1 (CCNYL1), transcript variant 1, mRNA.	FALSE	GO:0000079	regulation of cyclin-dependent protein serine/threonine kinase activity	---	---	GO:0019901	protein kinase binding	---	---
16989396	5.86198	6.48479	5.14122	6.354	6.01417	5.6604	5.81241	5.73756	-0.622804	-1.21278	0.353768	0.074841	-0.917791	0.214305	-1.1321	0.00498688	0.55722	PCBD2	ENST00000512783	ENSEMBL	cdna:known chromosome:GRCh37:5:134240810:134305350:1 gene:ENSG00000132570 gene_biotype:protein_coding transcript_biotype:protein_coding	FALSE	GO:0006729 // GO:0045893 // GO:0051289 // GO:0051291	tetrahydrobiopterin biosynthetic process // positive regulation of transcription, DNA-dependent // protein homotetramerization // protein heterooligomerization	GO:0005634 // GO:0005739 // GO:0005575	nucleus // mitochondrion // cellular_component	GO:0004505 // GO:0005515 // GO:0008124 // GO:0005515 // GO:0016829	phenylalanine 4-monooxygenase activity // protein binding // 4-alpha-hydroxytetrahydrobiopterin dehydratase activity // protein binding // lyase activity	GenMAPP	Glycogen_Metabolism
16663332	7.33121	7.94012	6.69258	7.95992	7.81494	7.12431	7.11773	7.04547	-0.608911	-1.26734	0.69063	0.072263	-0.938124	0.381446	-1.31957	0.00499332	0.55722	C1orf50	NM_024097	RefSeq	Homo sapiens chromosome 1 open reading frame 50 (C1orf50), transcript variant 1, mRNA.	FALSE	---	---	---	---	---	---	---	---
17110495	7.33607	7.76008	6.4905	7.72494	8.29847	7.71037	7.72097	7.69922	-0.424011	-1.23444	0.588103	0.02175	-0.829228	0.304926	-1.13415	0.00504523	0.55722	UXT	NM_153477	RefSeq	Homo sapiens ubiquitously-expressed, prefoldin-like chaperone (UXT), transcript variant 1, mRNA.	FALSE	GO:0000122 // GO:0000226 // GO:0006457 // GO:0047497 // GO:0051297 // GO:0006351 // GO:0006355	negative regulation of transcription from RNA polymerase II promoter // microtubule cytoskeleton organization // protein folding // mitochondrion transport along microtubule // centrosome organization // transcription, DNA-dependent // regulation of transcription, DNA-dependent	GO:0000930 // GO:0005634 // GO:0005737 // GO:0005813 // GO:0005856 // GO:0016272 // GO:0005634 // GO:0005737 // GO:0005815 // GO:0005856	gamma-tubulin complex // nucleus // cytoplasm // centrosome // cytoskeleton // prefoldin complex // nucleus // cytoplasm // microtubule organizing center // cytoskeleton	GO:0001106 // GO:0003682 // GO:0005515 // GO:0008017 // GO:0048487 // GO:0051015 // GO:0051082	RNA polymerase II transcription corepressor activity // chromatin binding // protein binding // microtubule binding // beta-tubulin binding // actin filament binding // unfolded protein binding	---	---
16708097	7.49938	8.22473	6.74401	8.38536	7.81002	7.92166	7.79374	7.98609	-0.725351	-1.64135	-0.111642	-0.19235	-1.18335	-0.151996	-1.03135	0.00506982	0.55722	R3HCC1L	NM_001256619	RefSeq	Homo sapiens R3H domain and coiled-coil containing 1-like (R3HCC1L), transcript variant 1, mRNA.	FALSE	---	---	---	---	GO:0000166	nucleotide binding	---	---
16717224	5.79116	6.65744	4.8818	6.15174	6.95717	6.50854	6.05378	6.44029	-0.866279	-1.26994	0.448632	-0.386506	-1.06811	0.031063	-1.09917	0.00511104	0.55722	MORN4	NM_178832	RefSeq	Homo sapiens MORN repeat containing 4 (MORN4), transcript variant 1, mRNA.	FALSE	---	---	---	---	---	---	---	---
16933975	5.04067	5.0426	4.21348	5.73645	5.55593	4.79746	4.92143	4.53295	-0.001932	-1.52297	0.758465	0.388472	-0.76245	0.573469	-1.33592	0.00514066	0.55722	LOC100506075	XR_172374	RefSeq	PREDICTED: Homo sapiens uncharacterized LOC100506075 (LOC100506075), misc_RNA.	FALSE	---	---	---	---	---	---	---	---
16806968	6.42439	7.46344	6.17788	8.45466	7.13904	7.10599	6.40686	7.15943	-1.03904	-2.27678	0.033052	-0.752575	-1.65792	-0.359761	-1.29815	0.00515122	0.55722	GOLGA8B	NR_027410	RefSeq	Homo sapiens golgin A8 family, member B (GOLGA8B), transcript variant 2, non-coding RNA.	FALSE	---	---	GO:0032580 // GO:0005794 // GO:0016020	Golgi cisterna membrane // Golgi apparatus // membrane	---	---	---	---
17028041	9.00049	10.0791	8.09916	10.3109	9.63159	9.47656	8.3567	9.00035	-1.07863	-2.21169	0.155033	-0.643647	-1.64516	-0.244307	-1.40085	0.00515685	0.55722	C6orf48	OTTHUMT00000309414	Havana transcript	cdna:all chromosome:VEGA52:6-APD:3127170:3131646:1 Gene:OTTHUMG00000148798	FALSE	---	---	---	---	---	---	---	---
16785926	5.45643	5.07798	5.72138	5.44955	5.10972	5.52463	5.13101	6.09712	0.378449	0.271822	-0.414917	-0.966111	0.325136	-0.690514	1.01565	0.00518386	0.55722	---	ENST00000410708	ENSEMBL	ncrna:snRNA chromosome:GRCh37:14:70827609:70827805:1 gene:ENSG00000222640 gene_biotype:snRNA transcript_biotype:snRNA	FALSE	---	---	---	---	---	---	---	---
17077558	4.50375	5.70499	4.72377	5.77978	5.63533	5.75633	4.80535	5.1813	-1.20124	-1.05602	-0.121007	-0.375952	-1.12863	-0.248479	-0.880147	0.00520848	0.55722	---	n370489	NONCODE	accn=NULL class=lncRNA name=Human lincRNA ref=BodyMapLinc transcriptId=TCONS_00015020 cpcScore=-1.0890000 cnci=-0.4059456	FALSE	---	---	---	---	---	---	---	---
17015975	9.86252	10.5159	8.94755	10.615	11.1958	10.9175	10.9645	10.9733	-0.653336	-1.66742	0.2783	-0.00874	-1.16038	0.13478	-1.29516	0.0052281	0.55722	TPMT	NM_000367	RefSeq	Homo sapiens thiopurine S-methyltransferase (TPMT), mRNA.	FALSE	GO:0006139 // GO:0006805 // GO:0032259 // GO:0044281 // GO:0032259	nucleobase-containing compound metabolic process // xenobiotic metabolic process // methylation // small molecule metabolic process // methylation	GO:0005829 // GO:0005737	cytosol // cytoplasm	GO:0008119 // GO:0008119 // GO:0008168 // GO:0008757 // GO:0016740	thiopurine S-methyltransferase activity // thiopurine S-methyltransferase activity // methyltransferase activity // S-adenosylmethionine-dependent methyltransferase activity // transferase activity	---	---
16682042	7.99414	9.36588	6.08182	9.68355	9.94329	8.99262	8.50256	9.26405	-1.37174	-3.60172	0.950676	-0.761493	-2.48673	0.0945915	-2.58132	0.0052723	0.55722	UQCRHL	NM_001089591	RefSeq	Homo sapiens ubiquinol-cytochrome c reductase hinge protein-like (UQCRHL), mRNA.	FALSE	---	---	---	---	---	---	---	---
16965527	7.01116	8.03275	5.30368	7.77694	8.12491	7.98286	7.80823	8.15625	-1.02159	-2.47325	0.14205	-0.348015	-1.74742	-0.102983	-1.64444	0.0052913	0.55722	PI4K2B	NM_018323	RefSeq	Homo sapiens phosphatidylinositol 4-kinase type 2 beta (PI4K2B), mRNA.	FALSE	GO:0006644 // GO:0006661 // GO:0044281 // GO:0016310	phospholipid metabolic process // phosphatidylinositol biosynthetic process // small molecule metabolic process // phosphorylation	GO:0005737 // GO:0005829 // GO:0016020 // GO:0005737	cytoplasm // cytosol // membrane // cytoplasm	GO:0004430 // GO:0005524 // GO:0000166 // GO:0016301 // GO:0016740 // GO:0016773	1-phosphatidylinositol 4-kinase activity // ATP binding // nucleotide binding // kinase activity // transferase activity // phosphotransferase activity, alcohol group as acceptor	---	---
16812831	7.50962	8.06219	6.66511	8.43472	7.74928	7.53608	8.07897	7.96196	-0.552567	-1.76961	0.2132	0.117004	-1.16109	0.165102	-1.32619	0.00530885	0.55722	SEC11A	NM_001271918	RefSeq	Homo sapiens SEC11 homolog A (S. cerevisiae) (SEC11A), transcript variant 5, mRNA.	FALSE	GO:0006412 // GO:0006465 // GO:0006508 // GO:0006614 // GO:0010467 // GO:0044267 // GO:0050796	translation // signal peptide processing // proteolysis // SRP-dependent cotranslational protein targeting to membrane // gene expression // cellular protein metabolic process // regulation of insulin secretion	GO:0005789 // GO:0016021 // GO:0005783 // GO:0005789 // GO:0016020 // GO:0031090 // GO:0043231	endoplasmic reticulum membrane // integral to membrane // endoplasmic reticulum // endoplasmic reticulum membrane // membrane // organelle membrane // intracellular membrane-bounded organelle	GO:0008236 // GO:0008233 // GO:0016787	serine-type peptidase activity // peptidase activity // hydrolase activity	---	---
16764325	8.06014	7.91721	9.31616	8.01653	7.8452	8.70381	7.88358	8.41837	0.142927	1.29962	-0.858616	-0.534789	0.721275	-0.696702	1.41798	0.00535117	0.55722	---	ENST00000550468	ENSEMBL	cdna:known chromosome:GRCh37:12:49658939:49667089:-1 gene:ENSG00000258232 gene_biotype:antisense transcript_biotype:antisense	FALSE	---	---	---	---	---	---	---	---
17092512	8.19459	9.11528	7.35212	9.34861	9.12584	8.82832	8.25724	8.88837	-0.920695	-1.99649	0.297512	-0.631124	-1.45859	-0.166806	-1.29179	0.00537241	0.55722	ZDHHC21	NM_178566	RefSeq	Homo sapiens zinc finger, DHHC-type containing 21 (ZDHHC21), mRNA.	FALSE	GO:0001942 // GO:0018230 // GO:0044281 // GO:0046209 // GO:0048733 // GO:0050999 // GO:0018345	hair follicle development // peptidyl-L-cysteine S-palmitoylation // small molecule metabolic process // nitric oxide metabolic process // sebaceous gland development // regulation of nitric-oxide synthase activity // protein palmitoylation	GO:0000139 // GO:0005794 // GO:0016021 // GO:0005794 // GO:0016020	Golgi membrane // Golgi apparatus // integral to membrane // Golgi apparatus // membrane	GO:0008270 // GO:0016409 // GO:0016740 // GO:0016746 // GO:0046872	zinc ion binding // palmitoyltransferase activity // transferase activity // transferase activity, transferring acyl groups // metal ion binding	---	---
16891494	5.55126	4.97339	5.676	5.14548	5.45625	5.52714	5.0977	5.78198	0.577866	0.530521	-0.070895	-0.684271	0.554194	-0.377583	0.931776	0.00539014	0.55722	---	n365337	NONCODE	accn=NULL class=lncRNA name=Human lincRNA ref=BodyMapLinc transcriptId=TCONS_00004032 cpcScore=-1.0776300 cnci=-0.2819279	FALSE	---	---	---	---	---	---	---	---
16721371	6.25274	5.98923	6.76203	6.39288	5.44611	6.75178	6.16665	6.62485	0.263507	0.369155	-1.30567	-0.458198	0.316331	-0.881936	1.19827	0.00542894	0.55722	---	n372475	NONCODE	accn=NULL class=lncRNA name=Human lincRNA ref=BodyMapLinc transcriptId=TCONS_00019211 cpcScore=-1.1627600 cnci=-0.2152433	FALSE	---	---	---	---	---	---	---	---
16928539	8.39868	9.08295	6.66895	9.13878	9.61746	9.52013	9.17058	9.6517	-0.684272	-2.46983	0.097331	-0.481127	-1.57705	-0.191898	-1.38515	0.00544213	0.55722	SRRD	NM_001013694	RefSeq	Homo sapiens SRR1 domain containing (SRRD), mRNA.	FALSE	GO:0048511	rhythmic process	---	---	---	---	---	---
16749227	4.99988	4.30165	5.68393	4.68212	4.95807	5.31489	5.02609	5.11247	0.698233	1.00181	-0.356817	-0.086373	0.850023	-0.221595	1.07162	0.00546132	0.55722	MIR920	NR_030625	RefSeq	Homo sapiens microRNA 920 (MIR920), microRNA.	FALSE	---	---	---	---	---	---	---	---
17010618	3.83047	3.07618	4.29298	3.62545	4.26152	4.38539	4.09575	4.21705	0.75429	0.667523	-0.123871	-0.121297	0.710907	-0.122584	0.833491	0.00552626	0.55722	---	n369073	NONCODE	accn=NULL class=lncRNA name=Human lincRNA ref=BodyMapLinc transcriptId=TCONS_00011875 cpcScore=-0.9135200 cnci=-0.3005133	FALSE	---	---	---	---	---	---	---	---
17056198	3.3928	3.09796	3.41992	3.20934	2.8726	3.4752	3.32241	4.12943	0.294833	0.210572	-0.602602	-0.807022	0.252702	-0.704812	0.957515	0.00554976	0.55722	---	n369942	NONCODE	accn=NULL class=lncRNA name=Human lincRNA ref=BodyMapLinc transcriptId=TCONS_00013752 cpcScore=-0.6268300 cnci=-0.2331110	FALSE	---	---	---	---	---	---	---	---
16991667	5.60673	5.12919	6.15592	5.41589	5.4158	5.602	5.60506	6.00341	0.477536	0.74003	-0.186195	-0.398348	0.608783	-0.292272	0.901055	0.00563681	0.55722	---	ENST00000516649	ENSEMBL	ncrna:snoRNA chromosome:GRCh37:5:158657202:158657330:1 gene:ENSG00000252458 gene_biotype:snoRNA transcript_biotype:snoRNA	FALSE	---	---	---	---	---	---	---	---
16812215	6.96418	5.82901	6.86169	6.03035	6.07017	6.22161	6.40237	6.30091	1.13517	0.831334	-0.151437	0.101457	0.983254	-0.02499	1.00824	0.00566568	0.55722	ADAMTS7	NM_014272	RefSeq	Homo sapiens ADAM metallopeptidase with thrombospondin type 1 motif, 7 (ADAMTS7), mRNA.	FALSE	GO:0006508 // GO:0007229	proteolysis // integrin-mediated signaling pathway	GO:0005578 // GO:0009986 // GO:0005576 // GO:0031012	proteinaceous extracellular matrix // cell surface // extracellular region // extracellular matrix	GO:0004222 // GO:0008237 // GO:0008270 // GO:0008233 // GO:0008237 // GO:0016787 // GO:0046872	metalloendopeptidase activity // metallopeptidase activity // zinc ion binding // peptidase activity // metallopeptidase activity // hydrolase activity // metal ion binding	---	---
16856476	9.95401	10.2235	9.04214	9.35216	10.9523	10.033	10.2355	9.62228	-0.269471	-0.310022	0.91932	0.613186	-0.289747	0.766253	-1.056	0.00568457	0.55722	ATP5D	NM_001687	RefSeq	Homo sapiens ATP synthase, H+ transporting, mitochondrial F1 complex, delta subunit (ATP5D), nuclear gene encoding mitochondrial protein, transcript variant 1, mRNA.	FALSE	GO:0006119 // GO:0006200 // GO:0006754 // GO:0022904 // GO:0042776 // GO:0042776 // GO:0042776 // GO:0044281 // GO:0046688 // GO:0006754 // GO:0006810 // GO:0006811 // GO:0015986 // GO:0015992 // GO:0044237	oxidative phosphorylation // ATP catabolic process // ATP biosynthetic process // respiratory electron transport chain // mitochondrial ATP synthesis coupled proton transport // mitochondrial ATP synthesis coupled proton transport // mitochondrial ATP synthesis coupled proton transport // small molecule metabolic process // response to copper ion // ATP biosynthetic process // transport // ion tr…	GO:0000275 // GO:0005739 // GO:0005743 // GO:0005753 // GO:0005753 // GO:0005759 // GO:0005739 // GO:0005743 // GO:0016020 // GO:0045261	mitochondrial proton-transporting ATP synthase complex, catalytic core F(1) // mitochondrion // mitochondrial inner membrane // mitochondrial proton-transporting ATP synthase complex // mitochondrial proton-transporting ATP synthase complex // mitochondrial matrix // mitochondrion // mitochondrial inner membrane // membrane // proton-transporting ATP synthase complex, catalytic core F(1)	GO:0005215 // GO:0005524 // GO:0016887 // GO:0022857 // GO:0043531 // GO:0046933 // GO:0046961	transporter activity // ATP binding // ATPase activity // transmembrane transporter activity // ADP binding // proton-transporting ATP synthase activity, rotational mechanism // proton-transporting ATPase activity, rotational mechanism	GenMAPP	Electron_Transport_Chain
17050361	8.72449	9.5521	8.27914	9.68365	8.2327	8.61385	8.75827	8.73458	-0.827617	-1.40451	-0.381148	0.023687	-1.11606	-0.17873	-0.937332	0.00568556	0.55722	ZNF277	NM_021994	RefSeq	Homo sapiens zinc finger protein 277 (ZNF277), mRNA.	FALSE	GO:0006351 // GO:0006355 // GO:0006355	transcription, DNA-dependent // regulation of transcription, DNA-dependent // regulation of transcription, DNA-dependent	GO:0005634 // GO:0005634	nucleus // nucleus	GO:0003677 // GO:0003700 // GO:0008270 // GO:0046872	DNA binding // sequence-specific DNA binding transcription factor activity // zinc ion binding // metal ion binding	---	---
16805785	3.24267	3.06398	4.27255	2.83768	3.31844	3.5291	2.85719	3.41734	0.178691	1.43487	-0.210666	-0.56015	0.806779	-0.385408	1.19219	0.00571993	0.55722	---	ENST00000458877	ENSEMBL	ncrna:snoRNA chromosome:GRCh37:15:102223718:102223819:1 gene:ENSG00000238502 gene_biotype:snoRNA transcript_biotype:snoRNA	FALSE	---	---	---	---	---	---	---	---
16967771	7.5048	8.95607	6.85485	8.54985	7.33727	7.70597	6.53665	7.49173	-1.45126	-1.695	-0.368696	-0.955075	-1.57313	-0.661885	-0.911244	0.00579555	0.55722	IL8	NM_000584	RefSeq	Homo sapiens interleukin 8 (IL8), mRNA.	FALSE	GO:0001525 // GO:0002237 // GO:0006928 // GO:0006954 // GO:0006955 // GO:0006987 // GO:0007050 // GO:0007165 // GO:0007186 // GO:0008285 // GO:0019722 // GO:0030155 // GO:0030593 // GO:0030968 // GO:0031623 // GO:0034976 // GO:0035556 // GO:0042119 // GO:0044267 // GO:0044344 // GO:0045091 // GO:0045744 // GO:0048566 // GO:0050930 // GO:0071222 // GO:0071347 // GO:0071356 // GO:0090023 // GO:0006…	angiogenesis // response to molecule of bacterial origin // cellular component movement // inflammatory response // immune response // activation of signaling protein activity involved in unfolded protein response // cell cycle arrest // signal transduction // G-protein coupled receptor signaling pathway // negative regulation of cell proliferation // calcium-mediated signaling // regulation of c…	GO:0005576 // GO:0005615 // GO:0005576 // GO:0005615	extracellular region // extracellular space // extracellular region // extracellular space	GO:0005153 // GO:0005515 // GO:0008009 // GO:0005125 // GO:0008009	interleukin-8 receptor binding // protein binding // chemokine activity // cytokine activity // chemokine activity	---	---
17075478	8.14476	7.31333	8.03916	6.91162	7.34976	7.68518	7.78396	7.43178	0.831426	1.12754	-0.335422	0.352186	0.979482	0.008382	0.9711	0.00581954	0.55722	LOXL2	NM_002318	RefSeq	Homo sapiens lysyl oxidase-like 2 (LOXL2), mRNA.	FALSE	GO:0001666 // GO:0001837 // GO:0001935 // GO:0002040 // GO:0006351 // GO:0006464 // GO:0007155 // GO:0007568 // GO:0016570 // GO:0018277 // GO:0030199 // GO:0032332 // GO:0043542 // GO:0045892 // GO:0046688 // GO:0055114 // GO:0006355 // GO:0006464 // GO:0016568 // GO:0055114	response to hypoxia // epithelial to mesenchymal transition // endothelial cell proliferation // sprouting angiogenesis // transcription, DNA-dependent // cellular protein modification process // cell adhesion // aging // histone modification // protein deamination // collagen fibril organization // positive regulation of chondrocyte differentiation // endothelial cell migration // negative regul…	GO:0005604 // GO:0005615 // GO:0005634 // GO:0005634 // GO:0005694 // GO:0016020 // GO:0005576 // GO:0005578 // GO:0005604 // GO:0005615 // GO:0005634	basement membrane // extracellular space // nucleus // nucleus // chromosome // membrane // extracellular region // proteinaceous extracellular matrix // basement membrane // extracellular space // nucleus	GO:0003682 // GO:0003714 // GO:0004720 // GO:0005044 // GO:0005507 // GO:0005515 // GO:0009055 // GO:0035064 // GO:0070492 // GO:0004720 // GO:0016491 // GO:0016641 // GO:0046872	chromatin binding // transcription corepressor activity // protein-lysine 6-oxidase activity // scavenger receptor activity // copper ion binding // protein binding // electron carrier activity // methylated histone residue binding // oligosaccharide binding // protein-lysine 6-oxidase activity // oxidoreductase activity // oxidoreductase activity, acting on the CH-NH2 group of donors, oxygen as …	---	---
16917114	8.7828	9.04744	8.006	9.03962	9.22323	8.83842	9.04597	8.72912	-0.26464	-1.03362	0.384814	0.316853	-0.649129	0.350833	-0.999962	0.00582544	0.55722	TMX4	ENST00000246024	ENSEMBL	cdna:known chromosome:GRCh37:20:7957995:8000476:-1 gene:ENSG00000125827 gene_biotype:protein_coding transcript_biotype:protein_coding	FALSE	GO:0022900 // GO:0045454 // GO:0055114	electron transport chain // cell redox homeostasis // oxidation-reduction process	GO:0016021 // GO:0016020	integral to membrane // membrane	---	---	---	---
16997010	5.48982	5.55884	3.79292	5.69243	7.06212	5.83137	6.50817	5.7921	-0.069015	-1.89951	1.23075	0.716068	-0.984264	0.97341	-1.95768	0.00589668	0.55722	OTTHUMG00000163317 // RP11-195E2.4	OTTHUMT00000372640	Havana transcript	cdna:all chromosome:VEGA52:5:70328995:70330227:-1 Gene:OTTHUMG00000163317	FALSE	---	---	---	---	---	---	---	---
17060360	7.38496	8.0596	6.74366	7.98675	7.16034	7.06301	6.89449	6.90114	-0.674639	-1.24309	0.097334	-0.00665	-0.958865	0.045342	-1.00421	0.00594996	0.55722	TRIM4	NM_033017	RefSeq	Homo sapiens tripartite motif containing 4 (TRIM4), transcript variant alpha, mRNA.	FALSE	GO:0070206	protein trimerization	GO:0005737 // GO:0005886 // GO:0005622	cytoplasm // plasma membrane // intracellular	GO:0008270 // GO:0046872	zinc ion binding // metal ion binding	---	---
16665510	4.56746	4.13096	4.80348	3.91349	4.64727	4.91105	4.25822	4.67758	0.436501	0.889988	-0.263788	-0.419361	0.663245	-0.341575	1.00482	0.0059824	0.55722	---	ENST00000516975	ENSEMBL	ncrna:misc_RNA chromosome:GRCh37:1:63803934:63804043:1 gene:ENSG00000252784 gene_biotype:misc_RNA transcript_biotype:misc_RNA	FALSE	---	---	---	---	---	---	---	---
16796409	5.94249	5.05238	6.1476	5.37017	5.24383	5.83158	5.62756	5.51842	0.890114	0.777431	-0.587755	0.109135	0.833773	-0.23931	1.07308	0.00604545	0.55722	---	n374344	NONCODE	accn=NULL class=lncRNA name=Human lincRNA ref=BodyMapLinc transcriptId=TCONS_00022844 cpcScore=-0.5208620 cnci=-0.0956218	FALSE	---	---	---	---	---	---	---	---
16921475	9.00445	10.1471	7.17489	10.3425	9.45072	9.89812	9.17084	10.0477	-1.14263	-3.16765	-0.447405	-0.876867	-2.15514	-0.662136	-1.493	0.00606456	0.55722	---	OTTHUMT00000469752	Havana transcript	cdna:all chromosome:VEGA52:21:11169788:11184046:1 Gene:OTTHUMG00000185184	FALSE	---	---	---	---	---	---	---	---
17063066	11.3255	11.5128	10.6734	11.6577	11.4281	11.105	11.5763	11.1019	-0.18725	-0.98431	0.32311	0.47443	-0.58578	0.39877	-0.98455	0.00607162	0.55722	EEF1G	BT006677	GenBank	Homo sapiens eukaryotic translation elongation factor 1 gamma mRNA, complete cds.	FALSE	GO:0006412 // GO:0006414 // GO:0006414 // GO:0009615 // GO:0010467 // GO:0044267 // GO:0006412 // GO:0006414	translation // translational elongation // translational elongation // response to virus // gene expression // cellular protein metabolic process // translation // translational elongation	GO:0005622 // GO:0005829 // GO:0005853	intracellular // cytosol // eukaryotic translation elongation factor 1 complex	GO:0003746 // GO:0005515 // GO:0003746	translation elongation factor activity // protein binding // translation elongation factor activity	GenMAPP	Translation_Factors
16824555	9.29879	9.89584	8.63681	10.1047	10.3446	9.87362	9.57907	9.91608	-0.597051	-1.46787	0.470998	-0.337002	-1.03246	0.066998	-1.09946	0.00612465	0.55722	GDE1	NM_016641	RefSeq	Homo sapiens glycerophosphodiester phosphodiesterase 1 (GDE1), mRNA.	FALSE	GO:0006071 // GO:0006629 // GO:0006629	glycerol metabolic process // lipid metabolic process // lipid metabolic process	GO:0005737 // GO:0016021 // GO:0016020 // GO:0016021	cytoplasm // integral to membrane // membrane // integral to membrane	GO:0008889 // GO:0046872 // GO:0047395 // GO:0008081 // GO:0008889 // GO:0016787	glycerophosphodiester phosphodiesterase activity // metal ion binding // glycerophosphoinositol glycerophosphodiesterase activity // phosphoric diester hydrolase activity // glycerophosphodiester phosphodiesterase activity // hydrolase activity	---	---
16942038	2.81958	2.19968	4.4238	2.63638	2.31471	3.43775	2.81938	3.00698	0.619903	1.78742	-1.12303	-0.187601	1.20366	-0.655317	1.85898	0.00615619	0.55722	---	ENST00000384191	ENSEMBL	ncrna:snRNA chromosome:GRCh37:3:57498177:57498282:1 gene:ENSG00000206918 gene_biotype:snRNA transcript_biotype:snRNA	FALSE	---	---	---	---	---	---	---	---
17094671	4.99962	6.09367	3.87375	6.24732	5.66649	5.31092	4.48118	5.52277	-1.09405	-2.37357	0.355573	-1.04159	-1.73381	-0.343009	-1.3908	0.00618957	0.55722	OTTHUMG00000019964 // RP11-88I18.2	OTTHUMT00000459875	Havana transcript	cdna:all chromosome:VEGA52:9:71013008:71021416:-1 Gene:OTTHUMG00000019964	FALSE	---	---	---	---	---	---	---	---
17005009	2.9515	2.23055	2.42386	2.02861	2.03984	3.0968	2.42161	2.45198	0.720948	0.395251	-1.05696	-0.030369	0.558099	-0.543667	1.10177	0.00630626	0.55722	---	ENST00000459188	ENSEMBL	ncrna:snRNA chromosome:GRCh37:6:14156693:14156754:1 gene:ENSG00000238987 gene_biotype:snRNA transcript_biotype:snRNA	FALSE	---	---	---	---	---	---	---	---
16830907	3.58625	3.8904	3.57006	4.16145	3.75747	3.46354	4.03133	3.47475	-0.304144	-0.591385	0.293932	0.556576	-0.447765	0.425254	-0.873018	0.00631082	0.55722	OTTHUMG00000178442 // RP11-599B13.7	OTTHUMT00000442010	Havana transcript	cdna:all chromosome:VEGA52:17:8080130:8086130:1 Gene:OTTHUMG00000178442	FALSE	---	---	---	---	---	---	---	---
16926241	6.5356	7.111	6.46084	7.04334	7.14413	6.79504	6.95073	6.63849	-0.575405	-0.5825	0.349089	0.312237	-0.578952	0.330663	-0.909616	0.00632786	0.55722	HSF2BP	NM_007031	RefSeq	Homo sapiens heat shock transcription factor 2 binding protein (HSF2BP), mRNA.	FALSE	GO:0006366 // GO:0007283 // GO:0006950	transcription from RNA polymerase II promoter // spermatogenesis // response to stress	GO:0005829	cytosol	---	---	---	---
17003682	6.04692	6.41771	5.23233	6.78031	6.40511	6.26267	6.54824	6.45774	-0.370783	-1.54799	0.142444	0.090494	-0.959386	0.116469	-1.07585	0.00633103	0.55722	HNRNPH1	NM_001257293	RefSeq	Homo sapiens heterogeneous nuclear ribonucleoprotein H1 (H) (HNRNPH1), transcript variant 1, mRNA.	FALSE	GO:0000398 // GO:0000398 // GO:0006396 // GO:0008380 // GO:0010467 // GO:0043484 // GO:0006397 // GO:0008380	mRNA splicing, via spliceosome // mRNA splicing, via spliceosome // RNA processing // RNA splicing // gene expression // regulation of RNA splicing // mRNA processing // RNA splicing	GO:0005634 // GO:0005654 // GO:0005730 // GO:0005737 // GO:0015629 // GO:0071013 // GO:0005634 // GO:0005634 // GO:0005654 // GO:0005681 // GO:0030529 // GO:0019013	nucleus // nucleoplasm // nucleolus // cytoplasm // actin cytoskeleton // catalytic step 2 spliceosome // nucleus // nucleus // nucleoplasm // spliceosomal complex // ribonucleoprotein complex // viral nucleocapsid	GO:0000166 // GO:0003723 // GO:0005515 // GO:0008266 // GO:0003676 // GO:0003723	nucleotide binding // RNA binding // protein binding // poly(U) RNA binding // nucleic acid binding // RNA binding	GenMAPP	mRNA_processing_Reactome
16721124	6.52518	6.13167	5.72258	6.24561	6.53668	5.75372	7.16179	6.07628	0.393514	-0.523026	0.782958	1.08551	-0.064756	0.934235	-0.998991	0.00635042	0.55722	---	ENST00000384249	ENSEMBL	ncrna:snoRNA chromosome:GRCh37:11:3943797:3943933:1 gene:ENSG00000206976 gene_biotype:snoRNA transcript_biotype:snoRNA	FALSE	---	---	---	---	---	---	---	---
16982691	3.2127	3.54737	2.90358	3.36487	3.40964	2.92557	3.45338	2.92463	-0.334675	-0.461291	0.484066	0.528749	-0.397983	0.506408	-0.90439	0.0063878	0.55722	---	n368396	NONCODE	accn=NULL class=lncRNA name=Human lincRNA ref=BodyMapLinc transcriptId=TCONS_00010596 cpcScore=-1.4671900 cnci=-0.5994700	FALSE	---	---	---	---	---	---	---	---
16798688	6.64107	7.54833	5.75538	7.64792	7.28801	6.97347	6.58943	7.06747	-0.907256	-1.89254	0.314546	-0.478042	-1.3999	-0.081748	-1.31815	0.00640344	0.55722	ULK4P3	NR_026859	RefSeq	Homo sapiens unc-51-like kinase 4 (C. elegans) pseudogene 3 (ULK4P3), non-coding RNA.	FALSE	---	---	---	---	---	---	---	---
16898903	7.72778	8.42035	6.16958	8.68853	8.46385	8.19384	7.79087	8.13437	-0.692567	-2.51894	0.270009	-0.343495	-1.60575	-0.036743	-1.56901	0.0064304	0.55722	PAIP2B	NM_020459	RefSeq	Homo sapiens poly(A) binding protein interacting protein 2B (PAIP2B), mRNA.	FALSE	GO:0045947	negative regulation of translational initiation	GO:0005737	cytoplasm	GO:0000900 // GO:0005515	translation repressor activity, nucleic acid binding // protein binding	---	---
17011026	4.31137	3.67874	3.92308	2.75015	3.34952	3.79482	3.49232	3.5057	0.63263	1.17293	-0.445307	-0.01338	0.90278	-0.229344	1.13212	0.00650261	0.55722	---	ENST00000516867	ENSEMBL	ncrna:miRNA chromosome:GRCh37:6:91156491:91156565:1 gene:ENSG00000252676 gene_biotype:miRNA transcript_biotype:miRNA	FALSE	---	---	---	---	---	---	---	---
17012711	3.14679	4.53526	3.29134	4.12743	3.54985	3.84195	3.8272	3.61656	-1.38847	-0.836087	-0.292099	0.210642	-1.11228	-0.0407285	-1.07155	0.00657962	0.55722	SNORA33	NR_002436	RefSeq	Homo sapiens small nucleolar RNA, H/ACA box 33 (SNORA33), small nucleolar RNA.	FALSE	---	---	---	---	---	---	---	---
16803932	6.00232	6.79592	5.62621	7.34187	6.56822	6.28362	5.99558	6.5004	-0.793607	-1.71565	0.284597	-0.504825	-1.25463	-0.110114	-1.14452	0.00658175	0.55722	GOLGA6L9	NM_198181	RefSeq	Homo sapiens golgin A6 family-like 9 (GOLGA6L9), mRNA.	FALSE	---	---	---	---	---	---	---	---
17024362	6.42928	7.69216	5.67079	7.647	7.79476	7.48807	6.90266	7.89266	-1.26289	-1.9762	0.306689	-0.990002	-1.61955	-0.341656	-1.27789	0.00662756	0.55722	ADAT2	NM_182503	RefSeq	Homo sapiens adenosine deaminase, tRNA-specific 2 (ADAT2), mRNA.	FALSE	GO:0008033	tRNA processing	---	---	GO:0008270 // GO:0016787 // GO:0003824 // GO:0046872	zinc ion binding // hydrolase activity // catalytic activity // metal ion binding	---	---
16848095	4.82744	4.74856	3.48483	5.43366	5.25574	4.29464	4.54353	4.22167	0.07888	-1.94883	0.961102	0.321856	-0.934976	0.641479	-1.57646	0.0066531	0.55722	MIR635	NR_030365	RefSeq	Homo sapiens microRNA 635 (MIR635), microRNA.	FALSE	---	---	---	---	---	---	---	---
17085500	4.12118	5.39016	3.4439	5.73926	4.69895	5.02941	4.0465	5.03486	-1.26898	-2.29535	-0.330468	-0.988356	-1.78217	-0.659412	-1.12275	0.00669879	0.55722	LOC100132352	NR_034006	RefSeq	Homo sapiens FSHD region gene 1 pseudogene (LOC100132352), non-coding RNA.	FALSE	---	---	---	---	---	---	---	---
17077818	3.61394	3.61821	4.29592	4.07026	3.07872	3.76114	3.29328	4.29197	-0.004262	0.22566	-0.682421	-0.998684	0.110699	-0.840552	0.951251	0.00670516	0.55722	---	n370500	NONCODE	accn=NULL class=lncRNA name=Human lincRNA ref=BodyMapLinc transcriptId=TCONS_00015031 cpcScore=-0.9208020 cnci=-0.1638271	FALSE	---	---	---	---	---	---	---	---
16862857	4.57262	5.1821	3.75431	5.28237	4.7953	4.61639	4.59202	4.57609	-0.609474	-1.52807	0.178915	0.015922	-1.06877	0.0974185	-1.16619	0.00670786	0.55722	ZNF283	ENST00000324461	ENSEMBL	cdna:known chromosome:GRCh37:19:44331444:44353307:1 gene:ENSG00000167637 gene_biotype:protein_coding transcript_biotype:protein_coding	FALSE	GO:0006351 // GO:0006355	transcription, DNA-dependent // regulation of transcription, DNA-dependent	GO:0005634 // GO:0005622	nucleus // intracellular	GO:0003677 // GO:0008270 // GO:0003676 // GO:0046872	DNA binding // zinc ion binding // nucleic acid binding // metal ion binding	---	---
16667918	8.26741	8.92585	7.36271	8.51633	9.54441	9.15746	8.8303	9.04544	-0.658445	-1.15362	0.386955	-0.215143	-0.90603	0.085906	-0.991936	0.00676545	0.55722	PRMT6	NM_018137	RefSeq	Homo sapiens protein arginine methyltransferase 6 (PRMT6), mRNA.	FALSE	GO:0006284 // GO:0006351 // GO:0016571 // GO:0019048 // GO:0019919 // GO:0034970 // GO:0043985 // GO:0045892 // GO:0006281 // GO:0006355 // GO:0006479 // GO:0006974 // GO:0016568 // GO:0032259	base-excision repair // transcription, DNA-dependent // histone methylation // virus-host interaction // peptidyl-arginine methylation, to asymmetrical-dimethyl arginine // histone H3-R2 methylation // histone H4-R3 methylation // negative regulation of transcription, DNA-dependent // DNA repair // regulation of transcription, DNA-dependent // protein methylation // response to DNA damage stimulu…	GO:0005634 // GO:0005634	nucleus // nucleus	GO:0005515 // GO:0035241 // GO:0035242 // GO:0042054 // GO:0042393 // GO:0044020 // GO:0070611 // GO:0070612 // GO:0008168 // GO:0008469 // GO:0016740	protein binding // protein-arginine omega-N monomethyltransferase activity // protein-arginine omega-N asymmetric methyltransferase activity // histone methyltransferase activity // histone binding // histone methyltransferase activity (H4-R3 specific) // histone methyltransferase activity (H3-R2 specific) // histone methyltransferase activity (H2A-R3 specific) // methyltransferase activity // hi…	---	---
16942187	8.00086	8.96335	7.23131	9.14419	9.04481	8.91196	8.36671	9.14555	-0.962483	-1.91289	0.132842	-0.778842	-1.43769	-0.323	-1.11469	0.00678606	0.55722	RPP14	NM_001098783	RefSeq	Homo sapiens ribonuclease P/MRP 14kDa subunit (RPP14), transcript variant 1, mRNA.	FALSE	GO:0008033	tRNA processing	GO:0005634 // GO:0005634	nucleus // nucleus	GO:0003723 // GO:0004526 // GO:0004540 // GO:0016787	RNA binding // ribonuclease P activity // ribonuclease activity // hydrolase activity	---	---
16669084	5.43863	4.77855	5.47465	4.36602	4.93168	4.98986	4.98164	4.85783	0.660074	1.10863	-0.058181	0.123804	0.884351	0.0328115	0.85154	0.0068231	0.55722	---	n363935	NONCODE	accn=NULL class=lncRNA name=Human lincRNA ref=BodyMapLinc transcriptId=TCONS_00001115 cpcScore=-0.4841170 cnci=-0.2584525	FALSE	---	---	---	---	---	---	---	---
16986244	3.31795	3.88643	2.92082	2.96829	3.77265	2.54135	3.49641	2.82321	-0.56848	-0.047469	1.23131	0.673193	-0.307974	0.95225	-1.26022	0.0068599	0.55722	---	ENST00000362775	ENSEMBL	ncrna:snRNA chromosome:GRCh37:5:74075134:74075238:1 gene:ENSG00000199645 gene_biotype:snRNA transcript_biotype:snRNA	FALSE	---	---	---	---	---	---	---	---
17057369	7.89889	8.63538	7.12737	8.82472	9.23009	9.11674	8.45022	8.81886	-0.736492	-1.69735	0.113346	-0.368638	-1.21692	-0.127646	-1.08927	0.00687823	0.55722	H2AFV	NM_012412	RefSeq	Homo sapiens H2A histone family, member V (H2AFV), transcript variant 1, mRNA.	FALSE	GO:0006334	nucleosome assembly	GO:0000786 // GO:0005634 // GO:0005694	nucleosome // nucleus // chromosome	GO:0003677 // GO:0046982	DNA binding // protein heterodimerization activity	---	---
16775421	8.95962	10.1655	7.87215	9.85373	9.80997	10.3911	10.1438	10.458	-1.20593	-1.98158	-0.581099	-0.31423	-1.59375	-0.447664	-1.14609	0.00690814	0.55722	UCHL3	NM_001270952	RefSeq	Homo sapiens ubiquitin carboxyl-terminal esterase L3 (ubiquitin thiolesterase) (UCHL3), transcript variant 1, mRNA.	FALSE	GO:0006511 // GO:0030163 // GO:0006508 // GO:0006511	ubiquitin-dependent protein catabolic process // protein catabolic process // proteolysis // ubiquitin-dependent protein catabolic process	GO:0005634 // GO:0005737 // GO:0005737 // GO:0005739 // GO:0005622 // GO:0005737	nucleus // cytoplasm // cytoplasm // mitochondrion // intracellular // cytoplasm	GO:0004221 // GO:0008233 // GO:0008234 // GO:0043130 // GO:0004221 // GO:0005515 // GO:0008233 // GO:0016787	ubiquitin thiolesterase activity // peptidase activity // cysteine-type peptidase activity // ubiquitin binding // ubiquitin thiolesterase activity // protein binding // peptidase activity // hydrolase activity	---	---
16745462	3.81871	3.66441	4.51204	4.21628	3.54667	4.19429	4.10098	4.74671	0.1543	0.29576	-0.647619	-0.645737	0.22503	-0.646678	0.871708	0.0069084	0.55722	---	CR936773	GenBank	Homo sapiens mRNA; cDNA DKFZp686K21113 (from clone DKFZp686K21113).	FALSE	---	---	---	---	---	---	---	---
16759592	10.0002	10.3848	8.79539	10.161	11.1361	10.5351	10.3018	10.4854	-0.38465	-1.36566	0.60108	-0.18354	-0.875155	0.20877	-1.08393	0.00694757	0.55722	PXMP2	NM_018663	RefSeq	Homo sapiens peroxisomal membrane protein 2, 22kDa (PXMP2), mRNA.	FALSE	GO:0008150	biological_process	GO:0005737 // GO:0005739 // GO:0005778 // GO:0016021 // GO:0043234 // GO:0005777 // GO:0005778 // GO:0016020	cytoplasm // mitochondrion // peroxisomal membrane // integral to membrane // protein complex // peroxisome // peroxisomal membrane // membrane	GO:0005515	protein binding	---	---
16964743	7.37969	7.63991	6.2291	7.20707	7.98129	7.28061	7.6105	7.4391	-0.260225	-0.977968	0.700686	0.171408	-0.619097	0.436047	-1.05514	0.00703484	0.55722	BLOC1S4	NM_018366	RefSeq	Homo sapiens biogenesis of lysosomal organelles complex-1, subunit 4, cappuccino (BLOC1S4), mRNA.	FALSE	GO:0006892 // GO:0008089 // GO:0016044 // GO:0031175 // GO:0032438 // GO:0048490 // GO:0050885 // GO:0070527 // GO:0008089 // GO:0032438 // GO:0048490	post-Golgi vesicle-mediated transport // anterograde axon cargo transport // cellular membrane organization // neuron projection development // melanosome organization // anterograde synaptic vesicle transport // neuromuscular process controlling balance // platelet aggregation // anterograde axon cargo transport // melanosome organization // anterograde synaptic vesicle transport	GO:0005737 // GO:0005829 // GO:0031083 // GO:0005737 // GO:0031083	cytoplasm // cytosol // BLOC-1 complex // cytoplasm // BLOC-1 complex	GO:0005515	protein binding	---	---
16971413	7.58369	8.53788	7.51576	8.52884	8.02979	8.22803	8.31531	8.43245	-0.954194	-1.01308	-0.198244	-0.117145	-0.983637	-0.157694	-0.825942	0.00705721	0.55722	RPS3A	NM_001006	RefSeq	Homo sapiens ribosomal protein S3A (RPS3A), transcript variant 1, mRNA.	FALSE	GO:0000184 // GO:0006412 // GO:0006412 // GO:0006412 // GO:0006412 // GO:0006413 // GO:0006414 // GO:0006415 // GO:0006614 // GO:0010467 // GO:0016032 // GO:0016070 // GO:0016071 // GO:0019058 // GO:0019083 // GO:0030154 // GO:0044267 // GO:0097194 // GO:0006412	nuclear-transcribed mRNA catabolic process, nonsense-mediated decay // translation // translation // translation // translation // translational initiation // translational elongation // translational termination // SRP-dependent cotranslational protein targeting to membrane // gene expression // viral reproduction // RNA metabolic process // mRNA metabolic process // viral infectious cycle // vi…	GO:0005634 // GO:0005730 // GO:0005737 // GO:0005829 // GO:0005829 // GO:0022627 // GO:0030529 // GO:0005622 // GO:0005634 // GO:0005737 // GO:0005840 // GO:0022627 // GO:0030529	nucleus // nucleolus // cytoplasm // cytosol // cytosol // cytosolic small ribosomal subunit // ribonucleoprotein complex // intracellular // nucleus // cytoplasm // ribosome // cytosolic small ribosomal subunit // ribonucleoprotein complex	GO:0003723 // GO:0003735 // GO:0005515	RNA binding // structural constituent of ribosome // protein binding	GenMAPP	Ribosomal_Proteins
16861411	6.28047	6.40951	5.4175	5.82699	6.68196	6.00999	6.50365	5.90966	-0.129038	-0.409492	0.67197	0.593993	-0.269265	0.632981	-0.902246	0.00708767	0.55722	LOC728752	AK298140	GenBank	Homo sapiens cDNA FLJ53550 complete cds.	FALSE	---	---	---	---	---	---	---	---
16688269	6.25983	6.47743	4.61571	6.43285	7.10188	6.57669	7.08154	6.80923	-0.217595	-1.81715	0.525189	0.272308	-1.01737	0.398749	-1.41612	0.00712006	0.55722	SLC35D1	NM_015139	RefSeq	Homo sapiens solute carrier family 35 (UDP-glucuronic acid/UDP-N-acetylgalactosamine dual transporter), member D1 (SLC35D1), mRNA.	FALSE	GO:0006065 // GO:0006805 // GO:0008643 // GO:0015787 // GO:0015789 // GO:0030206 // GO:0044281 // GO:0048706 // GO:0055085 // GO:0006810 // GO:0015781 // GO:0030206 // GO:0052695 // GO:0090481	UDP-glucuronate biosynthetic process // xenobiotic metabolic process // carbohydrate transport // UDP-glucuronic acid transport // UDP-N-acetylgalactosamine transport // chondroitin sulfate biosynthetic process // small molecule metabolic process // embryonic skeletal system development // transmembrane transport // transport // pyrimidine nucleotide-sugar transport // chondroitin sulfate biosynt…	GO:0005789 // GO:0030176 // GO:0005783 // GO:0005789 // GO:0016020 // GO:0016021	endoplasmic reticulum membrane // integral to endoplasmic reticulum membrane // endoplasmic reticulum // endoplasmic reticulum membrane // membrane // integral to membrane	GO:0005461 // GO:0005463 // GO:0015165	UDP-glucuronic acid transmembrane transporter activity // UDP-N-acetylgalactosamine transmembrane transporter activity // pyrimidine nucleotide-sugar transmembrane transporter activity	---	---
16970188	3.39731	4.74126	3.5292	4.45726	3.71912	3.90155	3.40805	3.46548	-1.34395	-0.928055	-0.18243	-0.057433	-1.136	-0.119931	-1.01607	0.00714183	0.55722	LOC645513	AF085995	GenBank	Homo sapiens full length insert cDNA clone YU26H08.	FALSE	---	---	---	---	---	---	---	---
16850501	4.2293	3.95063	4.80245	4.05685	4.41199	4.724	4.00957	4.54438	0.27867	0.745607	-0.312007	-0.534809	0.512139	-0.423408	0.935546	0.00717711	0.55722	---	n375892	NONCODE	accn=NULL class=lncRNA name=Human lincRNA ref=BodyMapLinc transcriptId=TCONS_00026231 cpcScore=-0.8238050 cnci=-0.1323307	FALSE	---	---	---	---	---	---	---	---
17019689	9.4283	9.21476	10.3605	8.88265	8.63901	9.14918	9.18276	9.21751	0.213542	1.47788	-0.51017	-0.034747	0.845712	-0.272459	1.11817	0.00719002	0.55722	ENPP5	NM_021572	RefSeq	Homo sapiens ectonucleotide pyrophosphatase/phosphodiesterase 5 (putative) (ENPP5), mRNA.	FALSE	GO:0007154 // GO:0008152	cell communication // metabolic process	GO:0005576 // GO:0005886 // GO:0016021 // GO:0016020	extracellular region // plasma membrane // integral to membrane // membrane	GO:0016787 // GO:0003824	hydrolase activity // catalytic activity	---	---
16690151	6.54843	7.48439	5.64879	7.30626	6.60038	7.00334	6.92033	6.81734	-0.935959	-1.65747	-0.402968	0.102985	-1.29672	-0.149991	-1.14672	0.0071956	0.55722	DPH5	NM_001077394	RefSeq	Homo sapiens DPH5 homolog (S. cerevisiae) (DPH5), transcript variant 1, mRNA.	FALSE	GO:0017183 // GO:0017183 // GO:0008152 // GO:0032259	peptidyl-diphthamide biosynthetic process from peptidyl-histidine // peptidyl-diphthamide biosynthetic process from peptidyl-histidine // metabolic process // methylation	GO:0005575	cellular_component	GO:0004164 // GO:0004164 // GO:0008168 // GO:0016740	diphthine synthase activity // diphthine synthase activity // methyltransferase activity // transferase activity	---	---
17085172	5.78072	5.13842	6.33949	4.97929	5.05446	5.05223	5.10082	5.27491	0.642295	1.3602	0.002225	-0.174087	1.00125	-0.085931	1.08718	0.00721116	0.55722	SPATA31A4	NM_001242613	RefSeq	Homo sapiens SPATA31 subfamily A, member 4 (SPATA31A4), mRNA.	FALSE	GO:0007283 // GO:0030154	spermatogenesis // cell differentiation	GO:0016021	integral to membrane	---	---	---	---
16963127	6.06578	5.568	6.25998	5.52929	5.50389	5.86006	5.54751	5.63524	0.49778	0.730688	-0.356165	-0.087731	0.614234	-0.221948	0.836182	0.00721915	0.55722	MUC4	NM_018406	RefSeq	Homo sapiens mucin 4, cell surface associated (MUC4), transcript variant 1, mRNA.	FALSE	GO:0007160 // GO:0016266 // GO:0043687 // GO:0044267 // GO:0007155 // GO:0008150	cell-matrix adhesion // O-glycan processing // post-translational protein modification // cellular protein metabolic process // cell adhesion // biological_process	GO:0005578 // GO:0005796 // GO:0005887 // GO:0016020 // GO:0005576 // GO:0005886 // GO:0016020 // GO:0016021 // GO:0005575	proteinaceous extracellular matrix // Golgi lumen // integral to plasma membrane // membrane // extracellular region // plasma membrane // membrane // integral to membrane // cellular_component	GO:0005176 // GO:0005201 // GO:0030197	ErbB-2 class receptor binding // extracellular matrix structural constituent // extracellular matrix constituent, lubricant activity	---	---
17091390	6.35449	5.52033	7.02711	5.88586	6.55723	6.17327	6.12277	6.59924	0.83416	1.14125	0.383959	-0.476469	0.987703	-0.046255	1.03396	0.00722039	0.55722	MIR4292	NR_036251	RefSeq	Homo sapiens microRNA 4292 (MIR4292), microRNA.	FALSE	---	---	---	---	---	---	---	---
16806936	6.68891	7.64973	6.35918	8.71698	7.34245	7.36992	6.58338	7.3993	-0.960818	-2.3578	-0.02747	-0.815925	-1.65931	-0.421698	-1.23761	0.00723461	0.55722	GOLGA8A	NR_027409	RefSeq	Homo sapiens golgin A8 family, member A (GOLGA8A), transcript variant 2, non-coding RNA.	FALSE	---	---	GO:0032580 // GO:0005794 // GO:0016020	Golgi cisterna membrane // Golgi apparatus // membrane	---	---	---	---
16803251	7.72462	9.28643	6.24013	9.38301	8.41015	8.77348	7.38891	8.61894	-1.56181	-3.14288	-0.363329	-1.23003	-2.35235	-0.796678	-1.55567	0.0072772	0.55722	UBE2Q2	NM_173469	RefSeq	Homo sapiens ubiquitin-conjugating enzyme E2Q family member 2 (UBE2Q2), transcript variant 1, mRNA.	FALSE	GO:0070936 // GO:0016567	protein K48-linked ubiquitination // protein ubiquitination	GO:0005737	cytoplasm	GO:0004842 // GO:0005524 // GO:0000166 // GO:0004842 // GO:0016874 // GO:0016881	ubiquitin-protein ligase activity // ATP binding // nucleotide binding // ubiquitin-protein ligase activity // ligase activity // acid-amino acid ligase activity	---	---
16797555	5.67148	5.17351	6.15258	5.18757	5.61134	5.72353	5.46254	5.9795	0.497972	0.965011	-0.112191	-0.516959	0.731491	-0.314575	1.04607	0.0073064	0.55722	IGHG1	AK301358	GenBank	Homo sapiens cDNA FLJ54561 complete cds, moderately similar to Homo sapiens anti-rabies SO57 immunoglobulin heavy chain (IGHG1), mRNA.	FALSE	GO:0006955 // GO:0006956 // GO:0006958 // GO:0038096 // GO:0045087	immune response // complement activation // complement activation, classical pathway // Fc-gamma receptor signaling pathway involved in phagocytosis // innate immune response	GO:0005576 // GO:0016020 // GO:0005576 // GO:0005886 // GO:0005886 // GO:0016020 // GO:0016021 // GO:0005887	extracellular region // membrane // extracellular region // plasma membrane // plasma membrane // membrane // integral to membrane // integral to plasma membrane	GO:0003823 // GO:0005515 // GO:0003823 // GO:0003823	antigen binding // protein binding // antigen binding // antigen binding	---	---
17045738	6.9203	7.25359	6.48214	7.31567	7.70957	7.24132	7.46859	7.26129	-0.333291	-0.83353	0.468244	0.207305	-0.58341	0.337775	-0.921185	0.00731554	0.55722	PPIA	NM_021130	RefSeq	Homo sapiens peptidylprolyl isomerase A (cyclophilin A) (PPIA), mRNA.	FALSE	GO:0000413 // GO:0002576 // GO:0006278 // GO:0006457 // GO:0007596 // GO:0016032 // GO:0019061 // GO:0019076 // GO:0022415 // GO:0030168 // GO:0030260 // GO:0034389 // GO:0045069 // GO:0045069 // GO:0045070 // GO:0050714 // GO:0050900 // GO:0075713 // GO:0006457 // GO:0019048 // GO:0019067 // GO:0019068 // GO:0000413	protein peptidyl-prolyl isomerization // platelet degranulation // RNA-dependent DNA replication // protein folding // blood coagulation // viral reproduction // uncoating of virus // viral release from host cell // viral reproductive process // platelet activation // entry into host cell // lipid particle organization // regulation of viral genome replication // regulation of viral genome replic…	GO:0005576 // GO:0005634 // GO:0005829 // GO:0005829 // GO:0005576 // GO:0005737	extracellular region // nucleus // cytosol // cytosol // extracellular region // cytoplasm	GO:0003755 // GO:0005515 // GO:0042277 // GO:0046790 // GO:0051082 // GO:0003755 // GO:0016853	peptidyl-prolyl cis-trans isomerase activity // protein binding // peptide binding // virion binding // unfolded protein binding // peptidyl-prolyl cis-trans isomerase activity // isomerase activity	---	---
16790081	4.34572	3.79539	4.27894	3.83263	3.69709	3.95362	3.78029	4.28825	0.550336	0.446314	-0.256531	-0.507956	0.498325	-0.382244	0.880568	0.00736331	0.55722	RNASE9	NM_001110359	RefSeq	Homo sapiens ribonuclease, RNase A family, 9 (non-active) (RNASE9), transcript variant 1, mRNA.	FALSE	---	---	GO:0005576	extracellular region	GO:0003676 // GO:0004522	nucleic acid binding // pancreatic ribonuclease activity	---	---
17098069	3.85114	3.53733	4.26415	3.56664	4.34456	4.45412	3.57731	4.265	0.313815	0.697505	-0.109556	-0.687687	0.50566	-0.398622	0.904281	0.00736361	0.55722	MIR4478	NR_039690	RefSeq	Homo sapiens microRNA 4478 (MIR4478), microRNA.	FALSE	---	---	---	---	---	---	---	---
17068938	6.32335	7.20118	5.94676	6.85978	7.31924	7.14835	6.98157	7.04675	-0.877827	-0.91302	0.170887	-0.065178	-0.895424	0.0528545	-0.948278	0.00743302	0.55722	RGS20	NM_170587	RefSeq	Homo sapiens regulator of G-protein signaling 20 (RGS20), transcript variant 1, mRNA.	FALSE	GO:0008277 // GO:0038032 // GO:0043547 // GO:0043547 // GO:0009968 // GO:0043547	regulation of G-protein coupled receptor protein signaling pathway // termination of G-protein coupled receptor signaling pathway // positive regulation of GTPase activity // positive regulation of GTPase activity // negative regulation of signal transduction // positive regulation of GTPase activity	GO:0005634 // GO:0005737 // GO:0005886 // GO:0005737 // GO:0005737 // GO:0005886 // GO:0016020	nucleus // cytoplasm // plasma membrane // cytoplasm // cytoplasm // plasma membrane // membrane	GO:0005096 // GO:0005515 // GO:0005096 // GO:0005096	GTPase activator activity // protein binding // GTPase activator activity // GTPase activator activity	GenMAPP // GenMAPP	Calcium_regulation_in_cardiac_cells // Smooth_muscle_contraction
16889109	3.62169	6.54969	4.45656	7.30286	4.8349	6.45439	4.72234	6.94168	-2.928	-2.8463	-1.61949	-2.21934	-2.88715	-1.91942	-0.967732	0.00743469	0.55722	---	uc021vul.1	UCSC Genes	---	FALSE	---	---	---	---	---	---	---	---
16965831	2.70942	2.40201	2.64894	2.50753	2.56471	2.98277	2.40345	3.48141	0.307414	0.141417	-0.418061	-1.07796	0.224415	-0.748008	0.972424	0.00746076	0.55722	---	n367151	NONCODE	accn=NULL class=lncRNA name=Human lincRNA ref=BodyMapLinc transcriptId=TCONS_00008033 cpcScore=-1.0814600 cnci=-0.1814469	FALSE	---	---	---	---	---	---	---	---
16906509	7.66255	8.05666	6.75703	8.01842	8.29439	8.00816	8.24064	8.24908	-0.394106	-1.26139	0.286226	-0.008447	-0.82775	0.138889	-0.96664	0.00746136	0.55722	TMEM194B	ENST00000409150	ENSEMBL	cdna:known chromosome:GRCh37:2:191369068:191399448:-1 gene:ENSG00000189362 gene_biotype:protein_coding transcript_biotype:protein_coding	FALSE	---	---	GO:0016021 // GO:0016020	integral to membrane // membrane	---	---	---	---
17112729	8.20964	9.70911	6.08456	9.75499	9.46869	9.90348	8.56629	9.97441	-1.49947	-3.67043	-0.434795	-1.40812	-2.58495	-0.921459	-1.66349	0.00747041	0.55722	TIMM8A	ENST00000599969	ENSEMBL	cdna:known chromosome:GRCh37:HG1439_PATCH:100600649:100604184:-1 gene:ENSG00000268249 gene_biotype:protein_coding transcript_biotype:protein_coding	FALSE	GO:0006626 // GO:0007399 // GO:0044267 // GO:0072321 // GO:0045039 // GO:0006810 // GO:0015031	protein targeting to mitochondrion // nervous system development // cellular protein metabolic process // chaperone-mediated protein transport // protein import into mitochondrial inner membrane // transport // protein transport	GO:0005739 // GO:0005743 // GO:0005758 // GO:0042719 // GO:0005739 // GO:0016020	mitochondrion // mitochondrial inner membrane // mitochondrial intermembrane space // mitochondrial intermembrane space protein transporter complex // mitochondrion // membrane	GO:0046872	metal ion binding	---	---
16754324	8.7586	9.35062	7.3079	9.30156	9.55806	9.17563	8.65264	9.08496	-0.592021	-1.99365	0.382429	-0.432321	-1.29284	-0.024946	-1.26789	0.00747941	0.55722	ATXN7L3B	NM_001136262	RefSeq	Homo sapiens ataxin 7-like 3B (ATXN7L3B), mRNA.	FALSE	---	---	---	---	---	---	---	---
16868158	5.63503	6.55476	5.28364	6.15996	6.14465	5.73412	5.53146	5.80652	-0.91973	-0.876322	0.410528	-0.275062	-0.898026	0.067733	-0.965759	0.0075266	0.55722	RAB11B-AS1	NR_038237	RefSeq	Homo sapiens RAB11B antisense RNA 1 (RAB11B-AS1), non-coding RNA.	FALSE	---	---	---	---	---	---	---	---
16706023	7.9796	8.82826	7.42139	8.78894	8.32984	8.19046	7.6595	8.10693	-0.848662	-1.36755	0.139379	-0.447429	-1.1081	-0.154025	-0.954079	0.007536	0.55722	FAM149B1	NM_173348	RefSeq	Homo sapiens family with sequence similarity 149, member B1 (FAM149B1), mRNA.	FALSE	---	---	---	---	---	---	---	---
16913198	9.01314	10.2395	7.85617	9.00798	9.89984	10.0117	8.69179	9.04745	-1.22641	-1.15182	-0.111893	-0.355665	-1.18911	-0.233779	-0.955335	0.00768042	0.55722	ROMO1	NM_080748	RefSeq	Homo sapiens reactive oxygen species modulator 1 (ROMO1), nuclear gene encoding mitochondrial protein, mRNA.	FALSE	GO:0001302 // GO:0008284 // GO:0034614 // GO:0042742 // GO:2000379	replicative cell aging // positive regulation of cell proliferation // cellular response to reactive oxygen species // defense response to bacterium // positive regulation of reactive oxygen species metabolic process	GO:0005739 // GO:0005743 // GO:0016021 // GO:0005739 // GO:0016020	mitochondrion // mitochondrial inner membrane // integral to membrane // mitochondrion // membrane	GO:0003674	molecular_function	---	---
17065458	3.76148	4.01011	3.87739	3.77933	4.45476	3.39202	3.71501	3.20247	-0.24863	0.098063	1.06274	0.512545	-0.0752835	0.787641	-0.862925	0.00771339	0.55722	DEFB4B // DEFB4A	ENST00000302247	ENSEMBL	cdna:known chromosome:GRCh37:8:7752151:7754233:1 gene:ENSG00000171711 gene_biotype:protein_coding transcript_biotype:protein_coding	FALSE	GO:0006935 // GO:0006955 // GO:0007186 // GO:0042742 // GO:0045087 // GO:0006952	chemotaxis // immune response // G-protein coupled receptor signaling pathway // defense response to bacterium // innate immune response // defense response	GO:0005576 // GO:0005796 // GO:0005576	extracellular region // Golgi lumen // extracellular region	---	---	---	---
16738283	3.08832	3.41529	3.21951	3.81241	3.61248	3.03513	3.66377	2.79393	-0.326972	-0.592895	0.577348	0.869844	-0.459933	0.723596	-1.18353	0.0077167	0.55722	FOLH1	NM_001193471	RefSeq	Homo sapiens folate hydrolase (prostate-specific membrane antigen) 1 (FOLH1), transcript variant 3, mRNA.	FALSE	GO:0006508 // GO:0006760 // GO:0006508 // GO:0008152	proteolysis // folic acid-containing compound metabolic process // proteolysis // metabolic process	GO:0005634 // GO:0005737 // GO:0005887 // GO:0016020 // GO:0005737 // GO:0005886 // GO:0005887 // GO:0016020 // GO:0016020 // GO:0016021	nucleus // cytoplasm // integral to plasma membrane // membrane // cytoplasm // plasma membrane // integral to plasma membrane // membrane // membrane // integral to membrane	GO:0004180 // GO:0008233 // GO:0008237 // GO:0016805 // GO:0046872 // GO:0003824 // GO:0008233 // GO:0016787	carboxypeptidase activity // peptidase activity // metallopeptidase activity // dipeptidase activity // metal ion binding // catalytic activity // peptidase activity // hydrolase activity	---	---
17045897	4.12031	4.56409	3.58265	4.69124	3.99036	3.38932	3.60179	3.56514	-0.443777	-1.10859	0.601041	0.036652	-0.776182	0.318846	-1.09503	0.00772331	0.55722	C7orf69	ENST00000258776	ENSEMBL	cdna:novel chromosome:GRCh37:7:47834889:47859428:1 gene:ENSG00000136275 gene_biotype:protein_coding transcript_biotype:protein_coding	FALSE	---	---	GO:0005576	extracellular region	---	---	---	---
16871854	6.10648	6.34701	5.56823	6.81387	6.11568	5.30357	5.78343	5.51403	-0.240528	-1.24564	0.81211	0.269397	-0.743082	0.540753	-1.28384	0.00772874	0.55722	OTTHUMG00000182110 // CTD-2528L19.6	OTTHUMT00000459508	Havana transcript	cdna:all chromosome:VEGA52:19:38219487:38221544:-1 Gene:OTTHUMG00000182110	FALSE	---	---	---	---	---	---	---	---
16674953	7.7215	8.70179	6.84692	8.62671	9.47661	9.29491	8.59603	9.4131	-0.980286	-1.77978	0.181702	-0.817067	-1.38004	-0.317682	-1.06235	0.0077598	0.55722	TSEN15	NR_023349	RefSeq	Homo sapiens tRNA splicing endonuclease 15 homolog (S. cerevisiae) (TSEN15), transcript variant 3, non-coding RNA.	FALSE	GO:0006397 // GO:0008033 // GO:0006388	mRNA processing // tRNA processing // tRNA splicing, via endonucleolytic cleavage and ligation	GO:0005730 // GO:0005634	nucleolus // nucleus	GO:0000213 // GO:0004519	tRNA-intron endonuclease activity // endonuclease activity	---	---
16942866	6.18145	5.67224	7.01273	5.50854	5.27435	5.36272	5.25331	5.30623	0.509212	1.50418	-0.088368	-0.05292	1.0067	-0.070644	1.07734	0.00779822	0.55722	CADM2	NM_001167674	RefSeq	Homo sapiens cell adhesion molecule 2 (CADM2), transcript variant 1, mRNA.	FALSE	GO:0007155 // GO:0007420 // GO:0034329 // GO:0034332 // GO:0045216	cell adhesion // brain development // cell junction assembly // adherens junction organization // cell-cell junction organization	GO:0005737 // GO:0005886 // GO:0016021 // GO:0030054 // GO:0030424 // GO:0032809 // GO:0045202 // GO:0005886 // GO:0016020 // GO:0042995	cytoplasm // plasma membrane // integral to membrane // cell junction // axon // neuronal cell body membrane // synapse // plasma membrane // membrane // cell projection	---	---	---	---
16684812	8.87084	9.06314	8.06137	8.9173	8.99632	8.37455	8.5355	8.312	-0.192297	-0.855932	0.62177	0.223498	-0.524115	0.422634	-0.946749	0.0078373	0.55722	RNF19B	NM_153341	RefSeq	Homo sapiens ring finger protein 19B (RNF19B), transcript variant 1, mRNA.	FALSE	GO:0016567	protein ubiquitination	GO:0016021 // GO:0016020	integral to membrane // membrane	GO:0005515 // GO:0008270 // GO:0016874 // GO:0046872	protein binding // zinc ion binding // ligase activity // metal ion binding	---	---
16917291	8.37132	9.42921	7.45682	9.38139	9.18107	9.17899	8.49799	9.27278	-1.05789	-1.92457	0.002081	-0.774786	-1.49123	-0.386352	-1.10488	0.0078574	0.55722	TASP1	NM_017714	RefSeq	Homo sapiens taspase, threonine aspartase, 1 (TASP1), mRNA.	FALSE	GO:0006508 // GO:0045893	proteolysis // positive regulation of transcription, DNA-dependent	---	---	GO:0004298 // GO:0004298 // GO:0008233 // GO:0016787	threonine-type endopeptidase activity // threonine-type endopeptidase activity // peptidase activity // hydrolase activity	---	---
16995241	8.37477	7.70754	8.81068	7.27981	7.30807	7.53791	8.10541	7.73842	0.667236	1.53087	-0.229846	0.36699	1.09905	0.068572	1.03048	0.00790542	0.55722	UGT3A2	NM_174914	RefSeq	Homo sapiens UDP glycosyltransferase 3 family, polypeptide A2 (UGT3A2), transcript variant 1, mRNA.	FALSE	GO:0071412 // GO:0008152	cellular response to genistein // metabolic process	GO:0016021 // GO:0016020	integral to membrane // membrane	GO:0008194 // GO:0015020 // GO:0016740 // GO:0016757 // GO:0016758	UDP-glycosyltransferase activity // glucuronosyltransferase activity // transferase activity // transferase activity, transferring glycosyl groups // transferase activity, transferring hexosyl groups	---	---
16966159	4.12732	4.65832	3.36609	5.01905	4.92663	4.07923	3.65505	4.06727	-0.531001	-1.65296	0.847401	-0.412218	-1.09198	0.217591	-1.30957	0.00791718	0.55722	OTTHUMG00000160538 // RP11-472B18.2	OTTHUMT00000360986	Havana transcript	cdna:all chromosome:VEGA52:4:39549456:39551432:1 Gene:OTTHUMG00000160538	FALSE	---	---	---	---	---	---	---	---
16772559	4.16771	3.9579	5.11171	3.71169	3.87301	4.0958	3.67637	4.07722	0.209808	1.40002	-0.222785	-0.400848	0.804915	-0.311816	1.11673	0.00791965	0.55722	---	ENST00000542422	ENSEMBL	cdna:known chromosome:GRCh37:12:132562348:132565005:-1 gene:ENSG00000257000 gene_biotype:antisense transcript_biotype:antisense	FALSE	---	---	---	---	---	---	---	---
16783764	3.82988	5.23862	3.93328	5.37953	4.47814	4.35552	3.69121	4.35966	-1.40874	-1.44624	0.122617	-0.66846	-1.42749	-0.272922	-1.15457	0.00796907	0.55722	C14orf28	ENST00000325192	ENSEMBL	cdna:known chromosome:GRCh37:14:45366498:45376460:1 gene:ENSG00000179476 gene_biotype:protein_coding transcript_biotype:protein_coding	FALSE	---	---	---	---	---	---	---	---
16988921	6.81518	7.82634	5.68518	7.99794	8.18569	8.07528	7.99982	8.08636	-1.01116	-2.31275	0.110405	-0.086539	-1.66196	0.011933	-1.67389	0.00796926	0.55722	LYRM7	ENST00000379380	ENSEMBL	cdna:known chromosome:GRCh37:5:130506503:130541119:1 gene:ENSG00000186687 gene_biotype:protein_coding transcript_biotype:protein_coding	FALSE	---	---	GO:0005759 // GO:0005739	mitochondrial matrix // mitochondrion	---	---	---	---
16887055	5.58184	4.81082	5.69514	5.75376	4.71846	5.67312	5.30792	5.65386	0.771024	-0.058627	-0.954659	-0.345937	0.356198	-0.650298	1.0065	0.00798275	0.55722	RNA5SP110	ENST00000362638	ENSEMBL	ncrna:rRNA chromosome:GRCh37:2:165714942:165715056:1 gene:ENSG00000199508 gene_biotype:rRNA transcript_biotype:rRNA	FALSE	---	---	---	---	---	---	---	---
16792650	6.2954	7.89173	5.11145	7.43294	7.20453	7.73873	6.50274	7.46739	-1.59633	-2.32149	-0.534197	-0.964648	-1.95891	-0.749422	-1.20949	0.00804216	0.55722	METTL21D	NR_049739	RefSeq	Homo sapiens methyltransferase like 21D (METTL21D), transcript variant 4, non-coding RNA.	FALSE	GO:0018023 // GO:0032259	peptidyl-lysine trimethylation // methylation	GO:0005575 // GO:0005737	cellular_component // cytoplasm	GO:0005515 // GO:0016279 // GO:0008168 // GO:0016740	protein binding // protein-lysine N-methyltransferase activity // methyltransferase activity // transferase activity	---	---
17112956	8.83391	10.369	7.0471	10.2373	9.82188	9.8177	8.55238	10.0163	-1.53513	-3.1902	0.004184	-1.46388	-2.36267	-0.729846	-1.63282	0.0080465	0.55722	TCEAL8	ENST00000372685	ENSEMBL	cdna:known chromosome:GRCh37:X:102507923:102510131:-1 gene:ENSG00000180964 gene_biotype:protein_coding transcript_biotype:protein_coding	FALSE	GO:0006351 // GO:0006355	transcription, DNA-dependent // regulation of transcription, DNA-dependent	GO:0005634	nucleus	---	---	---	---
17047367	3.41928	3.36922	3.05335	4.43779	4.34537	3.41674	3.62346	3.44457	0.050067	-1.38444	0.928629	0.178893	-0.667188	0.553761	-1.22095	0.00811632	0.55722	---	AK130448	GenBank	Homo sapiens cDNA FLJ26938 fis, clone RCT07169.	FALSE	---	---	---	---	---	---	---	---
17058392	3.41928	3.36922	3.05335	4.43779	4.34537	3.41674	3.62346	3.44457	0.050067	-1.38444	0.928629	0.178893	-0.667188	0.553761	-1.22095	0.00811632	0.55722	---	AK130448	GenBank	Homo sapiens cDNA FLJ26938 fis, clone RCT07169.	FALSE	---	---	---	---	---	---	---	---
16806823	8.48303	8.59551	8.23128	8.90894	8.78234	8.29732	8.95674	8.32437	-0.112475	-0.677663	0.485025	0.632367	-0.395069	0.558696	-0.953765	0.0081329	0.55722	AVEN	NM_020371	RefSeq	Homo sapiens apoptosis, caspase activation inhibitor (AVEN), mRNA.	FALSE	GO:0006915 // GO:0043066	apoptotic process // negative regulation of apoptotic process	GO:0005622 // GO:0012505 // GO:0016020 // GO:0016020	intracellular // endomembrane system // membrane // membrane	GO:0005515	protein binding	---	---
16991604	8.36416	8.8818	7.91695	9.06219	7.79227	7.74833	8.26949	7.87389	-0.517644	-1.14524	0.043946	0.395601	-0.831441	0.219773	-1.05121	0.00816833	0.55722	THG1L	ENST00000231198	ENSEMBL	cdna:known chromosome:GRCh37:5:157158205:157168456:1 gene:ENSG00000113272 gene_biotype:protein_coding transcript_biotype:protein_coding	FALSE	GO:0006400 // GO:0008033 // GO:0051289 // GO:0051289 // GO:0006400 // GO:0008033	tRNA modification // tRNA processing // protein homotetramerization // protein homotetramerization // tRNA modification // tRNA processing	GO:0005737 // GO:0005739 // GO:0005737	cytoplasm // mitochondrion // cytoplasm	GO:0000049 // GO:0000287 // GO:0005524 // GO:0005525 // GO:0008193 // GO:0008193 // GO:0042802 // GO:0000166 // GO:0000287 // GO:0005525 // GO:0008193 // GO:0016740 // GO:0016779 // GO:0046872	tRNA binding // magnesium ion binding // ATP binding // GTP binding // tRNA guanylyltransferase activity // tRNA guanylyltransferase activity // identical protein binding // nucleotide binding // magnesium ion binding // GTP binding // tRNA guanylyltransferase activity // transferase activity // nucleotidyltransferase activity // metal ion binding	---	---
17097955	5.57245	6.33701	5.01756	6.6016	5.45123	5.74613	5.49038	5.45789	-0.764558	-1.58404	-0.294892	0.032486	-1.1743	-0.131203	-1.04309	0.00817326	0.55722	C5	NM_001735	RefSeq	Homo sapiens complement component 5 (C5), mRNA.	FALSE	GO:0000187 // GO:0001701 // GO:0002523 // GO:0006874 // GO:0006917 // GO:0006935 // GO:0006950 // GO:0006954 // GO:0006956 // GO:0006957 // GO:0006958 // GO:0007166 // GO:0007186 // GO:0010575 // GO:0010700 // GO:0010760 // GO:0019835 // GO:0033602 // GO:0042593 // GO:0045087 // GO:0045766 // GO:0050921 // GO:0090197 // GO:0006935 // GO:0006954 // GO:0006956 // GO:0010951 // GO:0030449 // GO:0045…	activation of MAPK activity // in utero embryonic development // leukocyte migration involved in inflammatory response // cellular calcium ion homeostasis // induction of apoptosis // chemotaxis // response to stress // inflammatory response // complement activation // complement activation, alternative pathway // complement activation, classical pathway // cell surface receptor signaling pathway…	GO:0005576 // GO:0005579 // GO:0005615 // GO:0005576 // GO:0005615	extracellular region // membrane attack complex // extracellular space // extracellular region // extracellular space	GO:0004866 // GO:0005102 // GO:0008009 // GO:0031714 // GO:0005515	endopeptidase inhibitor activity // receptor binding // chemokine activity // C5a anaphylatoxin chemotactic receptor binding // protein binding	GenMAPP	Complement_Activation_Classical
16736807	6.79033	8.17385	5.74209	7.88585	7.90766	8.41513	7.64742	8.61706	-1.38351	-2.14375	-0.507465	-0.969643	-1.76363	-0.738554	-1.02508	0.00822405	0.55722	CCDC34	ENST00000328697	ENSEMBL	cdna:known chromosome:GRCh37:11:27360061:27385415:-1 gene:ENSG00000109881 gene_biotype:protein_coding transcript_biotype:protein_coding	FALSE	---	---	---	---	---	---	---	---
17104091	4.31654	4.59492	3.97944	4.5174	4.64553	4.10864	4.70426	3.95767	-0.278386	-0.537957	0.53689	0.746595	-0.408172	0.641742	-1.04991	0.00824712	0.55722	PAGE2B	NM_001015038	RefSeq	Homo sapiens P antigen family, member 2B (PAGE2B), mRNA.	FALSE	---	---	---	---	---	---	---	---
16884627	4.82477	3.92161	4.96291	4.25901	4.17931	4.62208	4.23897	4.36628	0.90316	0.703893	-0.442772	-0.127303	0.803527	-0.285037	1.08856	0.00825092	0.55722	---	ENST00000364935	ENSEMBL	ncrna:snRNA chromosome:GRCh37:2:113844382:113844488:1 gene:ENSG00000201805 gene_biotype:snRNA transcript_biotype:snRNA	FALSE	---	---	---	---	---	---	---	---
16778884	3.17571	2.81766	3.45403	2.72176	3.06282	3.27184	3.21786	3.596	0.358054	0.732267	-0.209025	-0.378138	0.54516	-0.293581	0.838742	0.00825213	0.55722	---	n373884	NONCODE	accn=NULL class=lncRNA name=Human lincRNA ref=BodyMapLinc transcriptId=TCONS_00021994 cpcScore=-1.0423300 cnci=-0.3195587	FALSE	---	---	---	---	---	---	---	---
16907087	6.70594	8.40395	6.26781	7.89988	7.75681	8.07217	7.1869	7.93457	-1.69801	-1.63207	-0.315363	-0.747675	-1.66504	-0.531519	-1.13352	0.00834538	0.55722	TYW5	NM_001039693	RefSeq	Homo sapiens tRNA-yW synthesizing protein 5 (TYW5), transcript variant 1, mRNA.	FALSE	GO:0031591 // GO:0008033 // GO:0055114	wybutosine biosynthetic process // tRNA processing // oxidation-reduction process	---	---	GO:0000049 // GO:0005506 // GO:0016702 // GO:0016706 // GO:0042803 // GO:0016491 // GO:0046872 // GO:0051213	tRNA binding // iron ion binding // oxidoreductase activity, acting on single donors with incorporation of molecular oxygen, incorporation of two atoms of oxygen // oxidoreductase activity, acting on paired donors, with incorporation or reduction of molecular oxygen, 2-oxoglutarate as one donor, and incorporation of one atom each of oxygen into both donors // protein homodimerization activity // …	---	---
16951169	7.36658	8.69002	6.53089	8.44323	8.04726	8.45306	7.5305	8.28531	-1.32344	-1.91234	-0.405797	-0.754812	-1.61789	-0.580305	-1.03759	0.00835398	0.55722	METTL6	NM_152396	RefSeq	Homo sapiens methyltransferase like 6 (METTL6), mRNA.	FALSE	GO:0032259	methylation	---	---	GO:0008168 // GO:0016740	methyltransferase activity // transferase activity	---	---
17105694	9.27202	9.64866	8.72323	10.1039	9.3558	9.10533	9.14789	9.09558	-0.376643	-1.38068	0.250466	0.052311	-0.878663	0.151389	-1.03005	0.00838753	0.55722	BEX4	NM_001127688	RefSeq	Homo sapiens brain expressed, X-linked 4 (BEX4), transcript variant 1, mRNA.	FALSE	---	---	GO:0005634 // GO:0005737	nucleus // cytoplasm	---	---	---	---
16757720	8.65742	8.93991	7.1408	8.78482	9.13964	8.94941	9.07307	8.95239	-0.282486	-1.64402	0.190228	0.120682	-0.963254	0.155455	-1.11871	0.00842972	0.55722	SUDS3	ENST00000543473	ENSEMBL	cdna:known chromosome:GRCh37:12:118814185:118855836:1 gene:ENSG00000111707 gene_biotype:protein_coding transcript_biotype:protein_coding	FALSE	GO:0000122 // GO:0006351 // GO:0006915 // GO:0016575 // GO:0043065 // GO:0045892 // GO:0045892 // GO:0006355 // GO:0016568	negative regulation of transcription from RNA polymerase II promoter // transcription, DNA-dependent // apoptotic process // histone deacetylation // positive regulation of apoptotic process // negative regulation of transcription, DNA-dependent // negative regulation of transcription, DNA-dependent // regulation of transcription, DNA-dependent // chromatin modification	GO:0005634 // GO:0016580 // GO:0016580 // GO:0005634	nucleus // Sin3 complex // Sin3 complex // nucleus	GO:0004407 // GO:0005515 // GO:0019899 // GO:0042803 // GO:0042826 // GO:0005515 // GO:0042802 // GO:0042826	histone deacetylase activity // protein binding // enzyme binding // protein homodimerization activity // histone deacetylase binding // protein binding // identical protein binding // histone deacetylase binding	---	---
16928282	10.3228	10.7413	8.5574	10.9035	10.915	10.6608	10.8839	10.5983	-0.41858	-2.34613	0.25417	0.28562	-1.38235	0.269895	-1.65225	0.0084801	0.55722	SNRPD3	ENST00000215829	ENSEMBL	cdna:known chromosome:GRCh37:22:24951471:24968740:1 gene:ENSG00000100028 gene_biotype:protein_coding transcript_biotype:protein_coding	FALSE	GO:0000387 // GO:0000398 // GO:0000398 // GO:0006366 // GO:0006369 // GO:0008334 // GO:0008380 // GO:0010467 // GO:0016070 // GO:0031124 // GO:0034660 // GO:0006397 // GO:0006397 // GO:0008380	spliceosomal snRNP assembly // mRNA splicing, via spliceosome // mRNA splicing, via spliceosome // transcription from RNA polymerase II promoter // termination of RNA polymerase II transcription // histone mRNA metabolic process // RNA splicing // gene expression // RNA metabolic process // mRNA 3'-end processing // ncRNA metabolic process // mRNA processing // mRNA processing // RNA splicing	GO:0005654 // GO:0005681 // GO:0005683 // GO:0005689 // GO:0005829 // GO:0030532 // GO:0071013 // GO:0005634 // GO:0005737 // GO:0005681 // GO:0030529 // GO:0019013	nucleoplasm // spliceosomal complex // U7 snRNP // U12-type spliceosomal complex // cytosol // small nuclear ribonucleoprotein complex // catalytic step 2 spliceosome // nucleus // cytoplasm // spliceosomal complex // ribonucleoprotein complex // viral nucleocapsid	GO:0005515 // GO:0019899 // GO:0071208 // GO:0071208 // GO:0003723	protein binding // enzyme binding // histone pre-mRNA DCP binding // histone pre-mRNA DCP binding // RNA binding	GenMAPP // GenMAPP	mRNA_processing_Reactome // mRNA_processing_binding_Reactome
17117395	6.09134	5.5165	6.04523	5.4149	5.53696	5.83063	5.75205	6.02369	0.574838	0.630335	-0.293665	-0.271642	0.602587	-0.282654	0.88524	0.00851216	0.55722	LOC100130071	AY358179	GenBank	Homo sapiens clone DNA147310 GSQS6193 (UNQ6193) mRNA, complete cds.	FALSE	---	---	---	---	---	---	---	---
16888979	4.20919	5.32175	3.82616	6.15325	5.40097	5.85775	4.60548	5.48572	-1.11256	-2.3271	-0.45678	-0.880238	-1.71983	-0.668509	-1.05132	0.0085484	0.55722	---	AK130181	GenBank	Homo sapiens cDNA FLJ26671 fis, clone MPG03325.	FALSE	---	---	---	---	---	---	---	---
16875760	10.1524	11.0966	8.36623	9.79296	10.9289	10.7375	9.49551	10.0891	-0.9442	-1.42673	0.19137	-0.593612	-1.18547	-0.201121	-0.984345	0.00858429	0.55722	TMEM238	NM_001190764	RefSeq	Homo sapiens transmembrane protein 238 (TMEM238), mRNA.	FALSE	---	---	GO:0016021 // GO:0016020	integral to membrane // membrane	---	---	---	---
16920806	7.31483	8.27353	6.00738	8.48891	7.23177	7.54872	6.70761	7.39164	-0.958703	-2.48153	-0.316952	-0.684027	-1.72012	-0.50049	-1.21963	0.00858987	0.55722	SYCP2	NM_014258	RefSeq	Homo sapiens synaptonemal complex protein 2 (SYCP2), mRNA.	FALSE	GO:0006915 // GO:0007128 // GO:0007130 // GO:0007140 // GO:0007143 // GO:0009566 // GO:0048808 // GO:0051301 // GO:0007049 // GO:0007126 // GO:0009887	apoptotic process // meiotic prophase I // synaptonemal complex assembly // male meiosis // female meiosis // fertilization // male genitalia morphogenesis // cell division // cell cycle // meiosis // organ morphogenesis	GO:0000795 // GO:0000800 // GO:0005634 // GO:0000795 // GO:0005634 // GO:0005694	synaptonemal complex // lateral element // nucleus // synaptonemal complex // nucleus // chromosome	GO:0003677 // GO:0046982 // GO:0003677	DNA binding // protein heterodimerization activity // DNA binding	---	---
16927861	7.53841	6.26434	8.36077	6.39874	6.41379	6.46807	6.59646	6.21246	1.27407	1.96203	-0.054273	0.384003	1.61805	0.164865	1.45318	0.00862213	0.55722	IGLJ4	ENST00000390326	ENSEMBL	cdna:known chromosome:GRCh37:22:23252744:23252776:1 gene:ENSG00000211680 gene_biotype:IG_J_gene transcript_biotype:IG_J_gene	FALSE	---	---	---	---	---	---	---	---
16743336	6.75696	7.84255	4.19492	8.06026	6.95599	6.89218	6.73603	6.92575	-1.08559	-3.86534	0.063807	-0.189716	-2.47546	-0.0629545	-2.41251	0.00865654	0.55722	TAF1D	BC001972	GenBank	Homo sapiens TATA box binding protein (TBP)-associated factor, RNA polymerase I, D, 41kDa, mRNA (cDNA clone MGC:5306 IMAGE:3460203), complete cds.	FALSE	GO:0006351 // GO:0006355	transcription, DNA-dependent // regulation of transcription, DNA-dependent	GO:0005634 // GO:0005668	nucleus // RNA polymerase transcription factor SL1 complex	GO:0003677 // GO:0005515	DNA binding // protein binding	---	---
16696924	8.61632	8.58526	7.67281	8.78761	9.21693	8.52808	9.10702	8.76709	0.03106	-1.1148	0.688853	0.339924	-0.54187	0.514389	-1.05626	0.00866783	0.55722	STX6	ENST00000258301	ENSEMBL	cdna:known chromosome:GRCh37:1:180941861:180992047:-1 gene:ENSG00000135823 gene_biotype:protein_coding transcript_biotype:protein_coding	FALSE	GO:0006886 // GO:0006906 // GO:0007032 // GO:0042147 // GO:0048193 // GO:0016192 // GO:0006810 // GO:0006886 // GO:0015031	intracellular protein transport // vesicle fusion // endosome organization // retrograde transport, endosome to Golgi // Golgi vesicle transport // vesicle-mediated transport // transport // intracellular protein transport // protein transport	GO:0000139 // GO:0005769 // GO:0005794 // GO:0005886 // GO:0016021 // GO:0030136 // GO:0031201 // GO:0032588 // GO:0048471 // GO:0016020 // GO:0005794 // GO:0005802 // GO:0032588 // GO:0016021	Golgi membrane // early endosome // Golgi apparatus // plasma membrane // integral to membrane // clathrin-coated vesicle // SNARE complex // trans-Golgi network membrane // perinuclear region of cytoplasm // membrane // Golgi apparatus // trans-Golgi network // trans-Golgi network membrane // integral to membrane	GO:0005484 // GO:0005515 // GO:0005515 // GO:0005484	SNAP receptor activity // protein binding // protein binding // SNAP receptor activity	---	---
16774381	5.00093	4.55469	5.4979	4.74099	4.83276	5.0838	4.62028	4.88201	0.446235	0.756908	-0.251042	-0.26173	0.601572	-0.256386	0.857958	0.00868922	0.55722	---	TCONS_00021769-XLOC_010364	Rinn lincRNA	linc-TNFSF11 chr13:+:43011562-43059896	FALSE	---	---	---	---	---	---	---	---
17016818	5.81674	5.1103	6.41726	5.60306	5.4517	5.48897	5.62171	5.81894	0.706441	0.814204	-0.037269	-0.197229	0.760323	-0.117249	0.877571	0.0087005	0.55722	---	ENST00000581614	ENSEMBL	ncrna:snoRNA chromosome:GRCh37:HSCHR6_MHC_APD:30037417:30037578:-1 gene:ENSG00000265674 gene_biotype:snoRNA transcript_biotype:snoRNA	FALSE	---	---	---	---	---	---	---	---
16749365	3.95631	5.67145	3.65401	5.65003	5.61725	5.57195	4.92622	6.00496	-1.71514	-1.99602	0.045299	-1.07874	-1.85558	-0.516721	-1.33886	0.00875009	0.55722	FGFR1OP2	ENST00000546072	ENSEMBL	cdna:putative chromosome:GRCh37:12:27091430:27113779:1 gene:ENSG00000111790 gene_biotype:protein_coding transcript_biotype:protein_coding	FALSE	GO:0042060 // GO:0009611	wound healing // response to wounding	GO:0005829 // GO:0005737	cytosol // cytoplasm	GO:0042803	protein homodimerization activity	---	---
16842431	5.14798	5.76126	5.14798	5.45941	5.59773	5.01453	5.53333	5.27477	-0.613279	-0.311429	0.583197	0.258564	-0.462354	0.42088	-0.883234	0.00876229	0.55722	---	TCONS_l2_00011634-XLOC_l2_006025	Broad TUCP	linc-LGALS9B-7 chr17:-:20516224-20536547	FALSE	---	---	---	---	---	---	---	---
17006878	6.48046	5.91856	7.51333	5.73398	6.35442	6.42443	6.28715	6.1857	0.561908	1.77934	-0.07001	0.101454	1.17063	0.015722	1.1549	0.0087747	0.55722	---	n369027	NONCODE	accn=NULL class=lncRNA name=Human lincRNA ref=BodyMapLinc transcriptId=TCONS_00011779 cpcScore=-1.2545000 cnci=-1.0000000	FALSE	---	---	---	---	---	---	---	---
16879478	4.4444	5.37175	3.94947	5.67313	4.49655	4.82794	5.14016	4.98112	-0.927349	-1.72367	-0.331387	0.159041	-1.32551	-0.086173	-1.23933	0.00879344	0.55722	---	ENST00000363680	ENSEMBL	ncrna:snRNA chromosome:GRCh37:2:42939880:42939987:1 gene:ENSG00000200550 gene_biotype:snRNA transcript_biotype:snRNA	FALSE	---	---	---	---	---	---	---	---
17071254	6.06569	7.01173	5.03778	6.62376	6.75788	6.77607	6.27375	6.82624	-0.946037	-1.58598	-0.01819	-0.552497	-1.26601	-0.285343	-0.980665	0.00881361	0.55722	---	n370632	NONCODE	accn=NULL class=lncRNA name=Human lincRNA ref=BodyMapLinc transcriptId=TCONS_00015327 cpcScore=-1.0851100 cnci=-0.2971935	FALSE	---	---	---	---	---	---	---	---
16709108	7.17037	7.90446	6.83927	8.15972	7.17124	7.16393	6.90406	7.14758	-0.734095	-1.32045	0.007311	-0.243519	-1.02727	-0.118104	-0.909171	0.00882051	0.55722	MXI1	ENST00000239007	ENSEMBL	cdna:known chromosome:GRCh37:10:111985751:112046264:1 gene:ENSG00000119950 gene_biotype:protein_coding transcript_biotype:protein_coding	FALSE	GO:0000122 // GO:0006351 // GO:0008285 // GO:0042994 // GO:0006355	negative regulation of transcription from RNA polymerase II promoter // transcription, DNA-dependent // negative regulation of cell proliferation // cytoplasmic sequestering of transcription factor // regulation of transcription, DNA-dependent	GO:0005634 // GO:0005634	nucleus // nucleus	GO:0003677 // GO:0003714 // GO:0046983 // GO:0003677	DNA binding // transcription corepressor activity // protein dimerization activity // DNA binding	---	---
17085975	7.76944	8.77732	6.02297	8.53716	9.15409	9.01661	8.69293	9.07037	-1.00788	-2.51418	0.137486	-0.377447	-1.76103	-0.119981	-1.64105	0.00888833	0.55722	OSTF1	NM_012383	RefSeq	Homo sapiens osteoclast stimulating factor 1 (OSTF1), mRNA.	FALSE	GO:0001503 // GO:0007165	ossification // signal transduction	GO:0005622 // GO:0005737	intracellular // cytoplasm	GO:0017124	SH3 domain binding	---	---
16701317	5.47046	6.40402	5.23048	6.60153	6.37041	6.27187	5.83529	6.27011	-0.933563	-1.37106	0.098545	-0.434816	-1.15231	-0.168135	-0.984175	0.00894527	0.55722	HNRNPU-AS1	NR_026778	RefSeq	Homo sapiens HNRNPU antisense RNA 1 (HNRNPU-AS1), non-coding RNA.	FALSE	---	---	---	---	---	---	---	---
17010278	4.44395	5.06262	3.76881	5.68709	5.14729	4.97348	4.2984	4.74493	-0.618667	-1.91828	0.173811	-0.446525	-1.26847	-0.136357	-1.13211	0.0090258	0.55722	---	ENST00000421315	ENSEMBL	cdna:known chromosome:GRCh37:6:73977774:74001063:1 gene:ENSG00000229852 gene_biotype:processed_transcript transcript_biotype:processed_transcript	FALSE	---	---	---	---	---	---	---	---
16945777	7.35865	7.9076	6.15183	7.75099	7.61549	7.71813	7.67808	7.78336	-0.548946	-1.59916	-0.102637	-0.105274	-1.07405	-0.103955	-0.970097	0.00905525	0.55722	UBA5	ENST00000356232	ENSEMBL	cdna:known chromosome:GRCh37:3:132378310:132396788:1 gene:ENSG00000081307 gene_biotype:protein_coding transcript_biotype:protein_coding	FALSE	GO:0071569 // GO:0071569 // GO:0034976 // GO:0055114 // GO:0071569	protein ufmylation // protein ufmylation // response to endoplasmic reticulum stress // oxidation-reduction process // protein ufmylation	GO:0005634 // GO:0005737 // GO:0016235 // GO:0043231 // GO:0005737	nucleus // cytoplasm // aggresome // intracellular membrane-bounded organelle // cytoplasm	GO:0005515 // GO:0005524 // GO:0016616 // GO:0046872 // GO:0048037 // GO:0071566 // GO:0000166 // GO:0003824	protein binding // ATP binding // oxidoreductase activity, acting on the CH-OH group of donors, NAD or NADP as acceptor // metal ion binding // cofactor binding // UFM1 activating enzyme activity // nucleotide binding // catalytic activity	---	---
16834194	4.73551	4.94021	5.87508	3.86595	4.32047	5.4373	4.63269	4.87152	-0.204696	2.00913	-1.11683	-0.238828	0.902218	-0.677827	1.58005	0.00912822	0.55722	RNA5SP442	ENST00000365050	ENSEMBL	ncrna:rRNA chromosome:GRCh37:17:39874406:39874512:1 gene:ENSG00000201920 gene_biotype:rRNA transcript_biotype:rRNA	FALSE	---	---	---	---	---	---	---	---
16978959	7.4033	7.44194	6.35867	7.5961	8.17466	7.51808	8.372	7.76272	-0.038643	-1.23742	0.656578	0.609279	-0.638034	0.632929	-1.27096	0.00914328	0.55722	CASP6	NM_001226	RefSeq	Homo sapiens caspase 6, apoptosis-related cysteine peptidase (CASP6), transcript variant alpha, mRNA.	FALSE	GO:0006508 // GO:0006915 // GO:0006917 // GO:0006921 // GO:0006508 // GO:0006508 // GO:0006915	proteolysis // apoptotic process // induction of apoptosis // cellular component disassembly involved in execution phase of apoptosis // proteolysis // proteolysis // apoptotic process	GO:0005634 // GO:0005654 // GO:0005730 // GO:0005737 // GO:0005829 // GO:0005829 // GO:0005737	nucleus // nucleoplasm // nucleolus // cytoplasm // cytosol // cytosol // cytoplasm	GO:0004197 // GO:0005515 // GO:0008234 // GO:0004197 // GO:0008233 // GO:0008234 // GO:0016787 // GO:0042802	cysteine-type endopeptidase activity // protein binding // cysteine-type peptidase activity // cysteine-type endopeptidase activity // peptidase activity // cysteine-type peptidase activity // hydrolase activity // identical protein binding	GenMAPP // GenMAPP // GenMAPP	Apoptosis // Apoptosis_GenMAPP // Apoptosis_KEGG
16762692	5.23748	6.09475	5.0517	6.39908	5.84564	5.70621	5.09864	5.53376	-0.857275	-1.34738	0.139431	-0.43512	-1.10233	-0.147844	-0.954481	0.00916389	0.55722	LOC100506606	AK090590	GenBank	Homo sapiens cDNA FLJ33271 fis, clone ASTRO2007666.	FALSE	---	---	---	---	---	---	---	---
16826968	7.09966	8.15721	7.68777	7.73882	7.0159	8.42993	6.82173	8.44382	-1.05755	-0.051051	-1.41404	-1.62209	-0.5543	-1.51806	0.963762	0.00917104	0.55722	SNORA50	NR_002980	RefSeq	Homo sapiens small nucleolar RNA, H/ACA box 50 (SNORA50), small nucleolar RNA.	FALSE	---	---	---	---	---	---	---	---
16987986	5.87658	7.04752	5.15805	6.95434	5.80607	6.25333	5.28203	6.0087	-1.17094	-1.79629	-0.447265	-0.726664	-1.48361	-0.586965	-0.896649	0.00918791	0.55722	EPB41L4A-AS1	NR_015370	RefSeq	Homo sapiens EPB41L4A antisense RNA 1 (EPB41L4A-AS1), non-coding RNA.	FALSE	---	---	---	---	---	---	---	---
17106604	7.66632	8.17271	6.28427	8.26244	8.89019	8.03352	8.06688	8.33782	-0.50639	-1.97818	0.856663	-0.27094	-1.24228	0.292862	-1.53514	0.00919677	0.55722	NDUFA1	ENST00000371437	ENSEMBL	cdna:known chromosome:GRCh37:X:119005450:119010625:1 gene:ENSG00000125356 gene_biotype:protein_coding transcript_biotype:protein_coding	FALSE	GO:0006120 // GO:0022904 // GO:0044281 // GO:0044237 // GO:0055114	mitochondrial electron transport, NADH to ubiquinone // respiratory electron transport chain // small molecule metabolic process // cellular metabolic process // oxidation-reduction process	GO:0005739 // GO:0005743 // GO:0005747 // GO:0005747 // GO:0016021 // GO:0031966 // GO:0005739 // GO:0005743 // GO:0016020 // GO:0070469	mitochondrion // mitochondrial inner membrane // mitochondrial respiratory chain complex I // mitochondrial respiratory chain complex I // integral to membrane // mitochondrial membrane // mitochondrion // mitochondrial inner membrane // membrane // respiratory chain	GO:0008137 // GO:0008137	NADH dehydrogenase (ubiquinone) activity // NADH dehydrogenase (ubiquinone) activity	GenMAPP	Electron_Transport_Chain
16905498	6.17165	6.9716	6.09827	7.1722	6.65683	6.32207	5.69135	6.14951	-0.79995	-1.07393	0.334761	-0.458161	-0.93694	-0.0617	-0.875239	0.00920358	0.55722	LOC100130691	NR_026966	RefSeq	Homo sapiens uncharacterized LOC100130691 (LOC100130691), non-coding RNA.	FALSE	---	---	---	---	---	---	---	---
16713674	8.57872	9.23421	7.76011	9.56652	8.85999	8.97004	8.67955	9.02914	-0.655486	-1.80641	-0.110043	-0.349586	-1.23095	-0.229814	-1.00113	0.0092256	0.55722	LOC100133130	AF130105	GenBank	Homo sapiens clone FLB4246 PRO1102 mRNA, complete cds.	FALSE	---	---	---	---	---	---	---	---
16686438	7.53101	8.10158	6.63057	8.36891	8.23715	7.57007	7.55564	7.86308	-0.57057	-1.73834	0.66708	-0.307447	-1.15446	0.179816	-1.33427	0.00924395	0.55722	TESK2	NM_007170	RefSeq	Homo sapiens testis-specific kinase 2 (TESK2), mRNA.	FALSE	GO:0006468 // GO:0007283 // GO:0030036 // GO:0048041 // GO:0006468 // GO:0007283 // GO:0007283 // GO:0016310 // GO:0030036 // GO:0048041	protein phosphorylation // spermatogenesis // actin cytoskeleton organization // focal adhesion assembly // protein phosphorylation // spermatogenesis // spermatogenesis // phosphorylation // actin cytoskeleton organization // focal adhesion assembly	GO:0005634 // GO:0005634 // GO:0005730 // GO:0005737 // GO:0005634	nucleus // nucleus // nucleolus // cytoplasm // nucleus	GO:0004672 // GO:0004674 // GO:0004712 // GO:0004713 // GO:0005515 // GO:0005524 // GO:0046872 // GO:0000166 // GO:0004672 // GO:0004674 // GO:0016301 // GO:0016740 // GO:0016772	protein kinase activity // protein serine/threonine kinase activity // protein serine/threonine/tyrosine kinase activity // protein tyrosine kinase activity // protein binding // ATP binding // metal ion binding // nucleotide binding // protein kinase activity // protein serine/threonine kinase activity // kinase activity // transferase activity // transferase activity, transferring phosphorus-co…	---	---
16840207	5.76809	5.34376	6.28307	5.22426	5.79519	6.04742	5.46765	5.61924	0.424328	1.0588	-0.252224	-0.151585	0.741565	-0.201904	0.943469	0.0092856	0.55722	---	ENST00000438266	ENSEMBL	cdna:known chromosome:GRCh37:17:4922509:4923388:-1 gene:ENSG00000227495 gene_biotype:antisense transcript_biotype:antisense	FALSE	---	---	---	---	---	---	---	---
17013612	6.23549	6.80295	5.39801	7.26436	6.8547	6.51681	6.75395	6.4618	-0.567462	-1.86636	0.337897	0.292147	-1.21691	0.315022	-1.53193	0.00929803	0.55722	---	ENST00000365473	ENSEMBL	ncrna:snoRNA chromosome:GRCh37:6:149915761:149915895:1 gene:ENSG00000202343 gene_biotype:snoRNA transcript_biotype:snoRNA	FALSE	---	---	---	---	---	---	---	---
16782205	2.30597	3.29282	2.65787	4.3558	2.5795	3.05022	3.05703	2.87146	-0.986854	-1.69792	-0.470717	0.185579	-1.34239	-0.142569	-1.19982	0.00934775	0.55722	---	ENST00000362846	ENSEMBL	ncrna:misc_RNA chromosome:GRCh37:14:23337027:23337126:1 gene:ENSG00000199716 gene_biotype:misc_RNA transcript_biotype:misc_RNA	FALSE	---	---	---	---	---	---	---	---
16964139	5.40509	4.43541	5.59806	5.24589	4.80794	5.18224	4.80899	5.0993	0.969682	0.352162	-0.374303	-0.290308	0.660922	-0.332305	0.993227	0.00934974	0.55722	OTTHUMG00000160511 // RP11-503N18.4	OTTHUMT00000360902	Havana transcript	cdna:all chromosome:VEGA52:4:2465524:2465851:1 Gene:OTTHUMG00000160511	FALSE	---	---	---	---	---	---	---	---
16669324	5.49172	6.56029	5.26814	6.68001	6.07902	6.30179	5.4942	6.01817	-1.06857	-1.41187	-0.222777	-0.52397	-1.24022	-0.373374	-0.866845	0.00941332	0.55722	---	AK125759	GenBank	Homo sapiens cDNA FLJ43771 fis, clone TESTI2049553.	FALSE	---	---	---	---	---	---	---	---
16792268	8.94249	10.2268	8.20127	9.98124	9.86796	10.0645	9.24587	10.185	-1.28429	-1.77998	-0.196488	-0.939096	-1.53214	-0.567792	-0.964343	0.00943861	0.55722	TRAPPC6B	NM_001079537	RefSeq	Homo sapiens trafficking protein particle complex 6B (TRAPPC6B), transcript variant 1, mRNA.	FALSE	GO:0016192 // GO:0006810	vesicle-mediated transport // transport	GO:0005783 // GO:0005794	endoplasmic reticulum // Golgi apparatus	GO:0005515	protein binding	---	---
16695135	5.92638	5.58033	6.4045	5.56721	5.52951	5.88624	5.82132	6.09672	0.346059	0.837291	-0.356739	-0.275407	0.591675	-0.316073	0.907748	0.00947336	0.55722	LOC100131825	NR_037870	RefSeq	Homo sapiens uncharacterized LOC100131825 (LOC100131825), non-coding RNA.	FALSE	---	---	---	---	---	---	---	---
16902809	3.92993	2.89905	3.28121	2.83909	2.18924	2.55741	2.7516	2.80878	1.03088	0.442127	-0.368171	-0.057189	0.736506	-0.21268	0.949185	0.00949187	0.55722	LOC100216479	NR_046258	RefSeq	Homo sapiens uncharacterized LOC100216479 (LOC100216479), transcript variant 1, non-coding RNA.	FALSE	---	---	---	---	---	---	---	---
16852267	3.46928	2.83339	3.18059	3.03977	2.89078	3.56691	2.91216	3.4435	0.635887	0.14082	-0.676127	-0.531336	0.388353	-0.603731	0.992085	0.00953382	0.55722	MIR4527	NR_039753	RefSeq	Homo sapiens microRNA 4527 (MIR4527), microRNA.	FALSE	---	---	---	---	---	---	---	---
17102658	4.0898	3.43921	4.41113	3.78568	3.74453	4.08325	4.0326	4.1353	0.650592	0.625455	-0.338718	-0.102696	0.638023	-0.220707	0.858731	0.00953509	0.55722	---	AK123782	GenBank	Homo sapiens cDNA FLJ41788 fis, clone MESAN2018576.	FALSE	---	---	---	---	---	---	---	---
16788616	3.81167	3.50784	2.64302	4.09507	3.75516	2.81836	4.59381	3.54361	0.303832	-1.45206	0.936806	1.0502	-0.574113	0.993503	-1.56762	0.00955444	0.55722	SNORD114-1	NR_003193	RefSeq	Homo sapiens small nucleolar RNA, C/D box 114-1 (SNORD114-1), small nucleolar RNA.	FALSE	---	---	---	---	---	---	---	---
16924855	3.45315	2.99815	3.32076	3.39546	2.86461	3.59297	2.98711	3.69646	0.455003	-0.074697	-0.728364	-0.709352	0.190153	-0.718858	0.909011	0.00955645	0.55722	KRTAP6-1	ENST00000329122	ENSEMBL	cdna:known chromosome:GRCh37:21:31985750:31986249:-1 gene:ENSG00000184724 gene_biotype:protein_coding transcript_biotype:protein_coding	FALSE	---	---	GO:0005829 // GO:0005882	cytosol // intermediate filament	---	---	---	---
17114368	8.49501	9.62806	7.95914	9.48501	9.46557	9.50752	8.81456	9.48802	-1.13305	-1.52587	-0.041949	-0.673456	-1.32946	-0.357702	-0.971756	0.00957872	0.55722	MOSPD1	NM_019556	RefSeq	Homo sapiens motile sperm domain containing 1 (MOSPD1), mRNA.	FALSE	GO:0000122 // GO:0045944 // GO:0000122 // GO:0045944	negative regulation of transcription from RNA polymerase II promoter // positive regulation of transcription from RNA polymerase II promoter // negative regulation of transcription from RNA polymerase II promoter // positive regulation of transcription from RNA polymerase II promoter	GO:0005634 // GO:0005737 // GO:0016021 // GO:0048471 // GO:0005634 // GO:0005737 // GO:0016020 // GO:0048471	nucleus // cytoplasm // integral to membrane // perinuclear region of cytoplasm // nucleus // cytoplasm // membrane // perinuclear region of cytoplasm	GO:0005198	structural molecule activity	---	---
16692614	5.43061	6.64515	4.86692	5.66275	8.00475	7.59358	7.37937	7.4589	-1.21454	-0.795825	0.411176	-0.079531	-1.00518	0.165822	-1.171	0.0096651	0.55722	HIST2H3D	NM_001123375	RefSeq	Homo sapiens histone cluster 2, H3d (HIST2H3D), mRNA.	FALSE	GO:0006334 // GO:0007596	nucleosome assembly // blood coagulation	GO:0000786 // GO:0005576 // GO:0005654 // GO:0005634 // GO:0005694	nucleosome // extracellular region // nucleoplasm // nucleus // chromosome	GO:0003677 // GO:0005515 // GO:0046982	DNA binding // protein binding // protein heterodimerization activity	---	---
17016748	4.55626	3.77681	4.75461	4.00971	4.21935	3.97716	3.87401	4.50769	0.779442	0.744896	0.242183	-0.633686	0.762169	-0.195751	0.95792	0.00974466	0.55722	HLA-F-AS1	NR_026972	RefSeq	Homo sapiens HLA-F antisense RNA 1 (HLA-F-AS1), transcript variant 1, non-coding RNA.	FALSE	GO:0006955 // GO:0019882	immune response // antigen processing and presentation	GO:0016020	membrane	---	---	---	---
16914339	7.37007	6.86439	8.22789	6.14268	7.19999	7.16225	7.52212	7.29793	0.505686	2.0852	0.037737	0.224195	1.29544	0.130966	1.16448	0.00976212	0.55722	ZSWIM3	NR_037628	RefSeq	Homo sapiens zinc finger, SWIM-type containing 3 (ZSWIM3), transcript variant 2, non-coding RNA.	FALSE	---	---	---	---	GO:0008270 // GO:0046872	zinc ion binding // metal ion binding	---	---
16873645	7.08189	7.66257	6.97547	8.29946	6.20785	9.25532	7.0918	8.75459	-0.58068	-1.32399	-3.04747	-1.66279	-0.952333	-2.35513	1.4028	0.00976884	0.55722	SNAR-E	NR_024258	RefSeq	Homo sapiens small ILF3/NF90-associated RNA E (SNAR-E), small nuclear RNA.	FALSE	---	---	---	---	---	---	---	---
17088579	5.4371	5.80832	4.26718	5.99509	5.59393	5.13545	5.00699	4.99796	-0.371227	-1.72791	0.458481	0.009037	-1.04957	0.233759	-1.28333	0.00977914	0.55722	PSMD5-AS1	NR_024408	RefSeq	Homo sapiens uncharacterized LOC253039 (LOC253039), non-coding RNA.	FALSE	---	---	---	---	---	---	---	---
16718106	6.82997	7.31018	6.31338	7.52208	7.48181	7.08007	6.81442	6.89445	-0.480202	-1.2087	0.401741	-0.080022	-0.844453	0.160859	-1.00531	0.00978352	0.55722	OBFC1	NM_024928	RefSeq	Homo sapiens oligonucleotide/oligosaccharide-binding fold containing 1 (OBFC1), mRNA.	FALSE	GO:0000723 // GO:0010833 // GO:0045740 // GO:0010833 // GO:0045740	telomere maintenance // telomere maintenance via telomere lengthening // positive regulation of DNA replication // telomere maintenance via telomere lengthening // positive regulation of DNA replication	GO:0000784 // GO:0005634 // GO:0005634 // GO:0005730 // GO:0043231 // GO:0045111 // GO:0070188 // GO:0000781 // GO:0000784 // GO:0005634 // GO:0005694	nuclear chromosome, telomeric region // nucleus // nucleus // nucleolus // intracellular membrane-bounded organelle // intermediate filament cytoskeleton // Stn1-Ten1 complex // chromosome, telomeric region // nuclear chromosome, telomeric region // nucleus // chromosome	GO:0003697 // GO:0005515 // GO:0043047 // GO:0003676 // GO:0003677 // GO:0003697 // GO:0043047	single-stranded DNA binding // protein binding // single-stranded telomeric DNA binding // nucleic acid binding // DNA binding // single-stranded DNA binding // single-stranded telomeric DNA binding	---	---
17079338	7.64853	8.54482	5.69143	8.25672	8.64075	8.66188	8.0384	8.82544	-0.896296	-2.56529	-0.021126	-0.787033	-1.73079	-0.404079	-1.32671	0.00980877	0.55722	C8orf37	ENST00000286688	ENSEMBL	cdna:known chromosome:GRCh37:8:96257147:96281429:-1 gene:ENSG00000156172 gene_biotype:protein_coding transcript_biotype:protein_coding	FALSE	---	---	GO:0005737	cytoplasm	---	---	---	---
16876794	3.87969	3.12205	3.74701	2.96983	2.99568	3.22114	3.40457	3.60948	0.757636	0.777174	-0.225467	-0.204913	0.767405	-0.21519	0.982595	0.00985182	0.55722	---	n365640	NONCODE	accn=NULL class=lncRNA name=Human lincRNA ref=BodyMapLinc transcriptId=TCONS_00004684 cpcScore=-0.7974350 cnci=-0.2479090	FALSE	---	---	---	---	---	---	---	---
16925158	5.86265	6.89124	5.26972	6.74492	7.02274	6.81188	6.20847	6.68338	-1.02859	-1.4752	0.210861	-0.474913	-1.25189	-0.132026	-1.11987	0.00995681	0.55722	TMEM50B	NR_040016	RefSeq	Homo sapiens transmembrane protein 50B (TMEM50B), transcript variant 2, non-coding RNA.	FALSE	GO:0008150	biological_process	GO:0005783 // GO:0005886 // GO:0016021 // GO:0016020	endoplasmic reticulum // plasma membrane // integral to membrane // membrane	GO:0003674	molecular_function	---	---
16790592	7.41128	7.50876	7.07753	7.39446	7.54408	7.09171	7.87411	7.06821	-0.097477	-0.316927	0.452371	0.805909	-0.207202	0.62914	-0.836342	0.00997826	0.55722	HAUS4	NM_001166269	RefSeq	Homo sapiens HAUS augmin-like complex, subunit 4 (HAUS4), transcript variant 1, mRNA.	FALSE	GO:0007067 // GO:0051225 // GO:0051297 // GO:0051301 // GO:0007049 // GO:0051225 // GO:0051297	mitosis // spindle assembly // centrosome organization // cell division // cell cycle // spindle assembly // centrosome organization	GO:0005737 // GO:0005813 // GO:0005819 // GO:0005874 // GO:0070652 // GO:0005815 // GO:0005856 // GO:0070652	cytoplasm // centrosome // spindle // microtubule // HAUS complex // microtubule organizing center // cytoskeleton // HAUS complex	GO:0003674	molecular_function	---	---
16793249	2.8146	2.52207	3.40358	2.64484	2.73188	3.09167	2.58624	2.86418	0.292531	0.758744	-0.359796	-0.277933	0.525637	-0.318864	0.844502	0.00997928	0.55722	OTTHUMG00000171031 // RP11-698F20.3	OTTHUMT00000411319	Havana transcript	cdna:all chromosome:VEGA52:14:55663445:55665731:-1 Gene:OTTHUMG00000171031	FALSE	---	---	---	---	---	---	---	---
16903771	6.57338	7.49851	6.18574	7.7545	7.44625	7.50515	6.94065	7.54127	-0.925132	-1.56876	-0.058902	-0.600614	-1.24695	-0.329758	-0.91719	0.00998022	0.55722	CACNB4	NM_001005747	RefSeq	Homo sapiens calcium channel, voltage-dependent, beta 4 subunit (CACNB4), transcript variant 1, mRNA.	FALSE	GO:0006810 // GO:0006874 // GO:0007214 // GO:0007268 // GO:0007411 // GO:0007528 // GO:0007628 // GO:0014051 // GO:0019227 // GO:0035249 // GO:0046058 // GO:0048536 // GO:0048538 // GO:0048541 // GO:0050852 // GO:0050908 // GO:0051899 // GO:0006810 // GO:0006811 // GO:0006816 // GO:0034765 // GO:0042391 // GO:0048747 // GO:0050877 // GO:0070588	transport // cellular calcium ion homeostasis // gamma-aminobutyric acid signaling pathway // synaptic transmission // axon guidance // neuromuscular junction development // adult walking behavior // gamma-aminobutyric acid secretion // neuronal action potential propagation // synaptic transmission, glutamatergic // cAMP metabolic process // spleen development // thymus development // Peyer's pat…	GO:0005829 // GO:0005886 // GO:0005891 // GO:0009898 // GO:0045202 // GO:0005891	cytosol // plasma membrane // voltage-gated calcium channel complex // internal side of plasma membrane // synapse // voltage-gated calcium channel complex	GO:0005245 // GO:0005515 // GO:0008331 // GO:0005244 // GO:0005245 // GO:0005262	voltage-gated calcium channel activity // protein binding // high voltage-gated calcium channel activity // voltage-gated ion channel activity // voltage-gated calcium channel activity // calcium channel activity	---	---
16855781	7.79509	8.62827	7.14663	8.50048	9.37779	9.37965	9.14332	9.52481	-0.833181	-1.35385	-0.001855	-0.381494	-1.09352	-0.191674	-0.901842	0.00998384	0.55722	DSEL	NM_032160	RefSeq	Homo sapiens dermatan sulfate epimerase-like (DSEL), mRNA.	FALSE	---	---	GO:0016021 // GO:0016020	integral to membrane // membrane	GO:0008146 // GO:0016853	sulfotransferase activity // isomerase activity	---	---
16835586	4.94335	5.71936	4.70767	5.75996	4.98818	5.10664	4.99852	5.11287	-0.776016	-1.05229	-0.118459	-0.114344	-0.914152	-0.116402	-0.797751	0.0100132	0.55722	---	ENST00000511322	ENSEMBL	cdna:known chromosome:GRCh37:17:47452742:47457456:1 gene:ENSG00000250948 gene_biotype:antisense transcript_biotype:antisense	FALSE	---	---	---	---	---	---	---	---
16691434	7.15716	7.85418	7.79394	7.52671	6.94635	7.92581	6.66666	8.11383	-0.697017	0.267233	-0.979459	-1.44717	-0.214892	-1.21331	0.998423	0.0100417	0.55722	RNA5SP55	ENST00000516701	ENSEMBL	ncrna:rRNA chromosome:GRCh37:1:117504969:117505093:-1 gene:ENSG00000252510 gene_biotype:rRNA transcript_biotype:rRNA	FALSE	---	---	---	---	---	---	---	---
16791898	8.29757	9.4642	7.65869	9.26255	9.72768	10.0528	9.36086	10.0168	-1.16663	-1.60386	-0.325103	-0.655985	-1.38524	-0.490544	-0.8947	0.0100524	0.55722	CFL2	NM_021914	RefSeq	Homo sapiens cofilin 2 (muscle) (CFL2), transcript variant 1, mRNA.	FALSE	GO:0030042	actin filament depolymerization	GO:0005737 // GO:0015629 // GO:0016363 // GO:0005622 // GO:0005634 // GO:0005856	cytoplasm // actin cytoskeleton // nuclear matrix // intracellular // nucleus // cytoskeleton	GO:0003779 // GO:0005515	actin binding // protein binding	GenMAPP	G13_Signaling_Pathway
17018416	9.46689	9.74204	7.59701	9.95618	10.3797	10.1871	9.91999	10.0187	-0.275149	-2.35918	0.19256	-0.098678	-1.31716	0.046941	-1.3641	0.010069	0.55722	C6orf106	ENST00000374023	ENSEMBL	cdna:known chromosome:GRCh37:6:34555065:34664624:-1 gene:ENSG00000196821 gene_biotype:protein_coding transcript_biotype:protein_coding	FALSE	GO:0008150	biological_process	GO:0005575	cellular_component	GO:0005515 // GO:0003674	protein binding // molecular_function	---	---
16799514	5.51449	5.58893	5.23697	5.89669	5.13778	4.62655	5.07324	4.52934	-0.074437	-0.659718	0.511231	0.543898	-0.367078	0.527564	-0.894642	0.0100861	0.55722	LINC00594	OTTHUMT00000418632	Havana transcript	cdna:all chromosome:VEGA52:15:40664026:40664677:1 Gene:OTTHUMG00000172453	FALSE	---	---	---	---	---	---	---	---
17104908	7.63485	9.05209	6.54089	8.68008	8.7311	8.92171	7.77793	8.98073	-1.41724	-2.13919	-0.190614	-1.2028	-1.77822	-0.696708	-1.08151	0.0101051	0.55722	CHIC1	NM_001039840	RefSeq	Homo sapiens cysteine-rich hydrophobic domain 1 (CHIC1), mRNA.	FALSE	---	---	GO:0005886 // GO:0016023 // GO:0016020 // GO:0031410	plasma membrane // cytoplasmic membrane-bounded vesicle // membrane // cytoplasmic vesicle	---	---	---	---
16704489	5.08244	4.33892	5.01417	4.30025	4.35262	4.59441	4.48684	4.97242	0.743523	0.713919	-0.241792	-0.48558	0.728721	-0.363686	1.09241	0.0101519	0.55722	ANTXRL	AK057316	GenBank	Homo sapiens cDNA FLJ32754 fis, clone TESTI2001671.	FALSE	---	---	GO:0016021	integral to membrane	GO:0004872 // GO:0046872	receptor activity // metal ion binding	---	---
17071119	10.8456	10.8858	9.88008	10.8199	11.3488	10.7496	11.0669	10.7825	-0.04021	-0.939811	0.59922	0.28448	-0.49001	0.44185	-0.93186	0.0101671	0.55722	PTDSS1	ENST00000517309	ENSEMBL	cdna:known chromosome:GRCh37:8:97273943:97349223:1 gene:ENSG00000156471 gene_biotype:protein_coding transcript_biotype:protein_coding	FALSE	GO:0006644 // GO:0006659 // GO:0006659 // GO:0044281 // GO:0046474 // GO:0006629 // GO:0008654	phospholipid metabolic process // phosphatidylserine biosynthetic process // phosphatidylserine biosynthetic process // small molecule metabolic process // glycerophospholipid biosynthetic process // lipid metabolic process // phospholipid biosynthetic process	GO:0005789 // GO:0005789 // GO:0016020 // GO:0016021 // GO:0005789 // GO:0005783 // GO:0016020	endoplasmic reticulum membrane // endoplasmic reticulum membrane // membrane // integral to membrane // endoplasmic reticulum membrane // endoplasmic reticulum // membrane	GO:0016740	transferase activity	---	---
16920180	9.53655	9.78203	7.73808	9.57919	10.3064	9.99126	9.67385	9.73554	-0.245478	-1.84111	0.315128	-0.061689	-1.04329	0.126719	-1.17001	0.0101805	0.55722	SPATA2	NM_001135773	RefSeq	Homo sapiens spermatogenesis associated 2 (SPATA2), transcript variant 2, mRNA.	FALSE	GO:0007275 // GO:0007283 // GO:0030154 // GO:0007283	multicellular organismal development // spermatogenesis // cell differentiation // spermatogenesis	GO:0005634 // GO:0005737	nucleus // cytoplasm	GO:0003674	molecular_function	---	---
17097052	10.2286	10.5433	9.15077	10.8824	11.2743	10.3223	10.5614	10.5197	-0.31469	-1.73159	0.95196	0.04171	-1.02314	0.496835	-1.51997	0.0102145	0.55722	TXN	NM_003329	RefSeq	Homo sapiens thioredoxin (TXN), transcript variant 1, mRNA.	FALSE	GO:0000122 // GO:0006351 // GO:0006662 // GO:0006928 // GO:0007165 // GO:0007267 // GO:0008283 // GO:0009314 // GO:0010269 // GO:0014823 // GO:0015949 // GO:0016999 // GO:0022900 // GO:0033158 // GO:0035690 // GO:0035872 // GO:0043388 // GO:0044281 // GO:0045087 // GO:0045454 // GO:0046826 // GO:0048678 // GO:0055086 // GO:0055114 // GO:0071333 // GO:0071455 // GO:0071548 // GO:0097068 // GO:0006…	negative regulation of transcription from RNA polymerase II promoter // transcription, DNA-dependent // glycerol ether metabolic process // cellular component movement // signal transduction // cell-cell signaling // cell proliferation // response to radiation // response to selenium ion // response to activity // nucleobase-containing small molecule interconversion // antibiotic metabolic proces…	GO:0005576 // GO:0005654 // GO:0005739 // GO:0005829 // GO:0030424 // GO:0030425 // GO:0043025 // GO:0005634 // GO:0005737 // GO:0005829	extracellular region // nucleoplasm // mitochondrion // cytosol // axon // dendrite // neuronal cell body // nucleus // cytoplasm // cytosol	GO:0005515 // GO:0009055 // GO:0015035 // GO:0015037 // GO:0019899	protein binding // electron carrier activity // protein disulfide oxidoreductase activity // peptide disulfide oxidoreductase activity // enzyme binding	---	---
17020480	3.61934	4.77359	3.56137	4.95748	3.94412	4.21112	3.35492	3.95071	-1.15424	-1.39611	-0.267006	-0.595789	-1.27517	-0.431397	-0.843777	0.0102568	0.55722	GUSBP4	AL831827	GenBank	Homo sapiens mRNA; cDNA DKFZp547L1213 (from clone DKFZp547L1213).	FALSE	---	---	---	---	---	---	---	---
16835040	2.60031	3.06287	2.31272	3.12439	2.76776	2.64602	3.39881	2.87215	-0.462565	-0.81167	0.121742	0.526668	-0.637118	0.324205	-0.961322	0.0102637	0.55722	---	ENST00000516889	ENSEMBL	ncrna:snRNA chromosome:GRCh37:17:44204762:44204817:1 gene:ENSG00000252698 gene_biotype:snRNA transcript_biotype:snRNA	FALSE	---	---	---	---	---	---	---	---
16777309	8.63701	9.00832	7.62147	9.21965	9.43843	9.0799	9.09312	9.28739	-0.371312	-1.59818	0.358525	-0.194273	-0.984748	0.082126	-1.06687	0.0102737	0.55722	ZDHHC20	NM_153251	RefSeq	Homo sapiens zinc finger, DHHC-type containing 20 (ZDHHC20), mRNA.	FALSE	---	---	GO:0016021 // GO:0016020	integral to membrane // membrane	GO:0008270 // GO:0016746 // GO:0016740 // GO:0046872	zinc ion binding // transferase activity, transferring acyl groups // transferase activity // metal ion binding	---	---
16893119	2.57728	2.45855	2.7653	2.37872	2.5247	3.26674	2.59369	3.2418	0.118737	0.386581	-0.742044	-0.648107	0.252659	-0.695075	0.947734	0.0103133	0.55722	---	ENST00000365229	ENSEMBL	ncrna:snRNA chromosome:GRCh37:2:239321283:239321386:1 gene:ENSG00000202099 gene_biotype:snRNA transcript_biotype:snRNA	FALSE	---	---	---	---	---	---	---	---
16661817	7.53873	9.05746	6.58585	8.76682	8.79979	9.10189	8.06775	9.32474	-1.51873	-2.18097	-0.302101	-1.25699	-1.84985	-0.779544	-1.07031	0.0103331	0.55722	ZCCHC17	NM_016505	RefSeq	Homo sapiens zinc finger, CCHC domain containing 17 (ZCCHC17), mRNA.	FALSE	---	---	GO:0005730 // GO:0022625 // GO:0005634 // GO:0030529	nucleolus // cytosolic large ribosomal subunit // nucleus // ribonucleoprotein complex	GO:0003723 // GO:0008270 // GO:0003676 // GO:0005515 // GO:0046872	RNA binding // zinc ion binding // nucleic acid binding // protein binding // metal ion binding	---	---
17045836	2.93091	2.52427	2.60223	2.83547	2.30365	3.22468	2.46543	3.10774	0.406642	-0.233233	-0.921024	-0.642305	0.0867045	-0.781664	0.868369	0.0104131	0.55722	---	ENST00000365480	ENSEMBL	ncrna:snRNA chromosome:GRCh37:7:45883233:45883339:1 gene:ENSG00000202350 gene_biotype:snRNA transcript_biotype:snRNA	FALSE	---	---	---	---	---	---	---	---
16707882	2.55895	3.08416	2.62495	2.89386	3.12021	2.59173	3.13367	2.5465	-0.525209	-0.268909	0.528482	0.587172	-0.397059	0.557827	-0.954886	0.0104172	0.55722	---	ENST00000363858	ENSEMBL	ncrna:snRNA chromosome:GRCh37:10:97872504:97872608:1 gene:ENSG00000200728 gene_biotype:snRNA transcript_biotype:snRNA	FALSE	---	---	---	---	---	---	---	---
16783420	6.39643	7.33095	4.40436	6.7516	7.14659	7.19845	6.93771	7.40607	-0.934516	-2.34724	-0.051861	-0.468358	-1.64088	-0.260109	-1.38077	0.0105346	0.55722	BRMS1L	ENST00000216807	ENSEMBL	cdna:known chromosome:GRCh37:14:36295524:36341169:1 gene:ENSG00000100916 gene_biotype:protein_coding transcript_biotype:protein_coding	FALSE	GO:0006351 // GO:0006355 // GO:0040008	transcription, DNA-dependent // regulation of transcription, DNA-dependent // regulation of growth	GO:0005634	nucleus	---	---	---	---
16898728	5.77908	7.02848	5.18422	6.33527	6.46328	6.7245	6.30683	6.71132	-1.2494	-1.15105	-0.261218	-0.40449	-1.20022	-0.332854	-0.867371	0.0105458	0.55722	TIA1	NM_022173	RefSeq	Homo sapiens TIA1 cytotoxic granule-associated RNA binding protein (TIA1), transcript variant 2, mRNA.	FALSE	GO:0006915 // GO:0006917 // GO:0017148 // GO:0042036 // GO:0048024 // GO:0006915	apoptotic process // induction of apoptosis // negative regulation of translation // negative regulation of cytokine biosynthetic process // regulation of mRNA splicing, via spliceosome // apoptotic process	GO:0005634 // GO:0010494 // GO:0005737	nucleus // cytoplasmic stress granule // cytoplasm	GO:0000166 // GO:0005515 // GO:0008143 // GO:0017091 // GO:0003676 // GO:0003723	nucleotide binding // protein binding // poly(A) RNA binding // AU-rich element binding // nucleic acid binding // RNA binding	---	---
16978236	4.40291	4.96943	4.36728	4.60139	4.57433	3.88082	4.4597	4.1695	-0.566521	-0.234109	0.693514	0.290203	-0.400315	0.491858	-0.892173	0.0105922	0.55722	ADH1B	ENST00000394887	ENSEMBL	cdna:known chromosome:GRCh37:4:100226134:100242556:-1 gene:ENSG00000196616 gene_biotype:protein_coding transcript_biotype:protein_coding	FALSE	GO:0006069 // GO:0006069 // GO:0006805 // GO:0044281 // GO:0055114	ethanol oxidation // ethanol oxidation // xenobiotic metabolic process // small molecule metabolic process // oxidation-reduction process	GO:0005829 // GO:0005737	cytosol // cytoplasm	GO:0004024 // GO:0008270 // GO:0000166 // GO:0016491 // GO:0008270 // GO:0046872 // GO:0004022	alcohol dehydrogenase activity, zinc-dependent // zinc ion binding // nucleotide binding // oxidoreductase activity // zinc ion binding // metal ion binding // alcohol dehydrogenase (NAD) activity	---	---
16698782	4.82317	5.1203	4.65096	5.00625	5.24183	4.49939	5.02937	4.42372	-0.297124	-0.355289	0.742442	0.605648	-0.326207	0.674045	-1.00025	0.0105986	0.55722	MIR29C	NR_029832	RefSeq	Homo sapiens microRNA 29c (MIR29C), microRNA.	FALSE	---	---	---	---	---	---	---	---
16939942	6.02323	6.49191	6.21517	6.78122	6.60684	5.98448	6.26281	6.13413	-0.468678	-0.566049	0.622362	0.128686	-0.517364	0.375524	-0.892887	0.0106517	0.55722	ZNF502	NM_033210	RefSeq	Homo sapiens zinc finger protein 502 (ZNF502), transcript variant 1, mRNA.	FALSE	GO:0006351 // GO:0006355	transcription, DNA-dependent // regulation of transcription, DNA-dependent	GO:0005634	nucleus	GO:0003677 // GO:0008270 // GO:0003676 // GO:0046872	DNA binding // zinc ion binding // nucleic acid binding // metal ion binding	---	---
17085599	4.58055	4.20919	5.13778	4.3131	4.4888	4.4255	4.43818	5.19502	0.371354	0.824679	0.063296	-0.756841	0.598016	-0.346772	0.944789	0.0106878	0.55722	OTTHUMG00000019960 // RP11-561O23.7	OTTHUMT00000052540	Havana transcript	cdna:all chromosome:VEGA52:9:70922309:70923361:1 Gene:OTTHUMG00000019960	FALSE	---	---	---	---	---	---	---	---
16821411	5.59424	4.88892	5.71332	5.35896	5.22539	5.47415	5.2273	5.58493	0.705323	0.354355	-0.248765	-0.35763	0.529839	-0.303198	0.833036	0.0107154	0.55722	---	n375386	NONCODE	accn=NULL class=lncRNA name=Human lincRNA ref=BodyMapLinc transcriptId=TCONS_00024895 cpcScore=-0.6077500 cnci=-0.1308484	FALSE	---	---	---	---	---	---	---	---
17110404	9.834	9.74102	8.77127	9.82856	9.33538	8.68153	9.19613	8.71962	0.092982	-1.05729	0.65385	0.476511	-0.482152	0.56518	-1.04733	0.0107338	0.55722	SLC9A7	NM_001257291	RefSeq	Homo sapiens solute carrier family 9, subfamily A (NHE7, cation proton antiporter 7), member 7 (SLC9A7), transcript variant 1, mRNA.	FALSE	GO:0006811 // GO:0006885 // GO:0055085 // GO:0006810 // GO:0006811 // GO:0006812 // GO:0006813 // GO:0006814 // GO:0006885 // GO:0055085	ion transport // regulation of pH // transmembrane transport // transport // ion transport // cation transport // potassium ion transport // sodium ion transport // regulation of pH // transmembrane transport	GO:0000139 // GO:0005802 // GO:0016021 // GO:0055038 // GO:0005768 // GO:0005794 // GO:0016020 // GO:0016021 // GO:0055038	Golgi membrane // trans-Golgi network // integral to membrane // recycling endosome membrane // endosome // Golgi apparatus // membrane // integral to membrane // recycling endosome membrane	GO:0005515 // GO:0015385 // GO:0015386 // GO:0042803 // GO:0015297 // GO:0015299 // GO:0015385	protein binding // sodium:hydrogen antiporter activity // potassium:hydrogen antiporter activity // protein homodimerization activity // antiporter activity // solute:hydrogen antiporter activity // sodium:hydrogen antiporter activity	---	---
17045555	7.14331	6.91758	6.59624	6.9677	7.46715	6.63289	7.49991	6.73028	0.225726	-0.371457	0.834253	0.769628	-0.0728655	0.80194	-0.874806	0.0107391	0.55722	BLVRA	NM_000712	RefSeq	Homo sapiens biliverdin reductase A (BLVRA), transcript variant 1, mRNA.	FALSE	GO:0006778 // GO:0042167 // GO:0044281 // GO:0055114 // GO:0042167 // GO:0055114	porphyrin-containing compound metabolic process // heme catabolic process // small molecule metabolic process // oxidation-reduction process // heme catabolic process // oxidation-reduction process	GO:0005829 // GO:0005737	cytosol // cytoplasm	GO:0004074 // GO:0008270 // GO:0004074 // GO:0016491 // GO:0046872	biliverdin reductase activity // zinc ion binding // biliverdin reductase activity // oxidoreductase activity // metal ion binding	---	---
17049714	7.21964	8.51887	6.67299	8.00358	8.36736	8.29296	7.72178	8.54732	-1.29924	-1.33058	0.074392	-0.825544	-1.31491	-0.375576	-0.939336	0.0107516	0.55722	---	BC032716	GenBank	Homo sapiens cDNA clone IMAGE:5518697, **** WARNING: chimeric clone ****.	FALSE	---	---	---	---	---	---	---	---
16851344	7.98616	9.24309	6.73138	9.29713	9.34244	9.48204	8.69146	9.69773	-1.25693	-2.56574	-0.139599	-1.00627	-1.91133	-0.572935	-1.3384	0.0107716	0.55722	SNRPD1	NM_006938	RefSeq	Homo sapiens small nuclear ribonucleoprotein D1 polypeptide 16kDa (SNRPD1), mRNA.	FALSE	GO:0000245 // GO:0000387 // GO:0000398 // GO:0000398 // GO:0008380 // GO:0010467 // GO:0016070 // GO:0034660 // GO:0006397 // GO:0008380	spliceosomal complex assembly // spliceosomal snRNP assembly // mRNA splicing, via spliceosome // mRNA splicing, via spliceosome // RNA splicing // gene expression // RNA metabolic process // ncRNA metabolic process // mRNA processing // RNA splicing	GO:0005634 // GO:0005654 // GO:0005689 // GO:0005829 // GO:0030532 // GO:0071013 // GO:0005634 // GO:0005681 // GO:0005737 // GO:0030529 // GO:0019013	nucleus // nucleoplasm // U12-type spliceosomal complex // cytosol // small nuclear ribonucleoprotein complex // catalytic step 2 spliceosome // nucleus // spliceosomal complex // cytoplasm // ribonucleoprotein complex // viral nucleocapsid	GO:0003723 // GO:0005515	RNA binding // protein binding	GenMAPP // GenMAPP	mRNA_processing_Reactome // mRNA_processing_binding_Reactome
16742148	10.9382	11.5577	9.00195	12.093	11.5916	11.2675	10.5751	11.3437	-0.61948	-3.09105	0.32415	-0.76862	-1.85526	-0.222235	-1.63303	0.0107906	0.55722	OTTHUMG00000158412 // RP11-864N7.2	OTTHUMT00000350948	Havana transcript	cdna:all chromosome:VEGA52:11:74456761:74457159:-1 Gene:OTTHUMG00000158412	FALSE	---	---	---	---	---	---	---	---
16802326	8.05788	8.09398	6.88287	8.03622	7.95187	7.61488	7.97191	7.43451	-0.036094	-1.15335	0.33699	0.537401	-0.594724	0.437195	-1.03192	0.010816	0.55722	MAP2K5	NM_145160	RefSeq	Homo sapiens mitogen-activated protein kinase kinase 5 (MAP2K5), transcript variant 1, mRNA.	FALSE	GO:0000122 // GO:0000187 // GO:0007165 // GO:0007507 // GO:0030307 // GO:0032088 // GO:0034115 // GO:0043066 // GO:0043154 // GO:0045415 // GO:0045944 // GO:0048011 // GO:0050679 // GO:0051247 // GO:0060761 // GO:0070375 // GO:0071363 // GO:0071499 // GO:0090051 // GO:2000342 // GO:0000122 // GO:0000165 // GO:0000187 // GO:0006468 // GO:0016310 // GO:0032088 // GO:0034115 // GO:0043066 // GO:0043…	negative regulation of transcription from RNA polymerase II promoter // activation of MAPK activity // signal transduction // heart development // positive regulation of cell growth // negative regulation of NF-kappaB transcription factor activity // negative regulation of heterotypic cell-cell adhesion // negative regulation of apoptotic process // negative regulation of cysteine-type endopeptid…	GO:0005634 // GO:0005819 // GO:0005829	nucleus // spindle // cytosol	GO:0004672 // GO:0004674 // GO:0004713 // GO:0005515 // GO:0005524 // GO:0046872 // GO:0000166 // GO:0004672 // GO:0016301 // GO:0016740 // GO:0016772	protein kinase activity // protein serine/threonine kinase activity // protein tyrosine kinase activity // protein binding // ATP binding // metal ion binding // nucleotide binding // protein kinase activity // kinase activity // transferase activity // transferase activity, transferring phosphorus-containing groups	GenMAPP	Integrin-mediated_cell_adhesion_KEGG
16776632	5.21109	4.53298	5.72652	4.94036	4.74813	5.03682	5.13279	5.1691	0.678112	0.786155	-0.288697	-0.036308	0.732133	-0.162502	0.894636	0.0108803	0.55722	---	n373835	NONCODE	accn=NULL class=lncRNA name=Human lincRNA ref=BodyMapLinc transcriptId=TCONS_00021915 cpcScore=-0.9884160 cnci=-0.2427901	FALSE	---	---	---	---	---	---	---	---
17103993	9.01881	9.22114	6.77752	9.20046	9.91779	9.3874	9.58487	9.50887	-0.20233	-2.42294	0.530394	0.076002	-1.31263	0.303198	-1.61583	0.0108849	0.55722	TSR2	ENST00000375151	ENSEMBL	cdna:known chromosome:GRCh37:X:54466834:54471920:1 gene:ENSG00000158526 gene_biotype:protein_coding transcript_biotype:protein_coding	FALSE	GO:0006364	rRNA processing	---	---	GO:0005515	protein binding	---	---
16873121	3.66895	4.66302	3.42691	4.59504	3.88963	4.23646	3.8534	3.88493	-0.994071	-1.16812	-0.346835	-0.031529	-1.0811	-0.189182	-0.891914	0.0109048	0.55722	---	n376421	NONCODE	accn=NULL class=lncRNA name=Human lincRNA ref=BodyMapLinc transcriptId=TCONS_00027368 cpcScore=-1.0809000 cnci=-0.2672247	FALSE	---	---	---	---	---	---	---	---
17008025	5.73526	5.34742	5.81748	5.18874	5.44902	5.65869	5.44149	5.9653	0.387845	0.628744	-0.209668	-0.523812	0.508294	-0.36674	0.875034	0.0109241	0.55722	RAB44	NM_001257357	RefSeq	Homo sapiens RAB44, member RAS oncogene family (RAB44), mRNA.	FALSE	GO:0007264 // GO:0015031	small GTPase mediated signal transduction // protein transport	GO:0005886	plasma membrane	GO:0005525	GTP binding	---	---
17046873	5.98667	6.28254	5.13311	7.29775	6.97321	6.74271	6.16296	6.3422	-0.295863	-2.16464	0.230492	-0.179235	-1.23025	0.0256285	-1.25588	0.0109505	0.55722	LOC101060147	XR_171042	RefSeq	PREDICTED: Homo sapiens uncharacterized LOC101060147, transcript variant 1 (LOC101060147), misc_RNA.	FALSE	---	---	---	---	---	---	---	---
17058784	5.98667	6.28254	5.13311	7.29775	6.97321	6.74271	6.16296	6.3422	-0.295863	-2.16464	0.230492	-0.179235	-1.23025	0.0256285	-1.25588	0.0109505	0.55722	LOC101060147	XR_171042	RefSeq	PREDICTED: Homo sapiens uncharacterized LOC101060147, transcript variant 1 (LOC101060147), misc_RNA.	FALSE	---	---	---	---	---	---	---	---
16970068	7.82548	8.98135	5.90456	9.32805	8.83247	8.45075	7.37168	8.55233	-1.15588	-3.42349	0.381717	-1.18065	-2.28968	-0.399467	-1.89022	0.0109559	0.55722	SNHG8	NR_003584	RefSeq	Homo sapiens small nucleolar RNA host gene 8 (non-protein coding) (SNHG8), transcript variant 1, non-coding RNA.	FALSE	---	---	---	---	---	---	---	---
17095284	6.27251	7.06389	5.55935	7.16135	5.95897	6.00291	5.84708	5.99508	-0.791381	-1.602	-0.043944	-0.148001	-1.19669	-0.0959725	-1.10072	0.0109597	0.55722	KIF27	NM_017576	RefSeq	Homo sapiens kinesin family member 27 (KIF27), transcript variant 1, mRNA.	FALSE	GO:0003351 // GO:0021591 // GO:0042384 // GO:0007018 // GO:0030030 // GO:0042384	epithelial cilium movement // ventricular system development // cilium assembly // microtubule-based movement // cell projection organization // cilium assembly	GO:0005737 // GO:0005874 // GO:0005875 // GO:0005929 // GO:0005856 // GO:0005871 // GO:0005929 // GO:0042995	cytoplasm // microtubule // microtubule associated complex // cilium // cytoskeleton // kinesin complex // cilium // cell projection	GO:0003777 // GO:0005524 // GO:0000166 // GO:0008017	microtubule motor activity // ATP binding // nucleotide binding // microtubule binding	---	---
16917529	5.83731	6.77288	7.08736	6.03007	5.84156	6.96393	5.42397	6.88985	-0.935568	1.05729	-1.12237	-1.46588	0.060863	-1.29413	1.35499	0.0109659	0.55722	SNORD17	NR_003045	RefSeq	Homo sapiens small nucleolar RNA, C/D box 17 (SNORD17), small nucleolar RNA.	FALSE	---	---	---	---	---	---	---	---
16723283	5.39497	6.13685	5.05752	5.98773	6.59168	5.97054	5.78288	6.18579	-0.741876	-0.930214	0.621139	-0.402918	-0.836045	0.10911	-0.945156	0.0109915	0.55722	WT1-AS	NR_023920	RefSeq	Homo sapiens WT1 antisense RNA (WT1-AS), non-coding RNA.	FALSE	GO:0008150	biological_process	GO:0005575	cellular_component	GO:0003674	molecular_function	---	---
16926801	4.65289	3.81005	4.30138	3.07349	3.29812	3.58714	3.71518	3.64212	0.842838	1.22789	-0.289021	0.073059	1.03536	-0.107981	1.14335	0.0110291	0.55722	HSFY1P1	NR_003607	RefSeq	Homo sapiens heat shock transcription factor, Y-linked 1 pseudogene 1 (HSFY1P1), non-coding RNA.	FALSE	---	---	---	---	---	---	---	---
16878585	7.87387	8.11286	8.15589	7.94091	7.49851	8.56422	7.91413	8.72145	-0.23899	0.214975	-1.06571	-0.807326	-0.0120075	-0.936518	0.92451	0.0110875	0.55722	SNORD53	NR_002741	RefSeq	Homo sapiens small nucleolar RNA, C/D box 53 (SNORD53), small nucleolar RNA.	FALSE	---	---	---	---	---	---	---	---
16835174	7.76371	8.77776	6.78005	8.74709	7.55146	8.01647	7.36717	7.96315	-1.01405	-1.96704	-0.465009	-0.595983	-1.49055	-0.530496	-0.960049	0.0110983	0.55722	EFCAB13	NM_152347	RefSeq	Homo sapiens EF-hand calcium binding domain 13 (EFCAB13), transcript variant A, mRNA.	FALSE	---	---	GO:0005634 // GO:0005730 // GO:0005737	nucleus // nucleolus // cytoplasm	GO:0005509	calcium ion binding	---	---
16678536	8.90419	9.98162	8.58562	10.1051	9.71934	9.76792	9.0952	9.64041	-1.07744	-1.51944	-0.048586	-0.545216	-1.29844	-0.296901	-1.00154	0.0111329	0.55722	RAB4A	NM_004578	RefSeq	Homo sapiens RAB4A, member RAS oncogene family (RAB4A), transcript variant 1, mRNA.	FALSE	GO:0006184 // GO:0006184 // GO:0007264 // GO:0016044 // GO:0030100 // GO:0006810 // GO:0015031 // GO:0019882 // GO:0006260	GTP catabolic process // GTP catabolic process // small GTPase mediated signal transduction // cellular membrane organization // regulation of endocytosis // transport // protein transport // antigen processing and presentation // DNA replication	GO:0005768 // GO:0016020 // GO:0005737 // GO:0031982 // GO:0048471 // GO:0070062	endosome // membrane // cytoplasm // vesicle // perinuclear region of cytoplasm // extracellular vesicular exosome	GO:0003924 // GO:0005515 // GO:0005525 // GO:0008565 // GO:0019003 // GO:0000166 // GO:0003924 // GO:0005525	GTPase activity // protein binding // GTP binding // protein transporter activity // GDP binding // nucleotide binding // GTPase activity // GTP binding	---	---
17111146	5.61838	5.17189	5.50154	5.16315	4.73981	4.98395	4.92035	5.47065	0.446492	0.338398	-0.244138	-0.550296	0.392445	-0.397217	0.789662	0.0111414	0.55722	OTTHUMG00000021599 // RP11-236P24.3	OTTHUMT00000056721	Havana transcript	cdna:all chromosome:VEGA52:X:53122892:53124040:-1 Gene:OTTHUMG00000021599	FALSE	---	---	---	---	---	---	---	---
16996605	9.26992	10.4362	7.53718	10.5477	10.309	10.3231	9.26118	10.4207	-1.16624	-3.01051	-0.01411	-1.15954	-2.08837	-0.586825	-1.50155	0.0111421	0.55722	SMIM15	NM_001048249	RefSeq	Homo sapiens small integral membrane protein 15 (SMIM15), mRNA.	FALSE	---	---	GO:0016021 // GO:0016020	integral to membrane // membrane	---	---	---	---
16952639	10.3863	11.6178	9.64773	11.6127	11.836	12.0219	11.0659	12.1223	-1.23155	-1.96498	-0.18586	-1.0564	-1.59826	-0.62113	-0.977133	0.0112204	0.55722	HIGD1A	NM_001099669	RefSeq	Homo sapiens HIG1 hypoxia inducible domain family, member 1A (HIGD1A), transcript variant 2, mRNA.	FALSE	GO:0006950 // GO:0022900 // GO:0043066 // GO:0055114	response to stress // electron transport chain // negative regulation of apoptotic process // oxidation-reduction process	GO:0005743 // GO:0016021 // GO:0043234 // GO:0070469 // GO:0005739 // GO:0016020 // GO:0031966	mitochondrial inner membrane // integral to membrane // protein complex // respiratory chain // mitochondrion // membrane // mitochondrial membrane	---	---	---	---
16955456	8.72318	9.23447	7.1354	9.33527	9.14292	9.04766	8.75972	8.92476	-0.511283	-2.19987	0.095265	-0.165037	-1.35558	-0.034886	-1.32069	0.0112254	0.55722	DENND6A	NM_152678	RefSeq	Homo sapiens DENN/MADD domain containing 6A (DENND6A), mRNA.	FALSE	GO:2000049	positive regulation of cell-cell adhesion mediated by cadherin	GO:0005737 // GO:0055037 // GO:0005737 // GO:0005768 // GO:0055037	cytoplasm // recycling endosome // cytoplasm // endosome // recycling endosome	GO:0017112 // GO:0005085	Rab guanyl-nucleotide exchange factor activity // guanyl-nucleotide exchange factor activity	---	---
16872926	3.87715	3.55725	4.56611	3.77937	3.7968	4.27256	3.69023	3.79539	0.319908	0.786744	-0.475766	-0.105154	0.553326	-0.29046	0.843786	0.0112301	0.55722	PSG5	NM_002781	RefSeq	Homo sapiens pregnancy specific beta-1-glycoprotein 5 (PSG5), transcript variant 1, mRNA.	FALSE	GO:0007565 // GO:0007565	female pregnancy // female pregnancy	GO:0005576	extracellular region	GO:0005515	protein binding	---	---
16690511	7.88649	9.44465	5.98689	9.58866	9.27983	9.57828	8.29802	9.75665	-1.55816	-3.60177	-0.298457	-1.45863	-2.57997	-0.878544	-1.70142	0.0112496	0.55722	TAF13	ENST00000338366	ENSEMBL	cdna:known chromosome:GRCh37:1:109606762:109618624:-1 gene:ENSG00000197780 gene_biotype:protein_coding transcript_biotype:protein_coding	FALSE	GO:0006352 // GO:0006366 // GO:0006366 // GO:0006367 // GO:0006367 // GO:0006368 // GO:0010467 // GO:0016032 // GO:0022415 // GO:0006351 // GO:0006355 // GO:0006366	DNA-dependent transcription, initiation // transcription from RNA polymerase II promoter // transcription from RNA polymerase II promoter // transcription initiation from RNA polymerase II promoter // transcription initiation from RNA polymerase II promoter // transcription elongation from RNA polymerase II promoter // gene expression // viral reproduction // viral reproductive process // transcr…	GO:0005634 // GO:0005654 // GO:0005669 // GO:0005669 // GO:0005730 // GO:0005634	nucleus // nucleoplasm // transcription factor TFIID complex // transcription factor TFIID complex // nucleolus // nucleus	GO:0003677 // GO:0003700 // GO:0005515 // GO:0008022 // GO:0046982 // GO:0005515	DNA binding // sequence-specific DNA binding transcription factor activity // protein binding // protein C-terminus binding // protein heterodimerization activity // protein binding	GenMAPP	RNA_transcription_Reactome
16869350	9.81516	9.1719	10.4531	8.72613	9.48649	9.53995	9.7375	9.2652	0.643253	1.72696	-0.053464	0.472302	1.1851	0.209419	0.975686	0.0112525	0.55722	DNASE2	NM_001375	RefSeq	Homo sapiens deoxyribonuclease II, lysosomal (DNASE2), mRNA.	FALSE	GO:0006259 // GO:0006308 // GO:0006915 // GO:0030218 // GO:0006259 // GO:0007275 // GO:0090305	DNA metabolic process // DNA catabolic process // apoptotic process // erythrocyte differentiation // DNA metabolic process // multicellular organismal development // nucleic acid phosphodiester bond hydrolysis	GO:0005764 // GO:0005764	lysosome // lysosome	GO:0003677 // GO:0004531 // GO:0004518 // GO:0004519 // GO:0004520 // GO:0004531 // GO:0016787	DNA binding // deoxyribonuclease II activity // nuclease activity // endonuclease activity // endodeoxyribonuclease activity // deoxyribonuclease II activity // hydrolase activity	---	---
17015844	4.29979	3.85236	4.67272	4.13027	3.96813	4.22362	4.17299	4.50846	0.447427	0.542446	-0.255489	-0.335475	0.494937	-0.295482	0.790419	0.0112885	0.55722	---	n369204	NONCODE	accn=NULL class=lncRNA name=Human lincRNA ref=BodyMapLinc transcriptId=TCONS_00012091 cpcScore=-1.0680300 cnci=-0.3179146	FALSE	---	---	---	---	---	---	---	---
16709252	5.86125	6.99548	5.21143	6.70375	6.36615	6.28941	5.73118	6.19348	-1.13423	-1.49232	0.07674	-0.462293	-1.31328	-0.192776	-1.1205	0.0113836	0.55722	---	n372079	NONCODE	accn=NULL class=lncRNA name=Human lincRNA ref=BodyMapLinc transcriptId=TCONS_00018336 cpcScore=-1.0823100 cnci=-0.2167125	FALSE	---	---	---	---	---	---	---	---
16899729	9.65691	10.1891	8.56813	10.144	10.3551	9.75846	9.42235	9.84765	-0.532203	-1.57588	0.596684	-0.425298	-1.05404	0.085693	-1.13973	0.0114223	0.55722	C2orf68	NM_001013649	RefSeq	Homo sapiens chromosome 2 open reading frame 68 (C2orf68), mRNA.	FALSE	---	---	---	---	---	---	---	---
16893260	6.87978	6.35224	7.38655	5.91702	6.19046	6.55078	6.17281	6.33473	0.527544	1.46953	-0.360324	-0.161923	0.998537	-0.261124	1.25966	0.0114477	0.55722	CAPN10	ENST00000426297	ENSEMBL	cdna:known chromosome:GRCh37:2:241537441:241546937:1 gene:ENSG00000142330 gene_biotype:protein_coding transcript_biotype:nonsense_mediated_decay	FALSE	GO:0006508 // GO:0031532 // GO:0032024 // GO:0032388 // GO:0032869 // GO:0043065 // GO:0046326 // GO:0097050 // GO:0097194 // GO:0006508 // GO:0031532 // GO:0032388 // GO:0032869 // GO:0046326	proteolysis // actin cytoskeleton reorganization // positive regulation of insulin secretion // positive regulation of intracellular transport // cellular response to insulin stimulus // positive regulation of apoptotic process // positive regulation of glucose import // type B pancreatic cell apoptotic process // execution phase of apoptosis // proteolysis // actin cytoskeleton reorganization //…	GO:0005623 // GO:0005829 // GO:0005886 // GO:0005622	cell // cytosol // plasma membrane // intracellular	GO:0000149 // GO:0004198 // GO:0008092 // GO:0004198 // GO:0008233 // GO:0008234 // GO:0016787	SNARE binding // calcium-dependent cysteine-type endopeptidase activity // cytoskeletal protein binding // calcium-dependent cysteine-type endopeptidase activity // peptidase activity // cysteine-type peptidase activity // hydrolase activity	GenMAPP	Integrin-mediated_cell_adhesion_KEGG
16847698	4.85501	4.35241	5.47117	4.59967	4.40096	4.52241	4.66639	4.74298	0.502603	0.871498	-0.121445	-0.076596	0.687051	-0.0990205	0.786071	0.011449	0.55722	CSHL1	NM_022579	RefSeq	Homo sapiens chorionic somatomammotropin hormone-like 1 (CSHL1), transcript variant 1, mRNA.	FALSE	GO:0008150	biological_process	GO:0005576 // GO:0005575	extracellular region // cellular_component	GO:0005179 // GO:0046872 // GO:0005179	hormone activity // metal ion binding // hormone activity	---	---
17060026	4.63157	5.93753	4.27092	5.96361	5.47762	5.78974	4.87183	5.82732	-1.30596	-1.69268	-0.312125	-0.955492	-1.49932	-0.633808	-0.865514	0.0114531	0.55722	SHFM1	ENST00000248566	ENSEMBL	cdna:known chromosome:GRCh37:7:96317770:96339203:-1 gene:ENSG00000127922 gene_biotype:protein_coding transcript_biotype:protein_coding	FALSE	GO:0000724 // GO:0006508 // GO:0006508	double-strand break repair via homologous recombination // proteolysis // proteolysis	GO:0000502 // GO:0032039 // GO:0000502 // GO:0000502	proteasome complex // integrator complex // proteasome complex // proteasome complex	GO:0005515 // GO:0008233 // GO:0005515 // GO:0008233	protein binding // peptidase activity // protein binding // peptidase activity	---	---
17050249	6.20442	6.61259	6.0722	6.606	6.74927	6.67339	7.23968	6.69655	-0.40816	-0.533803	0.075887	0.543126	-0.470982	0.309507	-0.780488	0.0114627	0.55722	---	ENST00000459477	ENSEMBL	ncrna:snoRNA chromosome:GRCh37:7:107243808:107243952:1 gene:ENSG00000238832 gene_biotype:snoRNA transcript_biotype:snoRNA	FALSE	---	---	---	---	---	---	---	---
16925508	5.42366	5.4964	5.04325	5.13442	5.63539	4.86792	5.22808	4.50864	-0.072735	-0.091168	0.767473	0.719443	-0.0819515	0.743458	-0.825409	0.0114893	0.55722	TMPRSS3	NR_046020	RefSeq	Homo sapiens transmembrane protease, serine 3 (TMPRSS3), transcript variant G, non-coding RNA.	FALSE	GO:0006508 // GO:0006883 // GO:0007605 // GO:0006508	proteolysis // cellular sodium ion homeostasis // sensory perception of sound // proteolysis	GO:0005783 // GO:0005789 // GO:0016021 // GO:0043025 // GO:0005783 // GO:0005789 // GO:0016020 // GO:0016021	endoplasmic reticulum // endoplasmic reticulum membrane // integral to membrane // neuronal cell body // endoplasmic reticulum // endoplasmic reticulum membrane // membrane // integral to membrane	GO:0004252 // GO:0005044 // GO:0017080 // GO:0003824 // GO:0004252 // GO:0008233 // GO:0008236 // GO:0016787	serine-type endopeptidase activity // scavenger receptor activity // sodium channel regulator activity // catalytic activity // serine-type endopeptidase activity // peptidase activity // serine-type peptidase activity // hydrolase activity	---	---
16690634	8.24499	7.80292	9.302	7.91531	8.03365	8.33099	8.19959	8.06217	0.442072	1.38669	-0.297345	0.13741	0.914381	-0.0799675	0.994348	0.0115016	0.55722	---	ENST00000369843	ENSEMBL	cdna:known chromosome:GRCh37:1:110171039:110172927:-1 gene:ENSG00000228703 gene_biotype:antisense transcript_biotype:antisense	FALSE	---	---	---	---	---	---	---	---
17016406	7.91107	9.18549	7.45287	8.70235	8.09532	8.32488	7.31071	7.91715	-1.27442	-1.24948	-0.22956	-0.60644	-1.26195	-0.418	-0.843947	0.0115221	0.55722	HIST2H4B // HIST4H4 // HIST2H4A // HIST1H4L // HIST1H4E // HIST1H4B // HIST1H4H // HIST1H4C // HIST1H4J // HIST1H4K // HIST1H4F // HIST1H4D // HIST1H4A // HIST1H4I	ENST00000377727	ENSEMBL	cdna:known chromosome:GRCh37:6:26285341:26285737:-1 gene:ENSG00000158406 gene_biotype:protein_coding transcript_biotype:protein_coding	FALSE	GO:0000723 // GO:0006325 // GO:0006334 // GO:0034080 // GO:0045653 // GO:0048015 // GO:0006352 // GO:0006334	telomere maintenance // chromatin organization // nucleosome assembly // CENP-A containing nucleosome assembly at centromere // negative regulation of megakaryocyte differentiation // phosphatidylinositol-mediated signaling // DNA-dependent transcription, initiation // nucleosome assembly	GO:0000786 // GO:0005576 // GO:0005634 // GO:0005654 // GO:0005730 // GO:0015629 // GO:0000786 // GO:0005634 // GO:0005694	nucleosome // extracellular region // nucleus // nucleoplasm // nucleolus // actin cytoskeleton // nucleosome // nucleus // chromosome	GO:0003677 // GO:0005515 // GO:0046982 // GO:0003677	DNA binding // protein binding // protein heterodimerization activity // DNA binding	---	---
16948202	5.22507	4.41988	5.66121	4.94437	4.80799	4.72792	5.00415	5.11698	0.805188	0.716842	0.080072	-0.112832	0.761015	-0.01638	0.777395	0.0115244	0.55722	KCNMB2	AK298291	GenBank	Homo sapiens cDNA FLJ55817 complete cds, highly similar to Calcium-activated potassium channel subunit beta 2.	FALSE	GO:0001508 // GO:0005513 // GO:0006813 // GO:0007268 // GO:0007596 // GO:0019228 // GO:0019229 // GO:0006813 // GO:0006810 // GO:0006811	regulation of action potential // detection of calcium ion // potassium ion transport // synaptic transmission // blood coagulation // regulation of action potential in neuron // regulation of vasoconstriction // potassium ion transport // transport // ion transport	GO:0005886 // GO:0005887 // GO:0008076 // GO:0016020 // GO:0016021	plasma membrane // integral to plasma membrane // voltage-gated potassium channel complex // membrane // integral to membrane	GO:0008200 // GO:0015269 // GO:0015459 // GO:0015269	ion channel inhibitor activity // calcium-activated potassium channel activity // potassium channel regulator activity // calcium-activated potassium channel activity	---	---
16827123	9.9644	10.1341	8.10135	10.5069	10.3549	9.89889	9.42879	9.61027	-0.169671	-2.40551	0.456053	-0.181475	-1.28759	0.137289	-1.42488	0.0115543	0.55722	CMTM4	NM_181521	RefSeq	Homo sapiens CKLF-like MARVEL transmembrane domain containing 4 (CMTM4), transcript variant 2, mRNA.	FALSE	GO:0006935	chemotaxis	GO:0005615 // GO:0016021 // GO:0016020	extracellular space // integral to membrane // membrane	GO:0005125	cytokine activity	---	---
16924654	8.24515	8.70573	7.44276	8.56541	8.84041	8.38376	8.61299	8.37809	-0.46058	-1.12265	0.45664	0.234897	-0.791617	0.345769	-1.13739	0.0115703	0.55722	N6AMT1	ENST00000303775	ENSEMBL	cdna:known chromosome:GRCh37:21:30244513:30257693:-1 gene:ENSG00000156239 gene_biotype:protein_coding transcript_biotype:protein_coding	FALSE	GO:0006479 // GO:0030307 // GO:0006479 // GO:0032259	protein methylation // positive regulation of cell growth // protein methylation // methylation	GO:0043234 // GO:0005737	protein complex // cytoplasm	GO:0003676 // GO:0005515 // GO:0008276 // GO:0008168 // GO:0008276 // GO:0016740	nucleic acid binding // protein binding // protein methyltransferase activity // methyltransferase activity // protein methyltransferase activity // transferase activity	---	---
17118421	7.96737	8.66666	6.50761	8.82697	8.74479	8.24379	7.67281	8.36873	-0.699287	-2.31936	0.500993	-0.695924	-1.50932	-0.0974655	-1.41186	0.0116098	0.55722	ZNF322	NM_024639	RefSeq	Homo sapiens zinc finger protein 322 (ZNF322), transcript variant 2, mRNA.	FALSE	GO:0006351 // GO:0006355	transcription, DNA-dependent // regulation of transcription, DNA-dependent	GO:0005634 // GO:0005737	nucleus // cytoplasm	GO:0003677 // GO:0008270 // GO:0003676 // GO:0046872	DNA binding // zinc ion binding // nucleic acid binding // metal ion binding	---	---
17085236	6.13344	7.59976	5.69164	8.01606	7.35819	7.62357	6.36813	7.55075	-1.46632	-2.32442	-0.265378	-1.18262	-1.89537	-0.724001	-1.17137	0.0116168	0.55722	CBWD5	BC043420	GenBank	Homo sapiens COBW domain containing 5, mRNA (cDNA clone IMAGE:5287337), complete cds.	FALSE	---	---	---	---	GO:0005524 // GO:0000166	ATP binding // nucleotide binding	---	---
16730340	8.54962	9.43793	7.79449	9.26182	8.5645	8.81084	8.44	8.76933	-0.888313	-1.46733	-0.246344	-0.329334	-1.17782	-0.287839	-0.889984	0.0116171	0.55722	CEP57	NM_001243776	RefSeq	Homo sapiens centrosomal protein 57kDa (CEP57), transcript variant 2, mRNA.	FALSE	GO:0000060 // GO:0000086 // GO:0000278 // GO:0007286 // GO:0008543 // GO:0034453 // GO:0051260 // GO:0000060 // GO:0007286	protein import into nucleus, translocation // G2/M transition of mitotic cell cycle // mitotic cell cycle // spermatid development // fibroblast growth factor receptor signaling pathway // microtubule anchoring // protein homooligomerization // protein import into nucleus, translocation // spermatid development	GO:0005634 // GO:0005634 // GO:0005730 // GO:0005737 // GO:0005794 // GO:0005813 // GO:0005829 // GO:0005874 // GO:0015630 // GO:0005634 // GO:0005737 // GO:0005815 // GO:0005856 // GO:0005874	nucleus // nucleus // nucleolus // cytoplasm // Golgi apparatus // centrosome // cytosol // microtubule // microtubule cytoskeleton // nucleus // cytoplasm // microtubule organizing center // cytoskeleton // microtubule	GO:0005515 // GO:0008017 // GO:0017134 // GO:0042803 // GO:0043015 // GO:0042802	protein binding // microtubule binding // fibroblast growth factor binding // protein homodimerization activity // gamma-tubulin binding // identical protein binding	---	---
16801880	3.68736	4.15884	4.01641	4.06783	4.52557	3.79763	4.00876	3.64308	-0.471485	-0.05142	0.727944	0.365681	-0.261452	0.546813	-0.808265	0.0116276	0.55722	OTTHUMG00000172301 // RP11-321G12.1	OTTHUMT00000417758	Havana transcript	cdna:all chromosome:VEGA52:15:63682335:63724376:1 Gene:OTTHUMG00000172301	FALSE	---	---	---	---	---	---	---	---
16697025	5.04097	4.6569	5.42652	4.2974	4.92194	4.79378	4.79416	5.17541	0.384067	1.12912	0.128166	-0.381245	0.756594	-0.126539	0.883134	0.0116279	0.55722	RGS8	NM_001102450	RefSeq	Homo sapiens regulator of G-protein signaling 8 (RGS8), transcript variant 2, mRNA.	FALSE	GO:0038032 // GO:0043547 // GO:0009968 // GO:0043547	termination of G-protein coupled receptor signaling pathway // positive regulation of GTPase activity // negative regulation of signal transduction // positive regulation of GTPase activity	GO:0005737 // GO:0005886 // GO:0005737 // GO:0005886	cytoplasm // plasma membrane // cytoplasm // plasma membrane	GO:0005096 // GO:0005096	GTPase activator activity // GTPase activator activity	---	---
16763280	10.2792	11.5365	8.81258	11.677	11.3627	11.5945	10.1759	11.5104	-1.25728	-2.86438	-0.23185	-1.33452	-2.06083	-0.783185	-1.27765	0.0116335	0.55722	ZCRB1	NM_033114	RefSeq	Homo sapiens zinc finger CCHC-type and RNA binding motif 1 (ZCRB1), mRNA.	FALSE	GO:0006397 // GO:0008380 // GO:0008380	mRNA processing // RNA splicing // RNA splicing	GO:0005654 // GO:0005689 // GO:0005634 // GO:0005681	nucleoplasm // U12-type spliceosomal complex // nucleus // spliceosomal complex	GO:0000166 // GO:0003723 // GO:0008270 // GO:0003676 // GO:0046872	nucleotide binding // RNA binding // zinc ion binding // nucleic acid binding // metal ion binding	---	---
16989325	8.77903	9.95158	8.4351	9.99386	8.94334	9.06838	8.71537	9.19819	-1.17255	-1.55876	-0.125041	-0.48282	-1.36566	-0.303931	-1.06173	0.0116527	0.55722	CAMLG	NM_001745	RefSeq	Homo sapiens calcium modulating ligand (CAMLG), mRNA.	FALSE	GO:0001881 // GO:0006952 // GO:0007165 // GO:0007173	receptor recycling // defense response // signal transduction // epidermal growth factor receptor signaling pathway	GO:0005783 // GO:0016021 // GO:0016020	endoplasmic reticulum // integral to membrane // membrane	GO:0005515	protein binding	---	---
16678105	11.4296	12.2577	9.74023	12.1726	12.2398	12.3997	11.7869	12.4137	-0.82813	-2.43236	-0.15994	-0.62675	-1.63024	-0.393345	-1.2369	0.0116644	0.55722	SRP9	NM_001130440	RefSeq	Homo sapiens signal recognition particle 9kDa (SRP9), transcript variant 1, mRNA.	FALSE	GO:0006412 // GO:0006614 // GO:0010467 // GO:0044267 // GO:0045900 // GO:0006614	translation // SRP-dependent cotranslational protein targeting to membrane // gene expression // cellular protein metabolic process // negative regulation of translational elongation // SRP-dependent cotranslational protein targeting to membrane	GO:0005785 // GO:0005786 // GO:0005829 // GO:0005737 // GO:0005786 // GO:0030529 // GO:0048500	signal recognition particle receptor complex // signal recognition particle, endoplasmic reticulum targeting // cytosol // cytoplasm // signal recognition particle, endoplasmic reticulum targeting // ribonucleoprotein complex // signal recognition particle	GO:0003723 // GO:0005047 // GO:0008312 // GO:0003723	RNA binding // signal recognition particle binding // 7S RNA binding // RNA binding	---	---
16699795	7.60707	8.20311	6.47655	8.07617	7.82295	7.93929	7.90734	8.06155	-0.596048	-1.59962	-0.116341	-0.154213	-1.09783	-0.135277	-0.962558	0.0116755	0.55722	NVL	ENST00000281701	ENSEMBL	cdna:known chromosome:GRCh37:1:224415036:224518089:-1 gene:ENSG00000143748 gene_biotype:protein_coding transcript_biotype:protein_coding	FALSE	GO:0006281 // GO:0006310	DNA repair // DNA recombination	GO:0005634 // GO:0005730 // GO:0005737 // GO:0016235 // GO:0005634 // GO:0005634	nucleus // nucleolus // cytoplasm // aggresome // nucleus // nucleus	GO:0005524 // GO:0017111 // GO:0000166 // GO:0016887 // GO:0009378 // GO:0016301 // GO:0005524	ATP binding // nucleoside-triphosphatase activity // nucleotide binding // ATPase activity // four-way junction helicase activity // kinase activity // ATP binding	---	---
16889399	6.85141	7.72665	5.40555	7.54615	8.49213	8.13445	7.56326	8.29568	-0.875243	-2.1406	0.357674	-0.732416	-1.50792	-0.187371	-1.32055	0.0117497	0.55722	NDUFB3	NM_002491	RefSeq	Homo sapiens NADH dehydrogenase (ubiquinone) 1 beta subcomplex, 3, 12kDa (NDUFB3), nuclear gene encoding mitochondrial protein, transcript variant 1, mRNA.	FALSE	GO:0006120 // GO:0022904 // GO:0044281 // GO:0006120 // GO:0044237 // GO:0055114	mitochondrial electron transport, NADH to ubiquinone // respiratory electron transport chain // small molecule metabolic process // mitochondrial electron transport, NADH to ubiquinone // cellular metabolic process // oxidation-reduction process	GO:0005743 // GO:0005747 // GO:0005747 // GO:0016021 // GO:0005739 // GO:0005743 // GO:0016020 // GO:0070469	mitochondrial inner membrane // mitochondrial respiratory chain complex I // mitochondrial respiratory chain complex I // integral to membrane // mitochondrion // mitochondrial inner membrane // membrane // respiratory chain	GO:0008137 // GO:0008137 // GO:0008137	NADH dehydrogenase (ubiquinone) activity // NADH dehydrogenase (ubiquinone) activity // NADH dehydrogenase (ubiquinone) activity	GenMAPP	Electron_Transport_Chain
16926087	6.55725	6.22924	5.49172	6.75327	7.33695	6.57639	7.22312	6.54393	0.328015	-1.26154	0.760566	0.679195	-0.466764	0.719881	-1.18664	0.0117737	0.55722	WDR4	NR_048535	RefSeq	Homo sapiens WD repeat domain 4 (WDR4), transcript variant 7, non-coding RNA.	FALSE	GO:0006400 // GO:0036265 // GO:0008033	tRNA modification // RNA (guanine-N7)-methylation // tRNA processing	GO:0005634 // GO:0005654 // GO:0005737 // GO:0005634	nucleus // nucleoplasm // cytoplasm // nucleus	GO:0005515 // GO:0008176	protein binding // tRNA (guanine-N7-)-methyltransferase activity	---	---
16796749	5.97295	5.20198	6.58489	5.71934	5.72516	5.69346	5.9015	5.92071	0.770969	0.86555	0.031696	-0.019208	0.81826	0.006244	0.812016	0.0117833	0.55722	---	AF119863	GenBank	Homo sapiens PRO2160 mRNA, complete cds.	FALSE	---	---	---	---	---	---	---	---
16980744	4.87868	5.21843	4.59056	4.9589	4.93371	4.17021	4.73393	4.55764	-0.339754	-0.368336	0.763498	0.176291	-0.354045	0.469894	-0.82394	0.0117964	0.55722	RNF175	NM_173662	RefSeq	Homo sapiens ring finger protein 175 (RNF175), mRNA.	FALSE	---	---	GO:0016021 // GO:0016020	integral to membrane // membrane	GO:0008270 // GO:0046872	zinc ion binding // metal ion binding	---	---
16847795	9.03414	9.08891	7.93275	9.3724	9.68671	9.20597	9.30478	9.17411	-0.054771	-1.43965	0.480741	0.130671	-0.747209	0.305706	-1.05292	0.0118365	0.55722	TEX2	NM_018469	RefSeq	Homo sapiens testis expressed 2 (TEX2), mRNA.	FALSE	GO:0006665 // GO:0007165	sphingolipid metabolic process // signal transduction	GO:0016021 // GO:0016020 // GO:0016021	integral to membrane // membrane // integral to membrane	GO:0005543 // GO:0003674	phospholipid binding // molecular_function	---	---
16943749	3.02982	3.41435	2.71972	3.02807	3.33198	2.47641	3.06774	2.94566	-0.384531	-0.308347	0.855563	0.122086	-0.346439	0.488824	-0.835264	0.0118577	0.55722	FLJ25363	NM_001145553	RefSeq	Homo sapiens uncharacterized LOC401082 (FLJ25363), mRNA.	FALSE	---	---	---	---	---	---	---	---
16836624	5.98705	7.08508	5.5146	7.64189	5.72049	6.13857	5.32235	5.91214	-1.09803	-2.12729	-0.418078	-0.589788	-1.61266	-0.503933	-1.10873	0.0118693	0.55722	MIR21	NR_029493	RefSeq	Homo sapiens microRNA 21 (MIR21), microRNA.	FALSE	---	---	---	---	---	---	---	---
16761663	9.42793	10.3244	8.91091	10.1513	9.88304	9.89745	9.67168	10.0461	-0.896501	-1.24035	-0.014408	-0.374437	-1.06843	-0.194422	-0.874003	0.0118737	0.55722	HEBP1	NM_015987	RefSeq	Homo sapiens heme binding protein 1 (HEBP1), mRNA.	FALSE	GO:0007623	circadian rhythm	GO:0005576 // GO:0005739 // GO:0005829 // GO:0005737	extracellular region // mitochondrion // cytosol // cytoplasm	GO:0020037 // GO:0020037	heme binding // heme binding	---	---
16720880	3.43136	2.87545	3.50057	2.55995	2.93291	2.83056	3.07007	3.46665	0.555909	0.94062	0.102349	-0.396584	0.748264	-0.147117	0.895382	0.0118892	0.55722	---	TCONS_00019822-XLOC_009026	Rinn lincRNA	linc-CD81-2 chr11:+:2357486-2363246	FALSE	---	---	---	---	---	---	---	---
16667590	8.61416	9.13129	6.35836	9.36563	8.86517	8.80688	8.46706	8.92477	-0.517129	-3.00728	0.058294	-0.457706	-1.7622	-0.199706	-1.5625	0.0119627	0.55722	SLC35A3	NM_001271685	RefSeq	Homo sapiens solute carrier family 35 (UDP-N-acetylglucosamine (UDP-GlcNAc) transporter), member A3 (SLC35A3), transcript variant 3, mRNA.	FALSE	GO:0006047 // GO:0015788 // GO:0055085 // GO:0006810 // GO:0008643 // GO:0015780	UDP-N-acetylglucosamine metabolic process // UDP-N-acetylglucosamine transport // transmembrane transport // transport // carbohydrate transport // nucleotide-sugar transport	GO:0000139 // GO:0005794 // GO:0016021 // GO:0000139 // GO:0005794 // GO:0016020	Golgi membrane // Golgi apparatus // integral to membrane // Golgi membrane // Golgi apparatus // membrane	GO:0005351 // GO:0005462 // GO:0005338 // GO:0005515	sugar:hydrogen symporter activity // UDP-N-acetylglucosamine transmembrane transporter activity // nucleotide-sugar transmembrane transporter activity // protein binding	---	---
16832820	8.08132	8.83983	7.2717	8.91198	8.68158	8.69742	8.14884	8.69323	-0.758513	-1.64028	-0.015838	-0.544389	-1.1994	-0.280114	-0.919283	0.0120641	0.55722	LRRC37BP1	NR_015341	RefSeq	Homo sapiens leucine rich repeat containing 37B pseudogene 1 (LRRC37BP1), non-coding RNA.	FALSE	---	---	---	---	---	---	---	---
16946393	8.13758	8.86517	7.30657	9.10887	8.23914	8.44703	8.08129	8.37011	-0.727583	-1.80231	-0.20789	-0.288821	-1.26495	-0.248355	-1.01659	0.0121215	0.55722	RASA2	ENST00000452898	ENSEMBL	cdna:known chromosome:GRCh37:3:141205891:141331621:1 gene:ENSG00000155903 gene_biotype:protein_coding transcript_biotype:protein_coding	FALSE	GO:0007165 // GO:0032320 // GO:0035556 // GO:0046580 // GO:0007165 // GO:0051056 // GO:0032320 // GO:0046580 // GO:0043547	signal transduction // positive regulation of Ras GTPase activity // intracellular signal transduction // negative regulation of Ras protein signal transduction // signal transduction // regulation of small GTPase mediated signal transduction // positive regulation of Ras GTPase activity // negative regulation of Ras protein signal transduction // positive regulation of GTPase activity	GO:0005737 // GO:0031235 // GO:0043231 // GO:0048471 // GO:0005622 // GO:0005737 // GO:0005737 // GO:0031235	cytoplasm // intrinsic to internal side of plasma membrane // intracellular membrane-bounded organelle // perinuclear region of cytoplasm // intracellular // cytoplasm // cytoplasm // intrinsic to internal side of plasma membrane	GO:0005099 // GO:0005543 // GO:0046872 // GO:0005515 // GO:0005096 // GO:0005099 // GO:0005099 // GO:0005099	Ras GTPase activator activity // phospholipid binding // metal ion binding // protein binding // GTPase activator activity // Ras GTPase activator activity // Ras GTPase activator activity // Ras GTPase activator activity	---	---
17084428	9.78089	10.1875	9.09255	10.2605	10.5734	10.2646	9.97428	10.0839	-0.40666	-1.16798	0.30883	-0.109614	-0.787322	0.099608	-0.88693	0.01224	0.55722	UBAP1	NM_001171203	RefSeq	Homo sapiens ubiquitin associated protein 1 (UBAP1), transcript variant 2, mRNA.	FALSE	GO:0015031 // GO:0043162 // GO:0006810	protein transport // ubiquitin-dependent protein catabolic process via the multivesicular body sorting pathway // transport	GO:0000813 // GO:0005737 // GO:0005829 // GO:0005737 // GO:0005768 // GO:0005829	ESCRT I complex // cytoplasm // cytosol // cytoplasm // endosome // cytosol	GO:0043130	ubiquitin binding	---	---
16776798	6.11801	5.61871	6.70779	5.87673	5.679	5.93142	5.95121	6.09372	0.4993	0.831059	-0.252419	-0.142513	0.66518	-0.197466	0.862645	0.0122876	0.55722	F10	NM_000504	RefSeq	Homo sapiens coagulation factor X (F10), mRNA.	FALSE	GO:0006508 // GO:0007596 // GO:0007596 // GO:0007597 // GO:0007598 // GO:0017187 // GO:0030335 // GO:0043687 // GO:0044267 // GO:0051897 // GO:0006508 // GO:0007596 // GO:0007599	proteolysis // blood coagulation // blood coagulation // blood coagulation, intrinsic pathway // blood coagulation, extrinsic pathway // peptidyl-glutamic acid carboxylation // positive regulation of cell migration // post-translational protein modification // cellular protein metabolic process // positive regulation of protein kinase B signaling cascade // proteolysis // blood coagulation // hem…	GO:0005576 // GO:0005576 // GO:0005788 // GO:0005796 // GO:0005886 // GO:0031233 // GO:0005576 // GO:0016020 // GO:0043231	extracellular region // extracellular region // endoplasmic reticulum lumen // Golgi lumen // plasma membrane // intrinsic to external side of plasma membrane // extracellular region // membrane // intracellular membrane-bounded organelle	GO:0004252 // GO:0004252 // GO:0005509 // GO:0005515 // GO:0005543 // GO:0003824 // GO:0004252 // GO:0008233 // GO:0008236 // GO:0016787	serine-type endopeptidase activity // serine-type endopeptidase activity // calcium ion binding // protein binding // phospholipid binding // catalytic activity // serine-type endopeptidase activity // peptidase activity // serine-type peptidase activity // hydrolase activity	GenMAPP	Blood_Clotting_Cascade
16935204	7.30087	6.70438	7.93162	7.20926	6.83771	7.28053	6.94977	6.87948	0.596489	0.72236	-0.442824	0.070292	0.659424	-0.186266	0.845691	0.012319	0.55722	APOBEC3B-AS1	ENST00000513758	ENSEMBL	cdna:known chromosome:GRCh37:22:39387564:39394214:-1 gene:ENSG00000249310 gene_biotype:antisense transcript_biotype:antisense	FALSE	---	---	---	---	---	---	---	---
16819213	3.43671	2.84268	4.09752	3.42638	2.83582	3.16623	3.47602	3.51477	0.594031	0.67114	-0.330409	-0.03875	0.632585	-0.18458	0.817165	0.0123539	0.55722	MT1L	NR_001447	RefSeq	Homo sapiens metallothionein 1L (gene/pseudogene) (MT1L), non-coding RNA.	FALSE	GO:0045926 // GO:0071294	negative regulation of growth // cellular response to zinc ion	GO:0005634 // GO:0005737 // GO:0005737 // GO:0048471	nucleus // cytoplasm // cytoplasm // perinuclear region of cytoplasm	GO:0005507 // GO:0008270 // GO:0008270 // GO:0046870 // GO:0046872	copper ion binding // zinc ion binding // zinc ion binding // cadmium ion binding // metal ion binding	---	---
16781059	6.31105	6.88928	5.90932	7.25685	7.0741	6.65421	6.60284	6.77604	-0.578223	-1.34753	0.41989	-0.173197	-0.962876	0.123346	-1.08622	0.012362	0.55722	ANKRD10	NM_017664	RefSeq	Homo sapiens ankyrin repeat domain 10 (ANKRD10), mRNA.	FALSE	---	---	---	---	---	---	---	---
16749423	9.75007	10.904	8.40111	11.2501	10.4868	10.8094	9.91983	10.9976	-1.15398	-2.84897	-0.32257	-1.07774	-2.00148	-0.700154	-1.30132	0.0124108	0.55722	ARNTL2	NM_020183	RefSeq	Homo sapiens aryl hydrocarbon receptor nuclear translocator-like 2 (ARNTL2), transcript variant 1, mRNA.	FALSE	GO:0006355 // GO:0006357 // GO:0007623 // GO:0009649 // GO:0045944 // GO:0006351 // GO:0006355 // GO:0007165 // GO:0048511	regulation of transcription, DNA-dependent // regulation of transcription from RNA polymerase II promoter // circadian rhythm // entrainment of circadian clock // positive regulation of transcription from RNA polymerase II promoter // transcription, DNA-dependent // regulation of transcription, DNA-dependent // signal transduction // rhythmic process	GO:0005634 // GO:0005634 // GO:0005667 // GO:0005737 // GO:0005634	nucleus // nucleus // transcription factor complex // cytoplasm // nucleus	GO:0000982 // GO:0003677 // GO:0003700 // GO:0003700 // GO:0004871 // GO:0046983 // GO:0003700	RNA polymerase II core promoter proximal region sequence-specific DNA binding transcription factor activity // DNA binding // sequence-specific DNA binding transcription factor activity // sequence-specific DNA binding transcription factor activity // signal transducer activity // protein dimerization activity // sequence-specific DNA binding transcription factor activity	---	---
16917602	9.94713	10.6814	9.15307	10.6355	10.7772	10.9472	10.5711	10.9567	-0.734318	-1.48244	-0.17005	-0.38556	-1.10838	-0.277805	-0.830574	0.0124135	0.55722	RBBP9	NM_006606	RefSeq	Homo sapiens retinoblastoma binding protein 9 (RBBP9), mRNA.	FALSE	GO:0042127	regulation of cell proliferation	GO:0005634 // GO:0005737 // GO:0005634 // GO:0005737	nucleus // cytoplasm // nucleus // cytoplasm	GO:0016787	hydrolase activity	---	---
17011297	5.71364	5.71379	5.88973	5.52582	5.16236	5.73234	5.18276	6.03978	-0.000158	0.36391	-0.569973	-0.857027	0.181876	-0.7135	0.895376	0.0124193	0.55722	---	n369088	NONCODE	accn=NULL class=lncRNA name=Human lincRNA ref=BodyMapLinc transcriptId=TCONS_00011910 cpcScore=-1.0111700 cnci=-0.2266817	FALSE	---	---	---	---	---	---	---	---
16670452	3.23577	3.58931	3.30655	2.98091	3.23279	4.12422	3.17254	4.60532	-0.353542	0.325646	-0.891433	-1.43278	-0.013948	-1.16211	1.14816	0.0124254	0.55722	---	ENST00000410290	ENSEMBL	ncrna:snRNA chromosome:GRCh37:1:150209315:150209504:1 gene:ENSG00000222222 gene_biotype:snRNA transcript_biotype:snRNA	FALSE	---	---	---	---	---	---	---	---
16792712	5.26636	5.2595	3.94947	5.04191	5.9615	5.32609	5.82307	5.36959	0.006862	-1.09245	0.635417	0.453479	-0.542792	0.544448	-1.08724	0.0124441	0.55722	OTTHUMG00000170886 // RP11-247L20.4	OTTHUMT00000410877	Havana transcript	cdna:all chromosome:VEGA52:14:50793244:50794627:-1 Gene:OTTHUMG00000170886	FALSE	---	---	---	---	---	---	---	---
16850368	6.39691	7.08321	5.69918	7.31445	7.1066	7.03361	6.29453	6.75938	-0.686299	-1.61526	0.072987	-0.464845	-1.15078	-0.195929	-0.95485	0.012453	0.55722	---	uc010wyg.2	UCSC Genes	---	FALSE	---	---	---	---	---	---	---	---
16961475	8.36731	9.38624	7.37903	9.43166	9.78072	9.67704	8.9725	9.88795	-1.01894	-2.05263	0.103688	-0.915452	-1.53578	-0.405882	-1.1299	0.012464	0.55722	EIF5A2	NM_020390	RefSeq	Homo sapiens eukaryotic translation initiation factor 5A2 (EIF5A2), mRNA.	FALSE	GO:0006452 // GO:0007283 // GO:0008284 // GO:0008612 // GO:0010509 // GO:0015031 // GO:0043687 // GO:0044267 // GO:0045901 // GO:0045905 // GO:0051028 // GO:0006412 // GO:0006414 // GO:0006810 // GO:0008612	translational frameshifting // spermatogenesis // positive regulation of cell proliferation // peptidyl-lysine modification to hypusine // polyamine homeostasis // protein transport // post-translational protein modification // cellular protein metabolic process // positive regulation of translational elongation // positive regulation of translational termination // mRNA transport // translation …	GO:0005643 // GO:0005789 // GO:0005829 // GO:0005634 // GO:0005737 // GO:0005783 // GO:0016020	nuclear pore // endoplasmic reticulum membrane // cytosol // nucleus // cytoplasm // endoplasmic reticulum // membrane	GO:0003746 // GO:0005515 // GO:0043022 // GO:0003723	translation elongation factor activity // protein binding // ribosome binding // RNA binding	---	---
16952318	4.69678	4.87727	5.16574	5.3873	5.0853	4.49276	5.10674	4.38577	-0.180486	-0.221552	0.592538	0.720974	-0.201019	0.656756	-0.857775	0.0124642	0.55722	SCN10A	ENST00000449082	ENSEMBL	cdna:known chromosome:GRCh37:3:38738293:38835501:-1 gene:ENSG00000185313 gene_biotype:protein_coding transcript_biotype:protein_coding	FALSE	GO:0002027 // GO:0006814 // GO:0007600 // GO:0019233 // GO:0034765 // GO:0035725 // GO:0042475 // GO:0055117 // GO:0060371 // GO:0086067 // GO:0086069 // GO:0006811 // GO:0006814 // GO:0055085 // GO:0006810 // GO:0034765	regulation of heart rate // sodium ion transport // sensory perception // sensory perception of pain // regulation of ion transmembrane transport // sodium ion transmembrane transport // odontogenesis of dentin-containing tooth // regulation of cardiac muscle contraction // regulation of atrial cardiac muscle cell membrane depolarization // AV node cell to bundle of His cell communication // bund…	GO:0001518 // GO:0071439 // GO:0016021 // GO:0016020 // GO:0001518	voltage-gated sodium channel complex // clathrin complex // integral to membrane // membrane // voltage-gated sodium channel complex	GO:0005248 // GO:0005515 // GO:0005216 // GO:0005248 // GO:0005244 // GO:0005272	voltage-gated sodium channel activity // protein binding // ion channel activity // voltage-gated sodium channel activity // voltage-gated ion channel activity // sodium channel activity	---	---
16958096	8.2382	9.20777	6.84782	9.29678	8.52862	8.77463	7.85724	8.69584	-0.969574	-2.44895	-0.246004	-0.8386	-1.70926	-0.542302	-1.16696	0.012564	0.55722	WDR5B	NM_019069	RefSeq	Homo sapiens WD repeat domain 5B (WDR5B), mRNA.	FALSE	---	---	---	---	---	---	---	---
16791962	8.2908	9.09263	7.79523	8.80566	9.07259	9.14044	9.02586	9.24458	-0.801828	-1.01043	-0.067849	-0.218717	-0.906131	-0.143283	-0.762848	0.0126113	0.55722	PPP2R3C	NM_017917	RefSeq	Homo sapiens protein phosphatase 2, regulatory subunit B'', gamma (PPP2R3C), mRNA.	FALSE	---	---	GO:0005634 // GO:0005737 // GO:0005813	nucleus // cytoplasm // centrosome	GO:0005509 // GO:0046872	calcium ion binding // metal ion binding	---	---
16818580	6.09013	4.71201	6.61522	4.83096	6.23586	5.57132	6.18515	5.59189	1.37812	1.78426	0.664546	0.59326	1.58119	0.628903	0.952291	0.0126138	0.55722	RNA5SP415	ENST00000517246	ENSEMBL	ncrna:rRNA chromosome:GRCh37:16:34984432:34984546:1 gene:ENSG00000253055 gene_biotype:rRNA transcript_biotype:rRNA	FALSE	---	---	---	---	---	---	---	---
16973871	8.08019	8.90113	6.97014	8.94322	8.42361	8.40416	7.94802	8.20762	-0.820947	-1.97308	0.019447	-0.259599	-1.39701	-0.120076	-1.27694	0.0126367	0.55722	TMEM128	NM_032927	RefSeq	Homo sapiens transmembrane protein 128 (TMEM128), mRNA.	FALSE	GO:0008150	biological_process	GO:0016021 // GO:0005575 // GO:0016020	integral to membrane // cellular_component // membrane	GO:0003674	molecular_function	---	---
16773528	7.76506	8.7878	7.4216	8.48371	8.43749	8.0189	7.44338	8.05988	-1.02274	-1.06211	0.418598	-0.616501	-1.04242	-0.0989515	-0.943473	0.0126808	0.55722	POLR1D	ENST00000302979	ENSEMBL	cdna:known chromosome:GRCh37:13:28194903:28197589:1 gene:ENSG00000186184 gene_biotype:protein_coding transcript_biotype:protein_coding	FALSE	GO:0006360 // GO:0006361 // GO:0006362 // GO:0006363 // GO:0006383 // GO:0006385 // GO:0006386 // GO:0010467 // GO:0006351 // GO:0032481 // GO:0045087	transcription from RNA polymerase I promoter // transcription initiation from RNA polymerase I promoter // transcription elongation from RNA polymerase I promoter // termination of RNA polymerase I transcription // transcription from RNA polymerase III promoter // transcription elongation from RNA polymerase III promoter // termination of RNA polymerase III transcription // gene expression // tra…	GO:0005654 // GO:0005736 // GO:0005634 // GO:0005666 // GO:0005736 // GO:0005829	nucleoplasm // DNA-directed RNA polymerase I complex // nucleus // DNA-directed RNA polymerase III complex // DNA-directed RNA polymerase I complex // cytosol	GO:0003677 // GO:0003899 // GO:0005515 // GO:0046983 // GO:0001054 // GO:0001056	DNA binding // DNA-directed RNA polymerase activity // protein binding // protein dimerization activity // RNA polymerase I activity // RNA polymerase III activity	GenMAPP	RNA_transcription_Reactome
16748196	6.41737	7.70363	5.51538	7.88419	7.48319	7.33638	6.40444	7.5679	-1.28626	-2.36881	0.146812	-1.16346	-1.82754	-0.508324	-1.31921	0.0127021	0.55722	LOC374443	NR_046444	RefSeq	Homo sapiens C-type lectin domain family 2, member D pseudogene (LOC374443), transcript variant 1, non-coding RNA.	FALSE	---	---	---	---	---	---	---	---
17012342	7.71905	8.42928	6.71826	8.55414	8.84402	8.07674	7.44818	7.90879	-0.710235	-1.83588	0.767277	-0.460615	-1.27306	0.153331	-1.42639	0.0127238	0.55722	HINT3	NM_138571	RefSeq	Homo sapiens histidine triad nucleotide binding protein 3 (HINT3), mRNA.	FALSE	GO:0008152	metabolic process	GO:0005730 // GO:0005737 // GO:0005739 // GO:0005634 // GO:0005737	nucleolus // cytoplasm // mitochondrion // nucleus // cytoplasm	GO:0000166 // GO:0016787 // GO:0003824	nucleotide binding // hydrolase activity // catalytic activity	---	---
16830621	6.95735	6.67598	7.87762	6.41233	6.96089	6.99833	6.73491	6.99126	0.281365	1.46528	-0.037442	-0.25635	0.873325	-0.146896	1.02022	0.0127446	0.55722	ATP1B2	ENST00000250111	ENSEMBL	cdna:known chromosome:GRCh37:17:7554430:7561086:1 gene:ENSG00000129244 gene_biotype:protein_coding transcript_biotype:protein_coding	FALSE	GO:0006810 // GO:0007155 // GO:0007596 // GO:0034220 // GO:0050900 // GO:0055085 // GO:0006813 // GO:0006814 // GO:0006810 // GO:0006811	transport // cell adhesion // blood coagulation // ion transmembrane transport // leukocyte migration // transmembrane transport // potassium ion transport // sodium ion transport // transport // ion transport	GO:0005737 // GO:0005886 // GO:0005890 // GO:0016021 // GO:0016020 // GO:0005886	cytoplasm // plasma membrane // sodium:potassium-exchanging ATPase complex // integral to membrane // membrane // plasma membrane	GO:0005391 // GO:0005515 // GO:0005391	sodium:potassium-exchanging ATPase activity // protein binding // sodium:potassium-exchanging ATPase activity	GenMAPP	Calcium_regulation_in_cardiac_cells
16949214	7.84938	8.34686	6.81025	8.73881	8.53158	8.30634	8.07724	8.47299	-0.497483	-1.92856	0.225237	-0.395748	-1.21302	-0.0852555	-1.12777	0.0128171	0.55722	SENP2	ENST00000296257	ENSEMBL	cdna:known chromosome:GRCh37:3:185303962:185351339:1 gene:ENSG00000163904 gene_biotype:protein_coding transcript_biotype:protein_coding	FALSE	GO:0001934 // GO:0006508 // GO:0007507 // GO:0009950 // GO:0015031 // GO:0016055 // GO:0016926 // GO:0030111 // GO:0032091 // GO:0035562 // GO:0045944 // GO:0051028 // GO:0016926 // GO:0051246 // GO:0006810 // GO:0016925	positive regulation of protein phosphorylation // proteolysis // heart development // dorsal/ventral axis specification // protein transport // Wnt receptor signaling pathway // protein desumoylation // regulation of Wnt receptor signaling pathway // negative regulation of protein binding // negative regulation of chromatin binding // positive regulation of transcription from RNA polymerase II pr…	GO:0005643 // GO:0005737 // GO:0016605 // GO:0031965 // GO:0016604 // GO:0016605 // GO:0005634 // GO:0005643 // GO:0005654 // GO:0016020	nuclear pore // cytoplasm // PML body // nuclear membrane // nuclear body // PML body // nucleus // nuclear pore // nucleoplasm // membrane	GO:0005515 // GO:0016929 // GO:0019904 // GO:0008234 // GO:0008233 // GO:0016787	protein binding // SUMO-specific protease activity // protein domain specific binding // cysteine-type peptidase activity // peptidase activity // hydrolase activity	---	---
17099165	6.56826	5.74597	6.96243	6.22685	5.37118	5.7046	6.28723	6.29863	0.822282	0.735578	-0.33343	-0.011397	0.77893	-0.172413	0.951343	0.0128241	0.55722	---	ENST00000516773	ENSEMBL	ncrna:snoRNA chromosome:GRCh37:9:133896555:133896693:-1 gene:ENSG00000252582 gene_biotype:snoRNA transcript_biotype:snoRNA	FALSE	---	---	---	---	---	---	---	---
16759876	6.41434	7.12021	5.62449	6.83863	6.92544	6.97238	6.49945	6.7795	-0.705874	-1.21414	-0.046934	-0.280051	-0.960007	-0.163492	-0.796514	0.012834	0.55722	RAD52	NM_134424	RefSeq	Homo sapiens RAD52 homolog (S. cerevisiae) (RAD52), mRNA.	FALSE	GO:0000724 // GO:0000730 // GO:0006281 // GO:0006302 // GO:0006312 // GO:0007131 // GO:0000724 // GO:0006281 // GO:0006310 // GO:0006974	double-strand break repair via homologous recombination // DNA recombinase assembly // DNA repair // double-strand break repair // mitotic recombination // reciprocal meiotic recombination // double-strand break repair via homologous recombination // DNA repair // DNA recombination // response to DNA damage stimulus	GO:0005634 // GO:0005654 // GO:0005634	nucleus // nucleoplasm // nucleus	GO:0003677 // GO:0005515 // GO:0003677 // GO:0042802	DNA binding // protein binding // DNA binding // identical protein binding	---	---
16870931	5.16348	5.84052	4.92983	6.06111	6.42629	6.16954	5.68163	5.79818	-0.677042	-1.13128	0.256758	-0.11655	-0.90416	0.070104	-0.974264	0.0128455	0.55722	LOC100132815	AK023040	GenBank	Homo sapiens cDNA FLJ12978 fis, clone NT2RP2006321.	FALSE	---	---	---	---	---	---	---	---
16827741	3.55677	3.1455	3.62869	3.15109	3.32571	3.64668	3.21431	3.63232	0.411267	0.477597	-0.320973	-0.418014	0.444432	-0.369493	0.813925	0.0128474	0.55722	LOC100506060	NR_033959	RefSeq	Homo sapiens SMG1 homolog, phosphatidylinositol 3-kinase-related kinase (C. elegans) pseudogene (LOC100506060), non-coding RNA.	FALSE	---	---	---	---	---	---	---	---
17091932	4.30634	5.51627	4.23806	5.4654	4.71107	5.11118	4.59644	4.85818	-1.20993	-1.22734	-0.400114	-0.261735	-1.21863	-0.330925	-0.887709	0.0128972	0.55722	CBWD1	NM_018491	RefSeq	Homo sapiens COBW domain containing 1 (CBWD1), transcript variant 1, mRNA.	FALSE	---	---	---	---	GO:0005524 // GO:0000166	ATP binding // nucleotide binding	---	---
16752867	4.86817	5.24785	4.87706	4.89838	4.67507	5.80729	3.92908	5.27275	-0.379678	-0.021326	-1.13222	-1.34366	-0.200502	-1.23794	1.03744	0.0129145	0.55722	OTTHUMG00000169993 // RP11-756H6.1	OTTHUMT00000406768	Havana transcript	cdna:all chromosome:VEGA52:12:57824899:57827718:1 Gene:OTTHUMG00000169993	FALSE	---	---	---	---	---	---	---	---
16852445	9.05591	9.85948	7.76376	9.86999	10.0357	10.1872	9.66375	10.3457	-0.803578	-2.10622	-0.15154	-0.681912	-1.4549	-0.416726	-1.03817	0.0129316	0.55722	C18orf54	ENST00000300091	ENSEMBL	cdna:known chromosome:GRCh37:18:51884955:51908402:1 gene:ENSG00000166845 gene_biotype:protein_coding transcript_biotype:protein_coding	FALSE	---	---	GO:0005576	extracellular region	---	---	---	---
16840431	5.29509	4.24451	5.32375	4.57036	4.8618	4.80886	5.1685	5.18077	1.05057	0.753396	0.052939	-0.012273	0.901984	0.020333	0.881651	0.0129513	0.55722	TEKT1	ENST00000338694	ENSEMBL	cdna:known chromosome:GRCh37:17:6701312:6735080:-1 gene:ENSG00000167858 gene_biotype:protein_coding transcript_biotype:protein_coding	FALSE	GO:0000226	microtubule cytoskeleton organization	GO:0005737 // GO:0005874 // GO:0035085 // GO:0005737 // GO:0005856 // GO:0005929 // GO:0042995	cytoplasm // microtubule // cilium axoneme // cytoplasm // cytoskeleton // cilium // cell projection	---	---	---	---
16852534	4.32574	3.32307	4.4637	3.63247	3.84978	4.06045	4.01559	3.61727	1.00267	0.831228	-0.21067	0.398329	0.916949	0.0938295	0.823119	0.0129832	0.55722	---	ENST00000586391	ENSEMBL	cdna:known chromosome:GRCh37:18:54539899:54541201:-1 gene:ENSG00000267146 gene_biotype:antisense transcript_biotype:antisense	FALSE	---	---	---	---	---	---	---	---
16714776	6.1152	5.4974	6.53501	5.44982	5.98942	6.19267	5.77697	5.53313	0.617803	1.08519	-0.203242	0.24384	0.851495	0.020299	0.831196	0.0129916	0.55722	EGR2	NM_000399	RefSeq	Homo sapiens early growth response 2 (EGR2), transcript variant 1, mRNA.	FALSE	GO:0006366 // GO:0006611 // GO:0007420 // GO:0007422 // GO:0007611 // GO:0007622 // GO:0008045 // GO:0014037 // GO:0016925 // GO:0021612 // GO:0021660 // GO:0021666 // GO:0030278 // GO:0032868 // GO:0035284 // GO:0042552 // GO:0045444 // GO:0045893 // GO:0045944 // GO:0048168 // GO:0071310 // GO:0006351 // GO:0006355 // GO:0006366 // GO:0006611 // GO:0021569 // GO:0035914 // GO:0035914 // GO:0042…	transcription from RNA polymerase II promoter // protein export from nucleus // brain development // peripheral nervous system development // learning or memory // rhythmic behavior // motor neuron axon guidance // Schwann cell differentiation // protein sumoylation // facial nerve structural organization // rhombomere 3 formation // rhombomere 5 formation // regulation of ossification // respons…	GO:0005634 // GO:0005634 // GO:0005737 // GO:0005634 // GO:0005634 // GO:0005737 // GO:0005737	nucleus // nucleus // cytoplasm // nucleus // nucleus // cytoplasm // cytoplasm	GO:0001102 // GO:0003682 // GO:0003700 // GO:0005515 // GO:0008270 // GO:0016874 // GO:0031625 // GO:0044212 // GO:0071837 // GO:0001102 // GO:0003676 // GO:0003677 // GO:0003682 // GO:0003700 // GO:0044212 // GO:0046872	RNA polymerase II activating transcription factor binding // chromatin binding // sequence-specific DNA binding transcription factor activity // protein binding // zinc ion binding // ligase activity // ubiquitin protein ligase binding // transcription regulatory region DNA binding // HMG box domain binding // RNA polymerase II activating transcription factor binding // nucleic acid binding // DN…	---	---
17011182	5.3911	6.99435	4.8166	6.94355	6.95317	6.9138	5.38881	6.73386	-1.60325	-2.12695	0.039377	-1.34504	-1.8651	-0.652833	-1.21227	0.0130095	0.55722	---	ENST00000418945	ENSEMBL	cdna:known chromosome:GRCh37:6:99872798:99879249:1 gene:ENSG00000228506 gene_biotype:antisense transcript_biotype:antisense	FALSE	---	---	---	---	---	---	---	---
16857972	6.7111	7.76462	6.05705	7.68826	7.54818	7.55099	6.78439	7.38736	-1.05352	-1.63121	-0.002809	-0.60297	-1.34237	-0.302889	-1.03948	0.0130098	0.55722	ZNF559	NM_001202409	RefSeq	Homo sapiens zinc finger protein 559 (ZNF559), transcript variant 5, mRNA.	FALSE	GO:0006351 // GO:0006355	transcription, DNA-dependent // regulation of transcription, DNA-dependent	GO:0005634 // GO:0005622	nucleus // intracellular	GO:0003677 // GO:0008270 // GO:0003676 // GO:0046872	DNA binding // zinc ion binding // nucleic acid binding // metal ion binding	---	---
16833533	7.68284	8.51711	7.64658	8.20158	9.26763	8.8562	8.66843	8.73026	-0.834268	-0.554999	0.411435	-0.061835	-0.694633	0.1748	-0.869433	0.0130107	0.55722	MIR2909	NR_036056	RefSeq	Homo sapiens microRNA 2909 (MIR2909), microRNA.	FALSE	---	---	---	---	---	---	---	---
16820572	8.73322	8.57268	7.54197	8.40428	9.55416	8.82609	9.10306	8.67509	0.160538	-0.862309	0.728077	0.427963	-0.350886	0.57802	-0.928906	0.0130293	0.55722	VPS4A	NM_013245	RefSeq	Homo sapiens vacuolar protein sorting 4 homolog A (S. cerevisiae) (VPS4A), mRNA.	FALSE	GO:0000910 // GO:0015031 // GO:0016044 // GO:0016192 // GO:0016197 // GO:0016197 // GO:0006810 // GO:0007049 // GO:0016032 // GO:0019067 // GO:0051301	cytokinesis // protein transport // cellular membrane organization // vesicle-mediated transport // endosomal transport // endosomal transport // transport // cell cycle // viral reproduction // viral assembly, maturation, egress, and release // cell division	GO:0000815 // GO:0005737 // GO:0005829 // GO:0030496 // GO:0031902 // GO:0048471 // GO:0005768 // GO:0016020	ESCRT III complex // cytoplasm // cytosol // midbody // late endosome membrane // perinuclear region of cytoplasm // endosome // membrane	GO:0005515 // GO:0005524 // GO:0008022 // GO:0019904 // GO:0042623 // GO:0000166 // GO:0016787 // GO:0017111	protein binding // ATP binding // protein C-terminus binding // protein domain specific binding // ATPase activity, coupled // nucleotide binding // hydrolase activity // nucleoside-triphosphatase activity	---	---
16708179	6.89583	6.83843	6.19487	7.35055	7.78117	7.26855	7.85056	7.32166	0.057395	-1.15568	0.512621	0.528897	-0.549144	0.520759	-1.0699	0.013054	0.55722	CUTC	NM_015960	RefSeq	Homo sapiens cutC copper transporter homolog (E. coli) (CUTC), mRNA.	FALSE	GO:0006825 // GO:0051262 // GO:0055070 // GO:0055070	copper ion transport // protein tetramerization // copper ion homeostasis // copper ion homeostasis	GO:0005634 // GO:0005730 // GO:0005737 // GO:0016235 // GO:0005634 // GO:0005737	nucleus // nucleolus // cytoplasm // aggresome // nucleus // cytoplasm	GO:0005507 // GO:0005507 // GO:0005507 // GO:0046872	copper ion binding // copper ion binding // copper ion binding // metal ion binding	---	---
17064776	4.4138	4.67403	4.50909	5.02776	4.78952	4.11747	4.79035	4.34592	-0.260236	-0.518671	0.672057	0.444437	-0.389454	0.558247	-0.9477	0.0130955	0.55722	---	n370039	NONCODE	accn=NULL class=lncRNA name=Human lincRNA ref=BodyMapLinc transcriptId=TCONS_00014020 cpcScore=-0.7108890 cnci=-0.2653854	FALSE	---	---	---	---	---	---	---	---
17046545	3.67132	3.60894	3.26617	3.16181	2.89201	3.85146	3.51928	4.15992	0.062384	0.104361	-0.959449	-0.640637	0.0833725	-0.800043	0.883416	0.0131316	0.55722	---	ENST00000363260	ENSEMBL	ncrna:snoRNA chromosome:GRCh37:7:64792309:64792386:1 gene:ENSG00000200130 gene_biotype:snoRNA transcript_biotype:snoRNA	FALSE	---	---	---	---	---	---	---	---
16900174	6.60669	6.71348	6.42261	6.53287	6.90253	6.20044	6.7519	6.185	-0.10679	-0.110265	0.702092	0.566901	-0.108527	0.634497	-0.743024	0.0131316	0.55722	IGKV1-39	ENST00000498574	ENSEMBL	cdna:known chromosome:GRCh37:2:89619383:89619904:-1 gene:ENSG00000242371 gene_biotype:IG_V_gene transcript_biotype:IG_V_gene	FALSE	---	---	---	---	GO:0005515	protein binding	---	---
16785144	6.09731	5.80541	5.9769	5.72613	5.7802	6.31658	5.99999	6.4251	0.291905	0.250767	-0.536376	-0.425114	0.271336	-0.480745	0.752081	0.0131577	0.55722	OTTHUMG00000171130 // CTD-2302E22.2	OTTHUMT00000411859	Havana transcript	cdna:all chromosome:VEGA52:14:64065592:64065966:1 Gene:OTTHUMG00000171130	FALSE	---	---	---	---	---	---	---	---
16705942	9.19138	10.3622	8.48776	10.5519	10.363	10.1094	9.1905	10.0967	-1.17087	-2.06414	0.25357	-0.906205	-1.61751	-0.326317	-1.29119	0.0132127	0.55722	ANAPC16	NM_173473	RefSeq	Homo sapiens anaphase promoting complex subunit 16 (ANAPC16), transcript variant 2, mRNA.	FALSE	GO:0007067 // GO:0016567 // GO:0016567 // GO:0051301 // GO:0007049	mitosis // protein ubiquitination // protein ubiquitination // cell division // cell cycle	GO:0005680 // GO:0005737 // GO:0005634 // GO:0005737	anaphase-promoting complex // cytoplasm // nucleus // cytoplasm	---	---	---	---
17109260	7.69542	8.54028	7.22763	8.57039	8.74064	8.73998	8.57952	9.03263	-0.844859	-1.34276	0.000666	-0.453113	-1.09381	-0.226224	-0.867584	0.0132794	0.55722	PIGA	NM_002641	RefSeq	Homo sapiens phosphatidylinositol glycan anchor biosynthesis, class A (PIGA), transcript variant 1, mRNA.	FALSE	GO:0006501 // GO:0006506 // GO:0009893 // GO:0016254 // GO:0043687 // GO:0044267 // GO:0006506 // GO:0009058	C-terminal protein lipidation // GPI anchor biosynthetic process // positive regulation of metabolic process // preassembly of GPI anchor in ER membrane // post-translational protein modification // cellular protein metabolic process // GPI anchor biosynthetic process // biosynthetic process	GO:0000506 // GO:0005789 // GO:0005789 // GO:0016021 // GO:0005783 // GO:0005789 // GO:0016020	glycosylphosphatidylinositol-N-acetylglucosaminyltransferase (GPI-GnT) complex // endoplasmic reticulum membrane // endoplasmic reticulum membrane // integral to membrane // endoplasmic reticulum // endoplasmic reticulum membrane // membrane	GO:0005515 // GO:0008194 // GO:0017176 // GO:0016740 // GO:0016757 // GO:0017176	protein binding // UDP-glycosyltransferase activity // phosphatidylinositol N-acetylglucosaminyltransferase activity // transferase activity // transferase activity, transferring glycosyl groups // phosphatidylinositol N-acetylglucosaminyltransferase activity	---	---
17012379	6.43219	7.13939	5.08392	7.21143	8.59047	8.03852	7.38602	7.86231	-0.707202	-2.12751	0.55195	-0.476285	-1.41735	0.0378325	-1.45519	0.0132902	0.55722	CENPW	ENST00000368325	ENSEMBL	cdna:known chromosome:GRCh37:6:126661320:126669754:1 gene:ENSG00000203760 gene_biotype:protein_coding transcript_biotype:protein_coding	FALSE	GO:0000278 // GO:0007059 // GO:0007059 // GO:0007067 // GO:0034080 // GO:0051276 // GO:0051301 // GO:0051382 // GO:0007049	mitotic cell cycle // chromosome segregation // chromosome segregation // mitosis // CENP-A containing nucleosome assembly at centromere // chromosome organization // cell division // kinetochore assembly // cell cycle	GO:0000775 // GO:0000776 // GO:0000777 // GO:0005730 // GO:0016363 // GO:0000775 // GO:0000776 // GO:0005634 // GO:0005694	chromosome, centromeric region // kinetochore // condensed chromosome kinetochore // nucleolus // nuclear matrix // chromosome, centromeric region // kinetochore // nucleus // chromosome	GO:0003677 // GO:0005515 // GO:0046982	DNA binding // protein binding // protein heterodimerization activity	---	---
16798919	9.75903	10.2821	8.11866	10.5597	10.5278	10.6706	10.5493	10.8177	-0.523034	-2.44107	-0.14278	-0.26833	-1.48205	-0.205555	-1.27649	0.0132977	0.55722	ARHGAP11A	ENST00000361627	ENSEMBL	cdna:known chromosome:GRCh37:15:32907691:32932150:1 gene:ENSG00000198826 gene_biotype:protein_coding transcript_biotype:protein_coding	FALSE	GO:0007264 // GO:0051056 // GO:0007165 // GO:0043547	small GTPase mediated signal transduction // regulation of small GTPase mediated signal transduction // signal transduction // positive regulation of GTPase activity	GO:0005829 // GO:0005622	cytosol // intracellular	GO:0005096	GTPase activator activity	---	---
16926393	5.55647	4.91689	5.69818	5.4399	4.5351	5.13016	5.09963	5.21406	0.639574	0.258273	-0.595052	-0.114431	0.448923	-0.354741	0.803665	0.0132978	0.55722	KRTAP10-5	ENST00000400372	ENSEMBL	cdna:known chromosome:GRCh37:21:45999332:46000481:-1 gene:ENSG00000241123 gene_biotype:protein_coding transcript_biotype:protein_coding	FALSE	---	---	GO:0045095 // GO:0005882	keratin filament // intermediate filament	---	---	---	---
16801196	3.83189	3.56035	3.35075	4.01466	5.34933	3.45826	4.31173	4.01466	0.271543	-0.66391	1.89107	0.297066	-0.196184	1.09407	-1.29025	0.0133019	0.55722	OTTHUMG00000172590 // RP11-430B1.1	OTTHUMT00000419356	Havana transcript	cdna:all chromosome:VEGA52:15:52325904:52327822:1 Gene:OTTHUMG00000172590	FALSE	---	---	---	---	---	---	---	---
16774497	6.67667	7.24123	5.9233	7.13783	7.05466	6.71066	6.99164	6.85445	-0.564561	-1.21453	0.343992	0.137194	-0.889546	0.240593	-1.13014	0.0133088	0.55722	GTF2F2	NM_004128	RefSeq	Homo sapiens general transcription factor IIF, polypeptide 2, 30kDa (GTF2F2), mRNA.	FALSE	GO:0000398 // GO:0006355 // GO:0006366 // GO:0006367 // GO:0006368 // GO:0006370 // GO:0008380 // GO:0010467 // GO:0016032 // GO:0022415 // GO:0050434 // GO:0006351 // GO:0006366 // GO:0006367	mRNA splicing, via spliceosome // regulation of transcription, DNA-dependent // transcription from RNA polymerase II promoter // transcription initiation from RNA polymerase II promoter // transcription elongation from RNA polymerase II promoter // 7-methylguanosine mRNA capping // RNA splicing // gene expression // viral reproduction // viral reproductive process // positive regulation of viral …	GO:0005634 // GO:0005654 // GO:0005674 // GO:0015630 // GO:0005634	nucleus // nucleoplasm // transcription factor TFIIF complex // microtubule cytoskeleton // nucleus	GO:0003677 // GO:0005515 // GO:0005524 // GO:0008026 // GO:0000166 // GO:0003824 // GO:0004386 // GO:0016787	DNA binding // protein binding // ATP binding // ATP-dependent helicase activity // nucleotide binding // catalytic activity // helicase activity // hydrolase activity	GenMAPP	RNA_transcription_Reactome
16718553	7.63938	8.05243	6.26268	8.15712	8.23141	7.88318	8.00088	8.21805	-0.413053	-1.89444	0.348229	-0.217167	-1.15375	0.065531	-1.21928	0.0133268	0.55722	DCLRE1A	NM_014881	RefSeq	Homo sapiens DNA cross-link repair 1A (DCLRE1A), transcript variant 2, mRNA.	FALSE	GO:0006289 // GO:0007067 // GO:0051301 // GO:0006281 // GO:0006974 // GO:0007049	nucleotide-excision repair // mitosis // cell division // DNA repair // response to DNA damage stimulus // cell cycle	GO:0005634 // GO:0005730 // GO:0005634	nucleus // nucleolus // nucleus	GO:0016787	hydrolase activity	---	---
16964731	7.40726	8.54888	5.70731	8.08723	8.21717	8.16811	6.68281	7.55495	-1.14162	-2.37992	0.049061	-0.872146	-1.76077	-0.411542	-1.34923	0.0133674	0.55722	---	TCONS_l2_00020391-XLOC_l2_010558	Broad TUCP	linc-S100P-2 chr4:+:6676003-6678711	FALSE	---	---	---	---	---	---	---	---
17105086	4.6557	4.03927	4.80371	4.06802	4.23874	4.63467	4.66341	4.54081	0.616431	0.735684	-0.395924	0.122603	0.676058	-0.13666	0.812718	0.0133688	0.55722	TBX22	NM_001109878	RefSeq	Homo sapiens T-box 22 (TBX22), transcript variant 1, mRNA.	FALSE	GO:0000122 // GO:0006351 // GO:0006355 // GO:0007275 // GO:0045892 // GO:0006355	negative regulation of transcription from RNA polymerase II promoter // transcription, DNA-dependent // regulation of transcription, DNA-dependent // multicellular organismal development // negative regulation of transcription, DNA-dependent // regulation of transcription, DNA-dependent	GO:0005634 // GO:0005634 // GO:0005634	nucleus // nucleus // nucleus	GO:0003677 // GO:0003700 // GO:0003677 // GO:0003700	DNA binding // sequence-specific DNA binding transcription factor activity // DNA binding // sequence-specific DNA binding transcription factor activity	---	---
17096274	7.39473	7.82561	6.38714	7.86855	7.83346	7.22168	6.75901	7.06071	-0.430887	-1.48141	0.611783	-0.301704	-0.956148	0.155039	-1.11119	0.0134152	0.55722	---	ENST00000506067	ENSEMBL	cdna:known chromosome:GRCh37:9:99660348:99711867:-1 gene:ENSG00000249044 gene_biotype:processed_transcript transcript_biotype:processed_transcript	FALSE	---	---	---	---	---	---	---	---
17055697	8.24917	8.45581	7.23737	8.68864	8.11202	7.89387	8.33854	7.9749	-0.20664	-1.45127	0.218147	0.36363	-0.828955	0.290888	-1.11984	0.0135395	0.55722	CDCA7L	NM_001127370	RefSeq	Homo sapiens cell division cycle associated 7-like (CDCA7L), transcript variant 2, mRNA.	FALSE	GO:0006351 // GO:0006355 // GO:0008284 // GO:0051301	transcription, DNA-dependent // regulation of transcription, DNA-dependent // positive regulation of cell proliferation // cell division	GO:0005634 // GO:0005730 // GO:0005737 // GO:0005634 // GO:0005737	nucleus // nucleolus // cytoplasm // nucleus // cytoplasm	---	---	---	---
17057378	8.99255	9.57193	7.56022	9.87423	9.48443	9.71026	9.29367	9.62804	-0.579376	-2.31401	-0.225831	-0.334368	-1.4467	-0.280099	-1.1666	0.0136171	0.55722	PURB	NM_033224	RefSeq	Homo sapiens purine-rich element binding protein B (PURB), mRNA.	FALSE	GO:0006351 // GO:0045637 // GO:0045892 // GO:0006355	transcription, DNA-dependent // regulation of myeloid cell differentiation // negative regulation of transcription, DNA-dependent // regulation of transcription, DNA-dependent	GO:0005634 // GO:0005662 // GO:0005634 // GO:0005662	nucleus // DNA replication factor A complex // nucleus // DNA replication factor A complex	GO:0003690 // GO:0003697 // GO:0003700 // GO:0003729 // GO:0008134 // GO:0046332 // GO:0003677 // GO:0003697 // GO:0003729 // GO:0008134	double-stranded DNA binding // single-stranded DNA binding // sequence-specific DNA binding transcription factor activity // mRNA binding // transcription factor binding // SMAD binding // DNA binding // single-stranded DNA binding // mRNA binding // transcription factor binding	---	---
16865699	6.65369	6.04416	6.72769	6.04785	5.62869	5.86078	6.00517	5.94655	0.60953	0.679845	-0.232084	0.058625	0.644687	-0.0867295	0.731417	0.0136534	0.55722	SSC5D	NM_001144950	RefSeq	Homo sapiens scavenger receptor cysteine rich domain containing (5 domains) (SSC5D), transcript variant 1, mRNA.	FALSE	GO:0007275 // GO:0045087 // GO:0006952 // GO:2000482	multicellular organismal development // innate immune response // defense response // regulation of interleukin-8 secretion	GO:0005576 // GO:0005737 // GO:0016020	extracellular region // cytoplasm // membrane	GO:0005044	scavenger receptor activity	---	---
16666204	6.6777	7.97821	5.90641	8.06902	7.46496	7.75305	6.75631	7.75521	-1.30051	-2.16261	-0.288086	-0.998895	-1.73156	-0.64349	-1.08807	0.0136748	0.55722	TYW3	NM_138467	RefSeq	Homo sapiens tRNA-yW synthesizing protein 3 homolog (S. cerevisiae) (TYW3), transcript variant 1, mRNA.	FALSE	GO:0008033 // GO:0032259	tRNA processing // methylation	---	---	GO:0008168 // GO:0016740	methyltransferase activity // transferase activity	---	---
16784275	7.02582	7.9736	7.03225	8.26176	8.20939	8.15763	7.44153	7.94516	-0.947778	-1.22951	0.051762	-0.503628	-1.08864	-0.225933	-0.86271	0.0137068	0.55722	---	ENST00000555689	ENSEMBL	cdna:known chromosome:GRCh37:14:53243070:53243858:1 gene:ENSG00000259049 gene_biotype:antisense transcript_biotype:antisense	FALSE	---	---	---	---	---	---	---	---
16863667	10.6204	10.798	9.39921	10.8012	10.1887	10.1208	10.3007	9.9664	-0.17762	-1.40204	0.06789	0.334316	-0.78983	0.201103	-0.990933	0.0138061	0.55722	GLTSCR2	NM_015710	RefSeq	Homo sapiens glioma tumor suppressor candidate region gene 2 (GLTSCR2), mRNA.	FALSE	GO:0008150	biological_process	GO:0005622 // GO:0005730 // GO:0043231 // GO:0005634 // GO:0005730	intracellular // nucleolus // intracellular membrane-bounded organelle // nucleus // nucleolus	GO:0003674	molecular_function	---	---
16754134	7.66938	7.42722	8.38439	6.80457	7.52818	7.76832	7.73801	7.73399	0.242164	1.57982	-0.240146	0.004025	0.91099	-0.11806	1.02905	0.0138072	0.55722	LGR5	NM_003667	RefSeq	Homo sapiens leucine-rich repeat containing G protein-coupled receptor 5 (LGR5), transcript variant 1, mRNA.	FALSE	GO:0007186 // GO:0048839 // GO:0007165 // GO:0007186 // GO:0090263	G-protein coupled receptor signaling pathway // inner ear development // signal transduction // G-protein coupled receptor signaling pathway // positive regulation of canonical Wnt receptor signaling pathway	GO:0005794 // GO:0005887 // GO:0005886 // GO:0005887 // GO:0016020 // GO:0016021 // GO:0032588	Golgi apparatus // integral to plasma membrane // plasma membrane // integral to plasma membrane // membrane // integral to membrane // trans-Golgi network membrane	GO:0004930 // GO:0016500 // GO:0004871 // GO:0004888 // GO:0004930 // GO:0005515 // GO:0004930	G-protein coupled receptor activity // protein-hormone receptor activity // signal transducer activity // transmembrane signaling receptor activity // G-protein coupled receptor activity // protein binding // G-protein coupled receptor activity	---	---
17009620	10.3578	11.1162	9.93654	11.1669	11.6599	11.3111	10.9769	11.391	-0.75834	-1.23034	0.34877	-0.41411	-0.99434	-0.03267	-0.96167	0.0138242	0.55722	TMEM14A	NM_014051	RefSeq	Homo sapiens transmembrane protein 14A (TMEM14A), mRNA.	FALSE	---	---	GO:0016021 // GO:0016020	integral to membrane // membrane	---	---	---	---
16829852	8.0364	8.10846	6.59363	7.54307	8.6986	8.14794	8.13544	7.78421	-0.072056	-0.949444	0.550659	0.351229	-0.51075	0.450944	-0.961694	0.0138654	0.55722	MED11	NM_001001683	RefSeq	Homo sapiens mediator complex subunit 11 (MED11), mRNA.	FALSE	GO:0006351 // GO:0006355 // GO:0006357	transcription, DNA-dependent // regulation of transcription, DNA-dependent // regulation of transcription from RNA polymerase II promoter	GO:0016592 // GO:0005634 // GO:0016592	mediator complex // nucleus // mediator complex	GO:0001104 // GO:0005515	RNA polymerase II transcription cofactor activity // protein binding	---	---
16937930	7.85631	9.00591	7.36618	8.67551	9.06051	9.14199	8.24056	8.96983	-1.1496	-1.30934	-0.081481	-0.729276	-1.22947	-0.405378	-0.82409	0.013897	0.55722	LSM3	ENST00000306024	ENSEMBL	cdna:known chromosome:GRCh37:3:14219858:14242619:1 gene:ENSG00000170860 gene_biotype:protein_coding transcript_biotype:protein_coding	FALSE	GO:0000288 // GO:0000398 // GO:0006397 // GO:0010467 // GO:0016070 // GO:0016071 // GO:0043928 // GO:0006397 // GO:0008380	nuclear-transcribed mRNA catabolic process, deadenylation-dependent decay // mRNA splicing, via spliceosome // mRNA processing // gene expression // RNA metabolic process // mRNA metabolic process // exonucleolytic nuclear-transcribed mRNA catabolic process involved in deadenylation-dependent decay // mRNA processing // RNA splicing	GO:0005634 // GO:0005829 // GO:0071013 // GO:0005634 // GO:0005681 // GO:0030529	nucleus // cytosol // catalytic step 2 spliceosome // nucleus // spliceosomal complex // ribonucleoprotein complex	GO:0003723 // GO:0005515	RNA binding // protein binding	---	---
16985614	7.13912	9.08368	6.10632	8.66085	8.34594	8.88496	7.45015	9.04327	-1.94457	-2.55453	-0.539018	-1.59312	-2.24955	-1.06607	-1.18348	0.0139191	0.55722	CENPH	NM_022909	RefSeq	Homo sapiens centromere protein H (CENPH), mRNA.	FALSE	GO:0000278 // GO:0006334 // GO:0007059 // GO:0034080 // GO:0051301 // GO:0051383 // GO:0051382	mitotic cell cycle // nucleosome assembly // chromosome segregation // CENP-A containing nucleosome assembly at centromere // cell division // kinetochore organization // kinetochore assembly	GO:0000776 // GO:0000776 // GO:0000776 // GO:0000777 // GO:0005634 // GO:0005654 // GO:0005829 // GO:0000775 // GO:0000776 // GO:0005634 // GO:0005694	kinetochore // kinetochore // kinetochore // condensed chromosome kinetochore // nucleus // nucleoplasm // cytosol // chromosome, centromeric region // kinetochore // nucleus // chromosome	GO:0005515 // GO:0043515 // GO:0043515	protein binding // kinetochore binding // kinetochore binding	---	---
16793176	6.9494	7.01397	5.8398	7.0119	7.61273	7.13857	7.51102	7.27256	-0.064566	-1.1721	0.47416	0.238466	-0.618334	0.356313	-0.974647	0.013941	0.55722	GCH1	NM_000161	RefSeq	Homo sapiens GTP cyclohydrolase 1 (GCH1), transcript variant 1, mRNA.	FALSE	GO:0006184 // GO:0006729 // GO:0006729 // GO:0006809 // GO:0006917 // GO:0008217 // GO:0014916 // GO:0032496 // GO:0032496 // GO:0034341 // GO:0034612 // GO:0035998 // GO:0042311 // GO:0042416 // GO:0042559 // GO:0044281 // GO:0045776 // GO:0046209 // GO:0046654 // GO:0048265 // GO:0050884 // GO:0050999 // GO:0051000 // GO:0051000 // GO:0051260 // GO:0051291 // GO:0006461 // GO:0006729 // GO:0008…	GTP catabolic process // tetrahydrobiopterin biosynthetic process // tetrahydrobiopterin biosynthetic process // nitric oxide biosynthetic process // induction of apoptosis // regulation of blood pressure // regulation of lung blood pressure // response to lipopolysaccharide // response to lipopolysaccharide // response to interferon-gamma // response to tumor necrosis factor // 7,8-dihydroneopte…	GO:0005634 // GO:0005730 // GO:0005737 // GO:0005829 // GO:0005829 // GO:0031410 // GO:0031965 // GO:0043234 // GO:0005634 // GO:0005737 // GO:0043234	nucleus // nucleolus // cytoplasm // cytosol // cytosol // cytoplasmic vesicle // nuclear membrane // protein complex // nucleus // cytoplasm // protein complex	GO:0003934 // GO:0005509 // GO:0005515 // GO:0005525 // GO:0008270 // GO:0030742 // GO:0042803 // GO:0050662 // GO:0000166 // GO:0003824 // GO:0003934 // GO:0005525 // GO:0008270 // GO:0016787 // GO:0046872	GTP cyclohydrolase I activity // calcium ion binding // protein binding // GTP binding // zinc ion binding // GTP-dependent protein binding // protein homodimerization activity // coenzyme binding // nucleotide binding // catalytic activity // GTP cyclohydrolase I activity // GTP binding // zinc ion binding // hydrolase activity // metal ion binding	---	---
16919433	4.0107	3.63313	4.26403	3.48709	3.57252	3.80721	3.48943	3.74243	0.377573	0.776938	-0.234692	-0.252995	0.577256	-0.243843	0.821099	0.0139618	0.55722	---	BC071794	GenBank	Homo sapiens cDNA clone IMAGE:4615066, partial cds.	TRUE	---	---	---	---	---	---	---	---
17050736	7.39014	8.53521	6.47989	8.62758	8.1871	8.33187	7.54999	8.30235	-1.14507	-2.14769	-0.144771	-0.75236	-1.64638	-0.448566	-1.19781	0.0140262	0.55722	NAA38	NM_016200	RefSeq	Homo sapiens N(alpha)-acetyltransferase 38, NatC auxiliary subunit (NAA38), mRNA.	FALSE	GO:0000398 // GO:0006397 // GO:0008380	mRNA splicing, via spliceosome // mRNA processing // RNA splicing	GO:0005634 // GO:0005681 // GO:0005634 // GO:0030529	nucleus // spliceosomal complex // nucleus // ribonucleoprotein complex	GO:0005515 // GO:0017070 // GO:0003723	protein binding // U6 snRNA binding // RNA binding	---	---
16887862	7.11849	6.56585	7.40247	6.50576	6.58207	6.6118	6.47658	6.58749	0.552646	0.896718	-0.029726	-0.110903	0.724682	-0.0703145	0.794996	0.0140294	0.55722	SP9	ENST00000394967	ENSEMBL	cdna:novel chromosome:GRCh37:2:175199674:175203220:1 gene:ENSG00000217236 gene_biotype:protein_coding transcript_biotype:protein_coding	FALSE	GO:0006351 // GO:0006355 // GO:0030326	transcription, DNA-dependent // regulation of transcription, DNA-dependent // embryonic limb morphogenesis	GO:0005634 // GO:0005622	nucleus // intracellular	GO:0003677 // GO:0008270 // GO:0003676 // GO:0046872	DNA binding // zinc ion binding // nucleic acid binding // metal ion binding	---	---
16818594	4.11169	3.96956	4.74322	3.77531	3.5448	4.0274	3.70808	4.45154	0.142133	0.967917	-0.482597	-0.743454	0.555025	-0.613026	1.16805	0.0140392	0.55722	RNA5SP422	ENST00000516778	ENSEMBL	ncrna:rRNA chromosome:GRCh37:16:34989294:34989404:1 gene:ENSG00000252587 gene_biotype:rRNA transcript_biotype:rRNA	FALSE	---	---	---	---	---	---	---	---
17009333	5.42888	6.72967	5.30835	6.9078	6.29873	6.41372	5.57002	6.54347	-1.3008	-1.59945	-0.114993	-0.973442	-1.45013	-0.544218	-0.905908	0.0140777	0.55722	SLC25A27	NM_004277	RefSeq	Homo sapiens solute carrier family 25, member 27 (SLC25A27), nuclear gene encoding mitochondrial protein, transcript variant 1, mRNA.	FALSE	GO:0006091 // GO:0006810 // GO:0008284 // GO:0035356 // GO:0043066 // GO:0048839 // GO:0051562 // GO:0070997	generation of precursor metabolites and energy // transport // positive regulation of cell proliferation // cellular triglyceride homeostasis // negative regulation of apoptotic process // inner ear development // reduction of mitochondrial calcium ion concentration // neuron death	GO:0005739 // GO:0005743 // GO:0016021 // GO:0043025 // GO:0045177 // GO:0005739 // GO:0005743 // GO:0016020	mitochondrion // mitochondrial inner membrane // integral to membrane // neuronal cell body // apical part of cell // mitochondrion // mitochondrial inner membrane // membrane	---	---	GenMAPP	Electron_Transport_Chain
16658664	8.08094	8.87898	6.74238	8.88333	10.1347	9.57942	9.04814	9.80581	-0.798038	-2.14095	0.555294	-0.757669	-1.46949	-0.101187	-1.3683	0.0140891	0.55722	SLC25A33	NM_032315	RefSeq	Homo sapiens solute carrier family 25 (pyrimidine nucleotide carrier), member 33 (SLC25A33), nuclear gene encoding mitochondrial protein, mRNA.	FALSE	GO:0006810	transport	GO:0005743 // GO:0016021 // GO:0005739 // GO:0016020	mitochondrial inner membrane // integral to membrane // mitochondrion // membrane	---	---	---	---
16756228	7.8394	8.23078	6.72868	8.26094	8.55259	7.98703	7.79018	8.15327	-0.39138	-1.53227	0.565564	-0.363089	-0.961824	0.101237	-1.06306	0.0140925	0.55722	C12orf45	ENST00000552951	ENSEMBL	cdna:known chromosome:GRCh37:12:105380088:105389004:1 gene:ENSG00000151131 gene_biotype:protein_coding transcript_biotype:protein_coding	FALSE	---	---	---	---	---	---	---	---
16679764	4.97158	4.47676	5.87668	5.30683	4.9015	5.79068	5.29622	5.41074	0.49482	0.569853	-0.88918	-0.114524	0.532336	-0.501852	1.03419	0.0141995	0.55722	OR2L8	NM_001001963	RefSeq	Homo sapiens olfactory receptor, family 2, subfamily L, member 8 (OR2L8), mRNA.	FALSE	GO:0007165 // GO:0007186 // GO:0007608 // GO:0050896 // GO:0050911 // GO:0008150	signal transduction // G-protein coupled receptor signaling pathway // sensory perception of smell // response to stimulus // detection of chemical stimulus involved in sensory perception of smell // biological_process	GO:0005886 // GO:0016021 // GO:0005886 // GO:0016020	plasma membrane // integral to membrane // plasma membrane // membrane	GO:0004930 // GO:0004984 // GO:0004871 // GO:0003674	G-protein coupled receptor activity // olfactory receptor activity // signal transducer activity // molecular_function	---	---
17076334	7.19561	8.29322	6.37444	8.37673	8.54041	8.45187	7.54504	8.46858	-1.09761	-2.00228	0.08854	-0.923535	-1.54995	-0.417497	-1.13245	0.0142268	0.55722	LSM1	NM_014462	RefSeq	Homo sapiens LSM1 homolog, U6 small nuclear RNA associated (S. cerevisiae) (LSM1), transcript variant 1, mRNA.	FALSE	GO:0000288 // GO:0000375 // GO:0006397 // GO:0008380 // GO:0010467 // GO:0016070 // GO:0016071 // GO:0043928 // GO:0071044 // GO:0006397 // GO:0008380	nuclear-transcribed mRNA catabolic process, deadenylation-dependent decay // RNA splicing, via transesterification reactions // mRNA processing // RNA splicing // gene expression // RNA metabolic process // mRNA metabolic process // exonucleolytic nuclear-transcribed mRNA catabolic process involved in deadenylation-dependent decay // histone mRNA catabolic process // mRNA processing // RNA splici…	GO:0005634 // GO:0005737 // GO:0005829 // GO:0030529 // GO:0005634 // GO:0005634	nucleus // cytoplasm // cytosol // ribonucleoprotein complex // nucleus // nucleus	GO:0003723 // GO:0005515	RNA binding // protein binding	---	---
16817182	9.3718	9.9001	9.8407	9.98069	10.0434	9.03739	9.67159	9.35229	-0.528297	-0.139992	1.006	0.319303	-0.334145	0.662651	-0.996796	0.0142611	0.55722	LCMT1	NM_016309	RefSeq	Homo sapiens leucine carboxyl methyltransferase 1 (LCMT1), transcript variant 1, mRNA.	FALSE	GO:0006464 // GO:0006479 // GO:0006481 // GO:0031333 // GO:0042981 // GO:0090266 // GO:0032259	cellular protein modification process // protein methylation // C-terminal protein methylation // negative regulation of protein complex assembly // regulation of apoptotic process // regulation of mitotic cell cycle spindle assembly checkpoint // methylation	---	---	GO:0003880 // GO:0005515 // GO:0008757 // GO:0003880 // GO:0008168 // GO:0016740	protein C-terminal carboxyl O-methyltransferase activity // protein binding // S-adenosylmethionine-dependent methyltransferase activity // protein C-terminal carboxyl O-methyltransferase activity // methyltransferase activity // transferase activity	---	---
16966393	9.91449	10.747	8.96946	10.824	10.4453	10.4712	10.0896	10.7203	-0.832462	-1.85458	-0.0259	-0.63071	-1.34352	-0.328305	-1.01522	0.0142921	0.55722	SLC30A9	NM_006345	RefSeq	Homo sapiens solute carrier family 30 (zinc transporter), member 9 (SLC30A9), mRNA.	FALSE	GO:0006289 // GO:0006351 // GO:0006829 // GO:0045944 // GO:0006355 // GO:0006810 // GO:0006811 // GO:0006812 // GO:0055085	nucleotide-excision repair // transcription, DNA-dependent // zinc ion transport // positive regulation of transcription from RNA polymerase II promoter // regulation of transcription, DNA-dependent // transport // ion transport // cation transport // transmembrane transport	GO:0005634 // GO:0005856 // GO:0016021 // GO:0005634 // GO:0016020	nucleus // cytoskeleton // integral to membrane // nucleus // membrane	GO:0000166 // GO:0003682 // GO:0003700 // GO:0008324 // GO:0016922 // GO:0030374	nucleotide binding // chromatin binding // sequence-specific DNA binding transcription factor activity // cation transmembrane transporter activity // ligand-dependent nuclear receptor binding // ligand-dependent nuclear receptor transcription coactivator activity	---	---
16832833	5.69026	5.35294	6.22749	5.14097	5.46242	5.70091	5.47359	5.49616	0.337323	1.08652	-0.238495	-0.022568	0.711923	-0.130531	0.842454	0.0142994	0.55722	SH3GL1P2	NR_033420	RefSeq	Homo sapiens SH3-domain GRB2-like 1 pseudogene 2 (SH3GL1P2), non-coding RNA.	FALSE	---	---	---	---	---	---	---	---
16735344	5.54331	4.8897	5.57052	4.88943	4.86887	5.09191	5.21995	5.3434	0.653607	0.681089	-0.223042	-0.123456	0.667348	-0.173249	0.840597	0.0143087	0.55722	LOC100129111	AK126895	GenBank	Homo sapiens cDNA FLJ44947 fis, clone BRAMY4001913.	FALSE	---	---	---	---	---	---	---	---
16715611	6.1017	6.85904	4.98151	6.5511	6.75763	6.49745	5.48053	6.15014	-0.757339	-1.56959	0.260183	-0.669608	-1.16346	-0.204712	-0.958753	0.0143187	0.55722	BMS1P4	AK294783	GenBank	Homo sapiens cDNA FLJ60014 complete cds, highly similar to Ribosome biogenesis protein BMS1 homolog.	FALSE	GO:0006184 // GO:0042254	GTP catabolic process // ribosome biogenesis	GO:0005634	nucleus	GO:0000166 // GO:0003924 // GO:0005525	nucleotide binding // GTPase activity // GTP binding	---	---
16801570	5.58225	5.12409	6.01046	5.59923	4.88916	5.47444	4.2562	4.35876	0.45816	0.411236	-0.585282	-0.102557	0.434698	-0.343919	0.778617	0.0143306	0.55722	OTTHUMG00000171943 // RP11-59H7.3	OTTHUMT00000416023	Havana transcript	cdna:all chromosome:VEGA52:15:59413233:59425449:1 Gene:OTTHUMG00000171943	FALSE	---	---	---	---	---	---	---	---
17025595	8.79431	10.1562	7.65298	10.1125	10.0392	10.1019	8.86932	10.0082	-1.36193	-2.45951	-0.06267	-1.13884	-1.91072	-0.600754	-1.30997	0.0143578	0.55722	SFT2D1	ENST00000361731	ENSEMBL	cdna:known chromosome:GRCh37:6:166733216:166756079:-1 gene:ENSG00000198818 gene_biotype:protein_coding transcript_biotype:protein_coding	FALSE	GO:0015031 // GO:0016192 // GO:0006810	protein transport // vesicle-mediated transport // transport	GO:0016021 // GO:0016020	integral to membrane // membrane	---	---	---	---
16898292	7.30136	8.03629	5.99609	8.33178	8.13538	7.88223	7.5263	7.93159	-0.734929	-2.33569	0.253152	-0.405292	-1.53531	-0.07607	-1.45924	0.0143624	0.55722	VPS54	NM_016516	RefSeq	Homo sapiens vacuolar protein sorting 54 homolog (S. cerevisiae) (VPS54), transcript variant 1, mRNA.	FALSE	GO:0015031 // GO:0040007 // GO:0042147 // GO:0048873 // GO:0050881 // GO:0060052 // GO:0006810	protein transport // growth // retrograde transport, endosome to Golgi // homeostasis of number of cells within a tissue // musculoskeletal movement // neurofilament cytoskeleton organization // transport	GO:0000938 // GO:0005794	GARP complex // Golgi apparatus	GO:0005515	protein binding	---	---
16696903	7.52182	7.35412	6.46971	7.47673	7.83096	7.0163	7.8205	7.32531	0.167701	-1.00701	0.814661	0.495195	-0.419656	0.654928	-1.07458	0.0144069	0.55722	ACBD6	NM_032360	RefSeq	Homo sapiens acyl-CoA binding domain containing 6 (ACBD6), mRNA.	FALSE	---	---	GO:0005634 // GO:0005730 // GO:0005737 // GO:0005737	nucleus // nucleolus // cytoplasm // cytoplasm	GO:0000062 // GO:0008289	fatty-acyl-CoA binding // lipid binding	---	---
16868462	5.12542	5.93502	5.0074	5.94235	5.83734	5.20133	4.9642	5.48739	-0.8096	-0.934944	0.636009	-0.52319	-0.872272	0.0564095	-0.928682	0.0144346	0.55722	ZNF846	NM_001077624	RefSeq	Homo sapiens zinc finger protein 846 (ZNF846), mRNA.	FALSE	GO:0006351 // GO:0006355	transcription, DNA-dependent // regulation of transcription, DNA-dependent	GO:0005634 // GO:0005622	nucleus // intracellular	GO:0003677 // GO:0008270 // GO:0003676 // GO:0046872	DNA binding // zinc ion binding // nucleic acid binding // metal ion binding	---	---
17117649	9.66787	10.5397	6.27311	10.5098	9.79604	10.2644	9.64584	10.4068	-0.871831	-4.23672	-0.46832	-0.761	-2.55427	-0.61466	-1.93961	0.0144431	0.55722	OXR1	ENST00000445937	ENSEMBL	cdna:known chromosome:GRCh37:8:107282473:107764917:1 gene:ENSG00000164830 gene_biotype:protein_coding transcript_biotype:protein_coding	FALSE	GO:0006979 // GO:0016998 // GO:0006950	response to oxidative stress // cell wall macromolecule catabolic process // response to stress	GO:0005730 // GO:0005739 // GO:0005575	nucleolus // mitochondrion // cellular_component	GO:0003674	molecular_function	---	---
16935432	7.15032	7.98584	6.25413	8.02995	8.61599	8.17787	7.84114	8.55143	-0.835521	-1.77582	0.438124	-0.710295	-1.30567	-0.136085	-1.16958	0.0144631	0.55722	PHF5A	NM_032758	RefSeq	Homo sapiens PHD finger protein 5A (PHF5A), mRNA.	FALSE	GO:0000398 // GO:0000398 // GO:0006351 // GO:0008380 // GO:0010467 // GO:0045893 // GO:0006355 // GO:0006397 // GO:0008380 // GO:0045893	mRNA splicing, via spliceosome // mRNA splicing, via spliceosome // transcription, DNA-dependent // RNA splicing // gene expression // positive regulation of transcription, DNA-dependent // regulation of transcription, DNA-dependent // mRNA processing // RNA splicing // positive regulation of transcription, DNA-dependent	GO:0005654 // GO:0005686 // GO:0005689 // GO:0016363 // GO:0016607 // GO:0005634 // GO:0005681 // GO:0016607	nucleoplasm // U2 snRNP // U12-type spliceosomal complex // nuclear matrix // nuclear speck // nucleus // spliceosomal complex // nuclear speck	GO:0003677 // GO:0003700 // GO:0003700	DNA binding // sequence-specific DNA binding transcription factor activity // sequence-specific DNA binding transcription factor activity	GenMAPP	mRNA_processing_Reactome
16943433	9.13043	10.428	7.76909	10.4283	10.1079	10.5233	10.1171	10.7717	-1.29761	-2.65917	-0.4154	-0.65459	-1.97839	-0.534995	-1.44339	0.0144657	0.55722	PDCL3P4	NR_002941	RefSeq	Homo sapiens phosducin-like 3 pseudogene 4 (PDCL3P4), non-coding RNA.	FALSE	---	---	---	---	---	---	---	---
16726880	8.53696	9.88308	8.54662	10.4632	9.3452	9.84699	8.34722	9.3387	-1.34611	-1.91662	-0.501797	-0.991481	-1.63136	-0.746639	-0.884726	0.0145008	0.55722	---	neat1.2	lncRNA Db	hg19 chr11:65,190,269-65,213,007 GQ859162.1 (Human NEAT1 v2/ MEN beta)	FALSE	---	---	---	---	---	---	---	---
16660403	5.95133	6.6723	4.51417	7.01046	6.7323	6.73345	5.96817	6.69426	-0.72097	-2.49629	-0.001158	-0.726089	-1.60863	-0.363623	-1.24501	0.0145136	0.55722	NBPF3	NM_032264	RefSeq	Homo sapiens neuroblastoma breakpoint family, member 3 (NBPF3), transcript variant 1, mRNA.	FALSE	---	---	GO:0005737	cytoplasm	---	---	---	---
16708177	3.71623	3.75022	2.91614	4.13063	4.10772	3.69614	3.43504	3.13626	-0.033983	-1.21449	0.411579	0.298771	-0.624239	0.355175	-0.979414	0.0145856	0.55722	CUTC	ENST00000493385	ENSEMBL	cdna:known chromosome:GRCh37:10:101462315:101503080:1 gene:ENSG00000119929 gene_biotype:protein_coding transcript_biotype:processed_transcript	FALSE	GO:0006825 // GO:0051262 // GO:0055070 // GO:0055070	copper ion transport // protein tetramerization // copper ion homeostasis // copper ion homeostasis	GO:0005634 // GO:0005730 // GO:0005737 // GO:0016235 // GO:0005634 // GO:0005737	nucleus // nucleolus // cytoplasm // aggresome // nucleus // cytoplasm	GO:0005507 // GO:0005507 // GO:0005507 // GO:0046872	copper ion binding // copper ion binding // copper ion binding // metal ion binding	---	---
16825813	8.86838	8.53129	6.29071	8.16771	9.09041	8.56499	8.86996	8.26358	0.337091	-1.877	0.525415	0.606385	-0.769952	0.5659	-1.33585	0.0146079	0.55722	ZNF768	NM_024671	RefSeq	Homo sapiens zinc finger protein 768 (ZNF768), mRNA.	FALSE	GO:0006355 // GO:0006366 // GO:0006351	regulation of transcription, DNA-dependent // transcription from RNA polymerase II promoter // transcription, DNA-dependent	GO:0005665 // GO:0005634	DNA-directed RNA polymerase II, core complex // nucleus	GO:0003677 // GO:0008270 // GO:0003676 // GO:0046872	DNA binding // zinc ion binding // nucleic acid binding // metal ion binding	---	---
16663989	7.62672	8.31206	7.46436	8.48836	8.14799	8.17486	8.01871	8.23242	-0.685338	-1.024	-0.026874	-0.213719	-0.854669	-0.120296	-0.734372	0.0146895	0.55722	RPS8	NM_001012	RefSeq	Homo sapiens ribosomal protein S8 (RPS8), mRNA.	FALSE	GO:0000184 // GO:0000462 // GO:0006412 // GO:0006412 // GO:0006412 // GO:0006413 // GO:0006414 // GO:0006415 // GO:0006614 // GO:0010467 // GO:0016032 // GO:0016070 // GO:0016071 // GO:0019058 // GO:0019083 // GO:0044267 // GO:0000462 // GO:0006412	nuclear-transcribed mRNA catabolic process, nonsense-mediated decay // maturation of SSU-rRNA from tricistronic rRNA transcript (SSU-rRNA, 5.8S rRNA, LSU-rRNA) // translation // translation // translation // translational initiation // translational elongation // translational termination // SRP-dependent cotranslational protein targeting to membrane // gene expression // viral reproduction // RN…	GO:0005737 // GO:0005829 // GO:0022627 // GO:0022627 // GO:0030529 // GO:0005622 // GO:0005737 // GO:0005840 // GO:0030529	cytoplasm // cytosol // cytosolic small ribosomal subunit // cytosolic small ribosomal subunit // ribonucleoprotein complex // intracellular // cytoplasm // ribosome // ribonucleoprotein complex	GO:0003735 // GO:0003735 // GO:0003735	structural constituent of ribosome // structural constituent of ribosome // structural constituent of ribosome	GenMAPP	Ribosomal_Proteins
16856497	10.6236	10.8579	9.59063	10.8379	10.44	10.0792	10.1744	10.1623	-0.23424	-1.24726	0.3608	0.01209	-0.74075	0.186445	-0.927195	0.0147369	0.55722	CIRBP	NR_023312	RefSeq	Homo sapiens cold inducible RNA binding protein (CIRBP), transcript variant 2, non-coding RNA.	FALSE	GO:0009409 // GO:0009411 // GO:0017148 // GO:0034063 // GO:0045727 // GO:0048255 // GO:0006950 // GO:0009409 // GO:0017148 // GO:0034063	response to cold // response to UV // negative regulation of translation // stress granule assembly // positive regulation of translation // mRNA stabilization // response to stress // response to cold // negative regulation of translation // stress granule assembly	GO:0005634 // GO:0005634 // GO:0005654 // GO:0005737 // GO:0005737 // GO:0010494 // GO:0005634 // GO:0005737 // GO:0010494	nucleus // nucleus // nucleoplasm // cytoplasm // cytoplasm // cytoplasmic stress granule // nucleus // cytoplasm // cytoplasmic stress granule	GO:0000166 // GO:0003730 // GO:0005515 // GO:0030371 // GO:0070181 // GO:0003676 // GO:0003723 // GO:0030371	nucleotide binding // mRNA 3'-UTR binding // protein binding // translation repressor activity // SSU rRNA binding // nucleic acid binding // RNA binding // translation repressor activity	---	---
16803901	7.16603	6.47767	7.59984	6.18748	6.56846	6.51077	7.05868	6.6914	0.688354	1.41236	0.057695	0.36728	1.05036	0.212487	0.83787	0.0147487	0.55722	---	TCONS_l2_00009460-XLOC_l2_004759	Broad TUCP	linc-GOLGA6L9 chr15:+:82619907-82623844	FALSE	---	---	---	---	---	---	---	---
17086418	5.97387	7.79002	4.97862	7.67844	6.36937	6.54283	5.25803	6.43623	-1.81615	-2.69982	-0.173462	-1.17819	-2.25799	-0.675826	-1.58216	0.014751	0.55722	LOC389765	NR_029410	RefSeq	Homo sapiens kinesin family member 27 pseudogene (LOC389765), non-coding RNA.	FALSE	---	---	---	---	---	---	---	---
17069194	8.38771	9.12519	7.40041	9.40675	8.74338	8.7641	8.37962	8.97049	-0.737476	-2.00634	-0.020728	-0.59087	-1.37191	-0.305799	-1.06611	0.0147576	0.55722	UBXN2B	NM_001077619	RefSeq	Homo sapiens UBX domain protein 2B (UBXN2B), mRNA.	FALSE	---	---	GO:0005634 // GO:0005783 // GO:0005794 // GO:0005829 // GO:0005737	nucleus // endoplasmic reticulum // Golgi apparatus // cytosol // cytoplasm	---	---	---	---
17092809	4.60729	4.25937	5.25313	4.74254	4.36314	4.60669	4.42068	4.79687	0.347921	0.510586	-0.243552	-0.376193	0.429254	-0.309872	0.739126	0.0147752	0.55722	IFNB1	NM_002176	RefSeq	Homo sapiens interferon, beta 1, fibroblast (IFNB1), mRNA.	FALSE	GO:0002250 // GO:0006917 // GO:0006919 // GO:0006919 // GO:0006959 // GO:0007166 // GO:0007596 // GO:0008285 // GO:0009615 // GO:0019221 // GO:0030101 // GO:0032897 // GO:0033141 // GO:0042100 // GO:0042742 // GO:0045071 // GO:0045087 // GO:0045089 // GO:0045343 // GO:0045581 // GO:0045944 // GO:0046597 // GO:0051607 // GO:0060337 // GO:0060338 // GO:0071360 // GO:2000552 // GO:0006952 // GO:0051…	adaptive immune response // induction of apoptosis // activation of cysteine-type endopeptidase activity involved in apoptotic process // activation of cysteine-type endopeptidase activity involved in apoptotic process // humoral immune response // cell surface receptor signaling pathway // blood coagulation // negative regulation of cell proliferation // response to virus // cytokine-mediated si…	GO:0005576 // GO:0005576 // GO:0005615 // GO:0005576	extracellular region // extracellular region // extracellular space // extracellular region	GO:0003714 // GO:0005125 // GO:0005132 // GO:0005126	transcription corepressor activity // cytokine activity // interferon-alpha/beta receptor binding // cytokine receptor binding	---	---
16874522	8.33228	7.87254	8.62628	7.94462	8.06414	8.33891	8.0563	8.20996	0.459743	0.68166	-0.274777	-0.15366	0.570702	-0.214218	0.78492	0.0147906	0.55722	KCNC3	NM_004977	RefSeq	Homo sapiens potassium voltage-gated channel, Shaw-related subfamily, member 3 (KCNC3), mRNA.	FALSE	GO:0006813 // GO:0007268 // GO:0008219 // GO:0046928 // GO:0051260 // GO:0006810 // GO:0006811 // GO:0006813 // GO:0034765 // GO:0055085 // GO:0071805	potassium ion transport // synaptic transmission // cell death // regulation of neurotransmitter secretion // protein homooligomerization // transport // ion transport // potassium ion transport // regulation of ion transmembrane transport // transmembrane transport // potassium ion transmembrane transport	GO:0005886 // GO:0008076 // GO:0030673 // GO:0031594 // GO:0032590 // GO:0032809 // GO:0043679 // GO:0008076 // GO:0016020 // GO:0016021	plasma membrane // voltage-gated potassium channel complex // axolemma // neuromuscular junction // dendrite membrane // neuronal cell body membrane // axon terminus // voltage-gated potassium channel complex // membrane // integral to membrane	GO:0005249 // GO:0005251 // GO:0005216 // GO:0005244 // GO:0005249 // GO:0005251 // GO:0005267	voltage-gated potassium channel activity // delayed rectifier potassium channel activity // ion channel activity // voltage-gated ion channel activity // voltage-gated potassium channel activity // delayed rectifier potassium channel activity // potassium channel activity	---	---
17096188	8.25812	9.21842	7.7414	9.05525	9.20665	8.83837	8.08216	8.86048	-0.960308	-1.31385	0.368286	-0.778325	-1.13708	-0.20502	-0.93206	0.0147985	0.55722	SLC35D2	NM_007001	RefSeq	Homo sapiens solute carrier family 35, member D2 (SLC35D2), mRNA.	FALSE	GO:0008643 // GO:0055085 // GO:0005975 // GO:0006024 // GO:0006810 // GO:0008150 // GO:0018146 // GO:0030203 // GO:0042339 // GO:0044281	carbohydrate transport // transmembrane transport // carbohydrate metabolic process // glycosaminoglycan biosynthetic process // transport // biological_process // keratan sulfate biosynthetic process // glycosaminoglycan metabolic process // keratan sulfate metabolic process // small molecule metabolic process	GO:0000139 // GO:0016021 // GO:0000139 // GO:0005575 // GO:0005794 // GO:0016020	Golgi membrane // integral to membrane // Golgi membrane // cellular_component // Golgi apparatus // membrane	GO:0005338	nucleotide-sugar transmembrane transporter activity	---	---
16695517	7.7184	7.88575	6.84756	7.55519	8.7733	8.19438	8.1729	7.88762	-0.167347	-0.707623	0.578921	0.285276	-0.437485	0.432098	-0.869583	0.0148165	0.55722	USF1	NM_007122	RefSeq	Homo sapiens upstream transcription factor 1 (USF1), transcript variant 1, mRNA.	FALSE	GO:0000430 // GO:0000432 // GO:0000432 // GO:0001666 // GO:0006006 // GO:0006357 // GO:0006366 // GO:0009411 // GO:0019086 // GO:0032869 // GO:0042593 // GO:0045944 // GO:0045990 // GO:0051918 // GO:0055088 // GO:0000432 // GO:0006351 // GO:0006355 // GO:0009411 // GO:0045893 // GO:0045944 // GO:0055088	regulation of transcription from RNA polymerase II promoter by glucose // positive regulation of transcription from RNA polymerase II promoter by glucose // positive regulation of transcription from RNA polymerase II promoter by glucose // response to hypoxia // glucose metabolic process // regulation of transcription from RNA polymerase II promoter // transcription from RNA polymerase II promote…	GO:0005634 // GO:0005667 // GO:0005634	nucleus // transcription factor complex // nucleus	GO:0003690 // GO:0003705 // GO:0003705 // GO:0005515 // GO:0019899 // GO:0019901 // GO:0042803 // GO:0042803 // GO:0042826 // GO:0043425 // GO:0043565 // GO:0046982 // GO:0003677 // GO:0003700 // GO:0042803 // GO:0043565 // GO:0046982 // GO:0046983	double-stranded DNA binding // RNA polymerase II distal enhancer sequence-specific DNA binding transcription factor activity // RNA polymerase II distal enhancer sequence-specific DNA binding transcription factor activity // protein binding // enzyme binding // protein kinase binding // protein homodimerization activity // protein homodimerization activity // histone deacetylase binding // bHLH t…	---	---
16981855	9.46327	9.77767	8.43309	9.74122	9.93291	9.49976	9.42457	9.58591	-0.314398	-1.30812	0.433149	-0.161346	-0.811261	0.135902	-0.947163	0.0148956	0.55722	DCTD	NM_001012732	RefSeq	Homo sapiens dCMP deaminase (DCTD), transcript variant 1, mRNA.	FALSE	GO:0006206 // GO:0006220 // GO:0009165 // GO:0044281 // GO:0046134 // GO:0055086 // GO:0008152	pyrimidine nucleobase metabolic process // pyrimidine nucleotide metabolic process // nucleotide biosynthetic process // small molecule metabolic process // pyrimidine nucleoside biosynthetic process // nucleobase-containing small molecule metabolic process // metabolic process	GO:0005829	cytosol	GO:0004132 // GO:0008270 // GO:0003824 // GO:0004132 // GO:0004132 // GO:0004132 // GO:0016787 // GO:0016810 // GO:0046872	dCMP deaminase activity // zinc ion binding // catalytic activity // dCMP deaminase activity // dCMP deaminase activity // dCMP deaminase activity // hydrolase activity // hydrolase activity, acting on carbon-nitrogen (but not peptide) bonds // metal ion binding	---	---
17063828	4.98013	4.56819	5.75571	4.65954	5.2304	5.68294	5.01058	4.89033	0.411931	1.09617	-0.452542	0.120249	0.75405	-0.166147	0.920197	0.0149173	0.55722	TRBV7-3	ENST00000390361	ENSEMBL	cdna:known chromosome:GRCh37:7:142247109:142247615:-1 gene:ENSG00000211714 gene_biotype:TR_V_gene transcript_biotype:TR_V_gene	FALSE	---	---	---	---	GO:0005515	protein binding	---	---
16823046	2.74878	3.32594	2.70474	3.33833	3.03271	4.44136	2.87379	4.51279	-0.577154	-0.633594	-1.40864	-1.639	-0.605374	-1.52382	0.918449	0.0149457	0.55722	SNORD60	NR_002736	RefSeq	Homo sapiens small nucleolar RNA, C/D box 60 (SNORD60), small nuclear RNA.	FALSE	---	---	---	---	---	---	---	---
17118094	5.88959	5.87557	6.41048	5.46465	5.71556	6.29889	5.61998	5.89891	0.014017	0.945832	-0.583328	-0.278927	0.479924	-0.431128	0.911052	0.0149805	0.55722	LOC100506217 // LOC646652	ENST00000502532	ENSEMBL	cdna:pseudogene chromosome:GRCh37:5:21481436:21484120:-1 gene:ENSG00000233974 gene_biotype:pseudogene transcript_biotype:processed_pseudogene	FALSE	---	---	---	---	---	---	---	---
17114799	3.72826	2.57698	3.55045	2.88453	3.0546	3.30311	3.30992	3.29349	1.15128	0.665923	-0.248508	0.016431	0.908602	-0.116038	1.02464	0.0150136	0.55722	MIR509-3	NR_030629	RefSeq	Homo sapiens microRNA 509-3 (MIR509-3), microRNA.	FALSE	---	---	---	---	---	---	---	---
16681511	8.82054	9.87671	7.31303	9.821	9.69893	9.66798	8.76057	9.74901	-1.05616	-2.50797	0.030947	-0.98844	-1.78207	-0.478747	-1.30332	0.0150236	0.55722	LZIC	NM_032368	RefSeq	Homo sapiens leucine zipper and CTNNBIP1 domain containing (LZIC), mRNA.	FALSE	GO:0007417 // GO:0010212 // GO:0007417	central nervous system development // response to ionizing radiation // central nervous system development	---	---	GO:0008013	beta-catenin binding	---	---
17078388	5.54037	7.63543	4.84767	7.28274	6.505	6.83925	5.16999	7.07679	-2.09505	-2.43507	-0.334251	-1.90679	-2.26506	-1.12052	-1.14454	0.0150344	0.55722	OTTHUMG00000164547 // RP11-697M17.1	OTTHUMT00000379176	Havana transcript	cdna:all chromosome:VEGA52:8:76136133:76236551:-1 Gene:OTTHUMG00000164547	FALSE	---	---	---	---	---	---	---	---
17104049	5.80164	6.15003	5.02186	6.21406	4.8241	6.91283	4.38366	6.69516	-0.348387	-1.1922	-2.08872	-2.31151	-0.770295	-2.20011	1.42982	0.0150455	0.55722	SNORA11	NR_002953	RefSeq	Homo sapiens small nucleolar RNA, H/ACA box 11 (SNORA11), small nucleolar RNA.	FALSE	---	---	---	---	---	---	---	---
16818975	5.21633	4.72874	5.35988	4.53737	5.2649	5.15732	4.81439	5.44457	0.487596	0.822506	0.107583	-0.63018	0.655051	-0.261298	0.91635	0.0150977	0.55722	RNA5SP427	ENST00000365323	ENSEMBL	ncrna:rRNA chromosome:GRCh37:16:53371365:53371483:1 gene:ENSG00000202193 gene_biotype:rRNA transcript_biotype:rRNA	FALSE	---	---	---	---	---	---	---	---
17052675	8.70631	8.24268	9.23236	7.90016	8.07894	8.28346	8.50812	8.33483	0.463633	1.33219	-0.20452	0.173289	0.897912	-0.0156155	0.913528	0.015119	0.55722	IL23A	EU885174	GenBank	Homo sapiens clone 3 T-cell receptor beta chain mRNA, complete cds.	FALSE	GO:0001916 // GO:0002230 // GO:0002230 // GO:0002827 // GO:0002827 // GO:0002827 // GO:0002827 // GO:0006954 // GO:0010535 // GO:0032693 // GO:0032725 // GO:0032729 // GO:0032729 // GO:0032733 // GO:0032733 // GO:0032735 // GO:0032740 // GO:0032760 // GO:0032816 // GO:0032819 // GO:0034105 // GO:0042098 // GO:0042102 // GO:0042104 // GO:0042346 // GO:0042510 // GO:0042517 // GO:0042520 // GO:0042…	positive regulation of T cell mediated cytotoxicity // positive regulation of defense response to virus by host // positive regulation of defense response to virus by host // positive regulation of T-helper 1 type immune response // positive regulation of T-helper 1 type immune response // positive regulation of T-helper 1 type immune response // positive regulation of T-helper 1 type immune resp…	GO:0070743	interleukin-23 complex	GO:0005125 // GO:0045519	cytokine activity // interleukin-23 receptor binding	---	---
16948628	4.28785	4.47655	4.46656	3.74345	4.2519	4.76143	4.00831	4.76131	-0.188699	0.723111	-0.509533	-0.752998	0.267206	-0.631265	0.898471	0.0151281	0.55722	ABCC5-AS1	NR_046570	RefSeq	Homo sapiens ABCC5 antisense RNA 1 (ABCC5-AS1), non-coding RNA.	FALSE	---	---	---	---	---	---	---	---
16975928	8.21928	8.69914	7.84019	9.14869	9.09774	8.76591	8.71814	8.91028	-0.479859	-1.3085	0.331826	-0.192141	-0.894178	0.0698425	-0.96402	0.015137	0.55722	USP46	NM_022832	RefSeq	Homo sapiens ubiquitin specific peptidase 46 (USP46), transcript variant 1, mRNA.	FALSE	GO:0006511 // GO:0007610 // GO:0016579 // GO:0032228 // GO:0001662 // GO:0006508 // GO:0007610 // GO:0032228	ubiquitin-dependent protein catabolic process // behavior // protein deubiquitination // regulation of synaptic transmission, GABAergic // behavioral fear response // proteolysis // behavior // regulation of synaptic transmission, GABAergic	---	---	GO:0004221 // GO:0004843 // GO:0005515 // GO:0004221 // GO:0008233 // GO:0008234 // GO:0016787	ubiquitin thiolesterase activity // ubiquitin-specific protease activity // protein binding // ubiquitin thiolesterase activity // peptidase activity // cysteine-type peptidase activity // hydrolase activity	---	---
16735861	4.39784	5.04584	4.99852	4.70794	4.91514	6.05121	4.25793	5.64613	-0.648001	0.290583	-1.13607	-1.3882	-0.178709	-1.26214	1.08343	0.0151632	0.55722	---	ENST00000533941	ENSEMBL	cdna:known chromosome:GRCh37:11:10918050:10920719:-1 gene:ENSG00000250041 gene_biotype:processed_transcript transcript_biotype:processed_transcript	FALSE	---	---	---	---	---	---	---	---
16946660	4.13326	3.43401	4.25657	3.43564	3.41407	3.75106	3.74961	3.70162	0.699256	0.820927	-0.336982	0.047994	0.760092	-0.144494	0.904585	0.0151819	0.55722	---	BX537734	GenBank	Homo sapiens mRNA; cDNA DKFZp686B15275 (from clone DKFZp686B15275).	FALSE	---	---	---	---	---	---	---	---
16800871	9.56128	9.90811	7.94276	9.88552	10.0469	9.76197	9.90894	9.69701	-0.346836	-1.94276	0.28491	0.211924	-1.1448	0.248417	-1.39322	0.0152113	0.55722	EID1	ENST00000530028	ENSEMBL	cdna:known chromosome:GRCh37:15:49170083:49172380:1 gene:ENSG00000255302 gene_biotype:protein_coding transcript_biotype:protein_coding	FALSE	GO:0000122 // GO:0006351 // GO:0007049 // GO:0030154 // GO:0035065 // GO:0045892 // GO:0006355 // GO:0030154	negative regulation of transcription from RNA polymerase II promoter // transcription, DNA-dependent // cell cycle // cell differentiation // regulation of histone acetylation // negative regulation of transcription, DNA-dependent // regulation of transcription, DNA-dependent // cell differentiation	GO:0005634 // GO:0005737 // GO:0005634	nucleus // cytoplasm // nucleus	GO:0003714 // GO:0005515 // GO:0035034 // GO:0035035 // GO:0005515 // GO:0003714	transcription corepressor activity // protein binding // histone acetyltransferase regulator activity // histone acetyltransferase binding // protein binding // transcription corepressor activity	---	---
16917173	8.00601	8.78699	7.24526	9.19446	9.52243	8.93359	8.44746	9.19819	-0.780987	-1.9492	0.588837	-0.750723	-1.3651	-0.080943	-1.28415	0.0152862	0.55722	MKKS	NM_018848	RefSeq	Homo sapiens McKusick-Kaufman syndrome (MKKS), transcript variant 1, mRNA.	FALSE	GO:0001947 // GO:0006457 // GO:0007286 // GO:0007368 // GO:0007507 // GO:0007608 // GO:0008406 // GO:0009296 // GO:0010629 // GO:0021756 // GO:0021766 // GO:0021987 // GO:0032402 // GO:0035058 // GO:0035176 // GO:0038108 // GO:0040018 // GO:0042384 // GO:0045444 // GO:0045494 // GO:0045776 // GO:0046907 // GO:0048854 // GO:0050910 // GO:0051131 // GO:0051877 // GO:0060027 // GO:0060271 // GO:0060…	heart looping // protein folding // spermatid development // determination of left/right symmetry // heart development // sensory perception of smell // gonad development // flagellum assembly // negative regulation of gene expression // striatum development // hippocampus development // cerebral cortex development // melanosome transport // nonmotile primary cilium assembly // social behavior //…	GO:0005622 // GO:0005813 // GO:0005829 // GO:0031514 // GO:0005737 // GO:0005815 // GO:0005856 // GO:0031514	intracellular // centrosome // cytosol // motile cilium // cytoplasm // microtubule organizing center // cytoskeleton // motile cilium	GO:0005515 // GO:0005524 // GO:0051082 // GO:0000166	protein binding // ATP binding // unfolded protein binding // nucleotide binding	---	---
16798753	7.87179	7.67898	8.00359	7.2122	7.59509	7.84797	7.47749	8.01093	0.192808	0.791399	-0.252882	-0.53344	0.492103	-0.393161	0.885265	0.0152976	0.55722	---	ENST00000408666	ENSEMBL	ncrna:miRNA chromosome:GRCh37:15:30854013:30854095:1 gene:ENSG00000221593 gene_biotype:miRNA transcript_biotype:miRNA	FALSE	---	---	---	---	---	---	---	---
16996956	6.74691	7.85236	6.22623	8.30981	7.35922	7.5419	6.17467	7.13132	-1.10545	-2.08358	-0.18268	-0.956651	-1.59451	-0.569665	-1.02485	0.0153302	0.55722	SMA4	NR_024054	RefSeq	Homo sapiens glucuronidase, beta pseudogene (SMA4), transcript variant 2, non-coding RNA.	FALSE	GO:0001501 // GO:0005975 // GO:0007399	skeletal system development // carbohydrate metabolic process // nervous system development	---	---	GO:0004553	hydrolase activity, hydrolyzing O-glycosyl compounds	---	---
16783144	4.94548	5.81214	4.45418	5.76697	5.52266	5.56632	5.18075	5.61252	-0.866663	-1.31279	-0.043664	-0.431779	-1.08973	-0.237722	-0.852006	0.0153383	0.55722	AP4S1	NM_007077	RefSeq	Homo sapiens adaptor-related protein complex 4, sigma 1 subunit (AP4S1), transcript variant 1, mRNA.	FALSE	GO:0006810 // GO:0015031	transport // protein transport	GO:0005794 // GO:0005905 // GO:0016020	Golgi apparatus // coated pit // membrane	GO:0005215 // GO:0008565	transporter activity // protein transporter activity	---	---
17098103	8.58413	9.3291	8.08364	9.35788	9.62088	9.39117	8.9635	9.42037	-0.744972	-1.27423	0.229704	-0.456873	-1.0096	-0.113585	-0.896018	0.0153392	0.55722	RBM18	NR_027125	RefSeq	Homo sapiens RNA binding motif protein 18 (RBM18), transcript variant 2, non-coding RNA.	FALSE	---	---	---	---	GO:0000166 // GO:0003723 // GO:0003676	nucleotide binding // RNA binding // nucleic acid binding	---	---
16798210	5.56495	5.87707	3.84386	6.7442	6.02938	5.9445	5.72501	5.70951	-0.312122	-2.90033	0.084883	0.0155	-1.60623	0.0501915	-1.65642	0.0153491	0.55722	SNRPN	BC080646	GenBank	Homo sapiens cDNA clone IMAGE:6577956.	FALSE	GO:0008380 // GO:0009725 // GO:0008150	RNA splicing // response to hormone stimulus // biological_process	GO:0005681 // GO:0005685 // GO:0005686 // GO:0030532 // GO:0005634 // GO:0030529 // GO:0005634 // GO:0019013 // GO:0005575	spliceosomal complex // U1 snRNP // U2 snRNP // small nuclear ribonucleoprotein complex // nucleus // ribonucleoprotein complex // nucleus // viral nucleocapsid // cellular_component	GO:0003723 // GO:0005515 // GO:0003674	RNA binding // protein binding // molecular_function	GenMAPP // GenMAPP	mRNA_processing_Reactome // mRNA_processing_binding_Reactome
17066102	6.06849	7.21077	5.74261	7.62849	6.52094	6.53064	5.37941	6.44487	-1.14228	-1.88589	-0.009695	-1.06546	-1.51408	-0.537579	-0.976505	0.0153524	0.55722	---	ENST00000520646	ENSEMBL	cdna:known chromosome:GRCh37:8:17666450:17678377:1 gene:ENSG00000253671 gene_biotype:processed_transcript transcript_biotype:lincRNA	FALSE	---	---	---	---	---	---	---	---
16692787	8.45566	9.3781	7.48457	9.26589	9.42154	9.61157	8.82575	9.60152	-0.922441	-1.78133	-0.190022	-0.775766	-1.35188	-0.482894	-0.868989	0.0155282	0.55722	ENSA	NM_207042	RefSeq	Homo sapiens endosulfine alpha (ENSA), transcript variant 1, mRNA.	FALSE	GO:0000086 // GO:0000278 // GO:0006810 // GO:0007067 // GO:0007584 // GO:0009749 // GO:0051301 // GO:0007049 // GO:0007067	G2/M transition of mitotic cell cycle // mitotic cell cycle // transport // mitosis // response to nutrient // response to glucose stimulus // cell division // cell cycle // mitosis	GO:0005654 // GO:0005737	nucleoplasm // cytoplasm	GO:0004864 // GO:0005102 // GO:0008200 // GO:0008601 // GO:0019212 // GO:0051721	protein phosphatase inhibitor activity // receptor binding // ion channel inhibitor activity // protein phosphatase type 2A regulator activity // phosphatase inhibitor activity // protein phosphatase 2A binding	---	---
17046573	6.64524	7.44436	5.92947	7.08224	7.57827	6.85146	6.59889	7.00313	-0.799123	-1.15277	0.726811	-0.404246	-0.975947	0.161282	-1.13723	0.0155413	0.55722	CCT6P1	NR_003110	RefSeq	Homo sapiens chaperonin containing TCP1, subunit 6 (zeta) pseudogene 1 (CCT6P1), non-coding RNA.	FALSE	---	---	---	---	---	---	---	---
16813206	8.78482	8.07997	9.58597	8.04064	8.59897	8.40605	8.82695	8.53084	0.704851	1.54533	0.192923	0.296109	1.12509	0.244516	0.880575	0.0155985	0.55722	ANPEP	NM_001150	RefSeq	Homo sapiens alanyl (membrane) aminopeptidase (ANPEP), mRNA.	FALSE	GO:0001525 // GO:0002003 // GO:0006508 // GO:0019048 // GO:0030154 // GO:0044267 // GO:0007275 // GO:0009615	angiogenesis // angiotensin maturation // proteolysis // virus-host interaction // cell differentiation // cellular protein metabolic process // multicellular organismal development // response to virus	GO:0005793 // GO:0005829 // GO:0005887 // GO:0009897 // GO:0005737 // GO:0005886 // GO:0016020 // GO:0016021	endoplasmic reticulum-Golgi intermediate compartment // cytosol // integral to plasma membrane // external side of plasma membrane // cytoplasm // plasma membrane // membrane // integral to membrane	GO:0004177 // GO:0004872 // GO:0008237 // GO:0008270 // GO:0001618 // GO:0004177 // GO:0008233 // GO:0008237 // GO:0016787 // GO:0046872	aminopeptidase activity // receptor activity // metallopeptidase activity // zinc ion binding // viral receptor activity // aminopeptidase activity // peptidase activity // metallopeptidase activity // hydrolase activity // metal ion binding	---	---
16798069	5.05984	6.40428	3.4013	6.44302	5.24524	5.85107	4.4486	5.65404	-1.34444	-3.04171	-0.605829	-1.20544	-2.19307	-0.905635	-1.28744	0.0156486	0.55722	SNRPN	AF319524	GenBank	Homo sapiens clone DKFZp762N022 mRNA, complete sequence.	FALSE	GO:0008380 // GO:0009725 // GO:0008150	RNA splicing // response to hormone stimulus // biological_process	GO:0005681 // GO:0005685 // GO:0005686 // GO:0030532 // GO:0005634 // GO:0030529 // GO:0005634 // GO:0019013 // GO:0005575	spliceosomal complex // U1 snRNP // U2 snRNP // small nuclear ribonucleoprotein complex // nucleus // ribonucleoprotein complex // nucleus // viral nucleocapsid // cellular_component	GO:0003723 // GO:0005515 // GO:0003674	RNA binding // protein binding // molecular_function	GenMAPP // GenMAPP	mRNA_processing_Reactome // mRNA_processing_binding_Reactome
16851230	6.54136	7.47275	4.89039	7.85876	6.43148	6.5336	6.13788	6.66164	-0.931386	-2.96837	-0.102123	-0.523766	-1.94988	-0.312945	-1.63693	0.0156669	0.55722	ANKRD20A5P	NR_040113	RefSeq	Homo sapiens ankyrin repeat domain 20 family, member A5, pseudogene (ANKRD20A5P), non-coding RNA.	FALSE	---	---	---	---	---	---	---	---
16862596	11.413	11.8891	10.5452	12.0393	12.1591	11.655	11.8913	11.939	-0.47608	-1.4941	0.50411	-0.04767	-0.98509	0.22822	-1.21331	0.0156677	0.55722	RPS19	NM_001022	RefSeq	Homo sapiens ribosomal protein S19 (RPS19), mRNA.	FALSE	GO:0000028 // GO:0000184 // GO:0000462 // GO:0002548 // GO:0006364 // GO:0006412 // GO:0006412 // GO:0006413 // GO:0006414 // GO:0006415 // GO:0006614 // GO:0007000 // GO:0009991 // GO:0010467 // GO:0016032 // GO:0016070 // GO:0016071 // GO:0019058 // GO:0019083 // GO:0030218 // GO:0030490 // GO:0042274 // GO:0044267 // GO:0051262 // GO:0051272 // GO:0060265 // GO:0060266 // GO:0006412	ribosomal small subunit assembly // nuclear-transcribed mRNA catabolic process, nonsense-mediated decay // maturation of SSU-rRNA from tricistronic rRNA transcript (SSU-rRNA, 5.8S rRNA, LSU-rRNA) // monocyte chemotaxis // rRNA processing // translation // translation // translational initiation // translational elongation // translational termination // SRP-dependent cotranslational protein targe…	GO:0005730 // GO:0005737 // GO:0005829 // GO:0005829 // GO:0005840 // GO:0022627 // GO:0005622 // GO:0005634 // GO:0005840 // GO:0030529	nucleolus // cytoplasm // cytosol // cytosol // ribosome // cytosolic small ribosomal subunit // intracellular // nucleus // ribosome // ribonucleoprotein complex	GO:0003735 // GO:0005515 // GO:0017134 // GO:0019901 // GO:0042803 // GO:0003735	structural constituent of ribosome // protein binding // fibroblast growth factor binding // protein kinase binding // protein homodimerization activity // structural constituent of ribosome	GenMAPP	Ribosomal_Proteins
16779107	8.77172	8.78369	8.18563	8.73611	9.29981	8.40743	8.91301	8.47348	-0.011968	-0.550481	0.892374	0.439537	-0.281224	0.665955	-0.94718	0.0157029	0.55722	EBPL	NM_032565	RefSeq	Homo sapiens emopamil binding protein-like (EBPL), mRNA.	FALSE	GO:0016125	sterol metabolic process	GO:0005789 // GO:0016021 // GO:0005783 // GO:0016020	endoplasmic reticulum membrane // integral to membrane // endoplasmic reticulum // membrane	GO:0047750	cholestenol delta-isomerase activity	---	---
16885118	8.59318	9.17253	7.58776	8.94858	9.38139	9.1503	8.76487	9.18073	-0.579354	-1.36082	0.231092	-0.415853	-0.970086	-0.0923805	-0.877706	0.0157069	0.55722	RALB	NM_002881	RefSeq	Homo sapiens v-ral simian leukemia viral oncogene homolog B (ras related; GTP binding protein) (RALB), mRNA.	FALSE	GO:0000910 // GO:0001928 // GO:0006915 // GO:0007165 // GO:0007265 // GO:0048011 // GO:0060178 // GO:0006184 // GO:0007049 // GO:0007165 // GO:0007264 // GO:0051301	cytokinesis // regulation of exocyst assembly // apoptotic process // signal transduction // Ras protein signal transduction // neurotrophin TRK receptor signaling pathway // regulation of exocyst localization // GTP catabolic process // cell cycle // signal transduction // small GTPase mediated signal transduction // cell division	GO:0005886 // GO:0030496 // GO:0005886 // GO:0016020	plasma membrane // midbody // plasma membrane // membrane	GO:0003924 // GO:0005515 // GO:0005525 // GO:0000166 // GO:0003924 // GO:0005525 // GO:0005525	GTPase activity // protein binding // GTP binding // nucleotide binding // GTPase activity // GTP binding // GTP binding	---	---
16786933	6.945	7.63316	5.72652	7.45756	7.25848	7.58728	7.22668	7.355	-0.688156	-1.73104	-0.328801	-0.128317	-1.2096	-0.228559	-0.98104	0.015721	0.55722	SAMD15	ENST00000216471	ENSEMBL	cdna:known chromosome:GRCh37:14:77843476:77857840:1 gene:ENSG00000100583 gene_biotype:protein_coding transcript_biotype:protein_coding	FALSE	---	---	---	---	GO:0005515	protein binding	---	---
16814779	10.007	10.2359	9.34941	10.3649	10.9117	10.4864	10.5867	10.612	-0.22883	-1.01552	0.42522	-0.02531	-0.622175	0.199955	-0.82213	0.0157989	0.55722	HN1L	NM_144570	RefSeq	Homo sapiens hematological and neurological expressed 1-like (HN1L), mRNA.	FALSE	---	---	GO:0005634 // GO:0005737 // GO:0005886 // GO:0005737	nucleus // cytoplasm // plasma membrane // cytoplasm	---	---	---	---
16846016	9.00217	9.06753	7.59712	10.291	9.20882	8.8393	8.72103	8.6999	-0.065363	-2.69385	0.369526	0.021134	-1.3796	0.19533	-1.57493	0.0158515	0.55722	LRRC37A2 // LRRC37A2	AK095350	GenBank	Homo sapiens cDNA FLJ38031 fis, clone CTONG2013348.	FALSE	---	---	GO:0016021 // GO:0016021	integral to membrane // integral to membrane	---	---	---	---
16789885	7.66592	7.18993	7.86075	7.38573	7.24576	7.62404	7.61876	7.75193	0.475985	0.475013	-0.37828	-0.133173	0.475499	-0.255727	0.731226	0.0158529	0.55722	OTTHUMG00000170596 // RP11-597A11.6	OTTHUMT00000409767	Havana transcript	cdna:all chromosome:VEGA52:14:20145803:20147175:-1 Gene:OTTHUMG00000170596	FALSE	---	---	---	---	---	---	---	---
16924141	6.7353	8.93703	5.92488	8.93218	7.04626	8.35763	6.54055	8.55429	-2.20173	-3.0073	-1.31137	-2.01374	-2.60451	-1.66256	-0.941958	0.0159054	0.55722	TPTE	ENST00000415664	ENSEMBL	cdna:known chromosome:GRCh37:21:10906741:11029719:-1 gene:ENSG00000166157 gene_biotype:protein_coding transcript_biotype:processed_transcript	FALSE	GO:0006470 // GO:0007165 // GO:0035335 // GO:0006470 // GO:0006811 // GO:0016311 // GO:0035335 // GO:0055085	protein dephosphorylation // signal transduction // peptidyl-tyrosine dephosphorylation // protein dephosphorylation // ion transport // dephosphorylation // peptidyl-tyrosine dephosphorylation // transmembrane transport	GO:0016021 // GO:0016020 // GO:0016021	integral to membrane // membrane // integral to membrane	GO:0004725 // GO:0005216 // GO:0008138 // GO:0004721 // GO:0004725 // GO:0016787 // GO:0016791	protein tyrosine phosphatase activity // ion channel activity // protein tyrosine/serine/threonine phosphatase activity // phosphoprotein phosphatase activity // protein tyrosine phosphatase activity // hydrolase activity // phosphatase activity	---	---
16798801	9.17475	10.1291	8.40812	10.3893	10.0204	10.3606	9.82319	10.4434	-0.954343	-1.98118	-0.34014	-0.62021	-1.46776	-0.480175	-0.987585	0.0159183	0.55722	ARHGAP11B	NM_001039841	RefSeq	Homo sapiens Rho GTPase activating protein 11B (ARHGAP11B), mRNA.	FALSE	GO:0007264 // GO:0051056 // GO:0007165 // GO:0043547	small GTPase mediated signal transduction // regulation of small GTPase mediated signal transduction // signal transduction // positive regulation of GTPase activity	GO:0005829 // GO:0005622	cytosol // intracellular	GO:0005096	GTPase activator activity	---	---
16949679	6.36282	7.16296	5.11599	6.5992	7.25961	6.89283	6.39688	6.88639	-0.800136	-1.48321	0.366782	-0.489504	-1.14167	-0.061361	-1.08031	0.0159347	0.55722	HRASLS	NM_020386	RefSeq	Homo sapiens HRAS-like suppressor (HRASLS), mRNA.	FALSE	GO:0007031 // GO:0016042 // GO:0046485 // GO:0006629	peroxisome organization // lipid catabolic process // ether lipid metabolic process // lipid metabolic process	GO:0005641 // GO:0005777 // GO:0016021 // GO:0005737 // GO:0016020	nuclear envelope lumen // peroxisome // integral to membrane // cytoplasm // membrane	GO:0004620 // GO:0016740 // GO:0016787	phospholipase activity // transferase activity // hydrolase activity	---	---
16777794	7.39768	8.15326	5.70115	8.47291	7.9379	7.69746	6.96017	7.57654	-0.75558	-2.77176	0.240439	-0.616371	-1.76367	-0.187966	-1.57571	0.0159564	0.55722	UBL3	NM_007106	RefSeq	Homo sapiens ubiquitin-like 3 (UBL3), mRNA.	FALSE	---	---	GO:0005622 // GO:0005886 // GO:0016020	intracellular // plasma membrane // membrane	---	---	---	---
16705638	6.07858	5.71866	6.59695	5.69156	5.94087	5.84428	5.7912	6.24553	0.359925	0.905391	0.09659	-0.454334	0.632658	-0.178872	0.81153	0.0159868	0.55722	---	ENST00000428753	ENSEMBL	cdna:known chromosome:GRCh37:10:71335563:71336910:1 gene:ENSG00000236154 gene_biotype:antisense transcript_biotype:antisense	FALSE	---	---	---	---	---	---	---	---
16852997	7.85926	8.37266	6.91526	8.46051	7.99498	7.91903	7.81534	7.89021	-0.513402	-1.54526	0.075954	-0.074873	-1.02933	0.0005405	-1.02987	0.0160537	0.55722	SOCS6	NM_004232	RefSeq	Homo sapiens suppressor of cytokine signaling 6 (SOCS6), mRNA.	FALSE	GO:0006952 // GO:0007259 // GO:0009968 // GO:0010498 // GO:0016567 // GO:0040008 // GO:0050868 // GO:0035556	defense response // JAK-STAT cascade // negative regulation of signal transduction // proteasomal protein catabolic process // protein ubiquitination // regulation of growth // negative regulation of T cell activation // intracellular signal transduction	GO:0001772 // GO:0005737	immunological synapse // cytoplasm	---	---	---	---
17112362	2.96851	3.41831	3.05972	3.89766	2.87954	3.16236	3.79833	2.75484	-0.449797	-0.837938	-0.282825	1.04349	-0.643868	0.380333	-1.0242	0.0160618	0.55722	MIR4328	NR_036258	RefSeq	Homo sapiens microRNA 4328 (MIR4328), microRNA.	FALSE	---	---	---	---	---	---	---	---
16870506	8.0369	7.57917	7.03637	7.78024	8.58246	7.25461	8.04998	7.4229	0.457729	-0.743867	1.32784	0.627079	-0.143069	0.977462	-1.12053	0.016071	0.55722	HOMER3	NR_027297	RefSeq	Homo sapiens homer homolog 3 (Drosophila) (HOMER3), transcript variant 5, non-coding RNA.	FALSE	GO:0006605 // GO:0007216	protein targeting // G-protein coupled glutamate receptor signaling pathway	GO:0005829 // GO:0005886 // GO:0014069 // GO:0030054 // GO:0045178 // GO:0045211 // GO:0005575 // GO:0005737 // GO:0016020 // GO:0045202	cytosol // plasma membrane // postsynaptic density // cell junction // basal part of cell // postsynaptic membrane // cellular_component // cytoplasm // membrane // synapse	GO:0005515 // GO:0008022 // GO:0019904	protein binding // protein C-terminus binding // protein domain specific binding	---	---
16711556	3.87251	4.3538	4.0771	4.17165	4.29843	3.59039	4.19647	3.85292	-0.481291	-0.094553	0.708043	0.343551	-0.287922	0.525797	-0.813719	0.0160714	0.55722	OTTHUMG00000017626 // RP11-799O21.2	OTTHUMT00000046669	Havana transcript	cdna:all chromosome:VEGA52:10:6933419:6962434:-1 Gene:OTTHUMG00000017626	FALSE	---	---	---	---	---	---	---	---
16812350	5.25639	4.4238	5.28784	4.70467	4.64869	5.17361	4.96006	4.79917	0.832595	0.583168	-0.524921	0.160899	0.707881	-0.182011	0.889892	0.0160875	0.55722	---	TCONS_l2_00009224-XLOC_l2_005003	Broad TUCP	linc-BCL2A1-1 chr15:-:80487819-80544417	FALSE	---	---	---	---	---	---	---	---
17047321	8.62608	8.38654	7.39761	8.28478	9.20557	8.49658	8.97086	8.44988	0.239545	-0.887165	0.708984	0.520987	-0.32381	0.614985	-0.938795	0.0160901	0.55722	WBSCR16	BC157844	GenBank	Homo sapiens Williams-Beuren syndrome chromosome region 16, mRNA (cDNA clone MGC:189739 IMAGE:9057063), complete cds.	FALSE	GO:0008150	biological_process	GO:0005739 // GO:0005575	mitochondrion // cellular_component	---	---	---	---
16726891	8.73226	10.6817	6.87445	10.8555	9.4588	10.5249	8.40898	10.3843	-1.94943	-3.9811	-1.0661	-1.97529	-2.96526	-1.5207	-1.44456	0.0160962	0.55722	MALAT1	NR_002819	RefSeq	Homo sapiens metastasis associated lung adenocarcinoma transcript 1 (non-protein coding) (MALAT1), non-coding RNA.	FALSE	---	---	---	---	---	---	---	---
16944931	5.45921	6.37555	4.82289	6.14932	6.03091	5.95632	5.40645	5.71098	-0.916342	-1.32643	0.074595	-0.304535	-1.12139	-0.11497	-1.00642	0.0161327	0.55722	FAM86JP	NR_024251	RefSeq	Homo sapiens family with sequence similarity 86, member J, pseudogene (FAM86JP), transcript variant 1, non-coding RNA.	FALSE	---	---	---	---	---	---	---	---
16875970	7.31517	8.12578	6.53101	8.04061	7.28204	7.35069	6.91541	7.48498	-0.810615	-1.50961	-0.06865	-0.569567	-1.16011	-0.319109	-0.841002	0.0161567	0.55722	ZNF550	NM_001277090	RefSeq	Homo sapiens zinc finger protein 550 (ZNF550), transcript variant 1, mRNA.	FALSE	GO:0006351 // GO:0006355	transcription, DNA-dependent // regulation of transcription, DNA-dependent	GO:0005634 // GO:0005622	nucleus // intracellular	GO:0003677 // GO:0008270 // GO:0003676 // GO:0046872	DNA binding // zinc ion binding // nucleic acid binding // metal ion binding	---	---
16946439	7.38537	8.5398	6.45746	8.53069	8.60542	8.07588	7.47947	8.34689	-1.15443	-2.07323	0.52954	-0.86742	-1.61383	-0.16894	-1.44489	0.0162499	0.55722	RNF7	NR_037702	RefSeq	Homo sapiens ring finger protein 7 (RNF7), transcript variant 5, non-coding RNA.	FALSE	GO:0008631 // GO:0016567 // GO:0043066 // GO:0045116 // GO:0051775	intrinsic apoptotic signaling pathway in response to oxidative stress // protein ubiquitination // negative regulation of apoptotic process // protein neddylation // response to redox state	GO:0005634 // GO:0005634 // GO:0005730 // GO:0005737 // GO:0005737 // GO:0031466 // GO:0005634 // GO:0005634 // GO:0005737 // GO:0005737	nucleus // nucleus // nucleolus // cytoplasm // cytoplasm // Cul5-RING ubiquitin ligase complex // nucleus // nucleus // cytoplasm // cytoplasm	GO:0005507 // GO:0005515 // GO:0008270 // GO:0019788 // GO:0008270 // GO:0046872	copper ion binding // protein binding // zinc ion binding // NEDD8 ligase activity // zinc ion binding // metal ion binding	---	---
16852683	6.63428	7.57589	5.3563	7.26139	8.73434	8.39949	7.52628	8.14942	-0.941614	-1.9051	0.334846	-0.623136	-1.42336	-0.144145	-1.27921	0.0162712	0.55722	PMAIP1	ENST00000316660	ENSEMBL	cdna:known chromosome:GRCh37:18:57567180:57571538:1 gene:ENSG00000141682 gene_biotype:protein_coding transcript_biotype:protein_coding	FALSE	GO:0001836 // GO:0006915 // GO:0006915 // GO:0006917 // GO:0006919 // GO:0006921 // GO:0006926 // GO:0006974 // GO:0009411 // GO:0010165 // GO:0010498 // GO:0010907 // GO:0010917 // GO:0032461 // GO:0042149 // GO:0043029 // GO:0043065 // GO:0043065 // GO:0043280 // GO:0043331 // GO:0043517 // GO:0043525 // GO:0046902 // GO:0048147 // GO:0071456 // GO:0072332 // GO:0072593 // GO:0090200 // GO:0090…	release of cytochrome c from mitochondria // apoptotic process // apoptotic process // induction of apoptosis // activation of cysteine-type endopeptidase activity involved in apoptotic process // cellular component disassembly involved in execution phase of apoptosis // virus-infected cell apoptotic process // response to DNA damage stimulus // response to UV // response to X-ray // proteasomal …	GO:0005634 // GO:0005739 // GO:0005741 // GO:0005829 // GO:0005829 // GO:0005739	nucleus // mitochondrion // mitochondrial outer membrane // cytosol // cytosol // mitochondrion	GO:0005515 // GO:0005515	protein binding // protein binding	---	---
16752242	5.08623	5.01468	4.00177	4.46098	3.35023	4.66691	3.9548	4.7198	0.071553	-0.459212	-1.31669	-0.765002	-0.193829	-1.04084	0.847014	0.016331	0.55722	---	ENST00000384609	ENSEMBL	ncrna:snRNA chromosome:GRCh37:12:56268462:56268625:1 gene:ENSG00000207339 gene_biotype:snRNA transcript_biotype:snRNA	FALSE	---	---	---	---	---	---	---	---
16755269	9.47139	10.2257	8.51891	10.0127	9.71548	10.0246	9.75703	10.0799	-0.754291	-1.49374	-0.30917	-0.322829	-1.12402	-0.315999	-0.808017	0.016377	0.55722	METAP2	NM_006838	RefSeq	Homo sapiens methionyl aminopeptidase 2 (METAP2), mRNA.	FALSE	GO:0006508 // GO:0016485 // GO:0018206 // GO:0031365 // GO:0007603 // GO:0009987 // GO:0016056 // GO:0022400	proteolysis // protein processing // peptidyl-methionine modification // N-terminal protein amino acid modification // phototransduction, visible light // cellular process // rhodopsin mediated signaling pathway // regulation of rhodopsin mediated signaling pathway	GO:0005737 // GO:0005737 // GO:0005829	cytoplasm // cytoplasm // cytosol	GO:0004177 // GO:0008235 // GO:0046872 // GO:0004177 // GO:0008233 // GO:0008235 // GO:0016787	aminopeptidase activity // metalloexopeptidase activity // metal ion binding // aminopeptidase activity // peptidase activity // metalloexopeptidase activity // hydrolase activity	---	---
16836665	4.97895	4.256	5.32079	4.67199	4.75293	4.85361	4.59795	4.69894	0.722947	0.648799	-0.100677	-0.100985	0.685873	-0.100831	0.786704	0.0163839	0.55722	C17orf64	ENST00000269127	ENSEMBL	cdna:known chromosome:GRCh37:17:58499870:58508782:1 gene:ENSG00000141371 gene_biotype:protein_coding transcript_biotype:protein_coding	FALSE	---	---	---	---	---	---	---	---
17003741	4.96959	4.39612	5.3423	4.26398	4.5823	4.44746	4.66738	4.89221	0.573471	1.07832	0.134847	-0.22483	0.825894	-0.0449915	0.870886	0.0164103	0.55722	CBY3	NM_001164444	RefSeq	Homo sapiens chibby homolog 3 (Drosophila) (CBY3), mRNA.	FALSE	---	---	---	---	---	---	---	---
16785932	6.44296	6.19334	7.60646	5.2218	6.37439	6.78567	6.86834	6.77708	0.249618	2.38466	-0.411281	0.091255	1.31714	-0.160013	1.47715	0.0164151	0.55722	ADAM21	NM_003813	RefSeq	Homo sapiens ADAM metallopeptidase domain 21 (ADAM21), mRNA.	FALSE	GO:0006508 // GO:0007338 // GO:0007339 // GO:0032504	proteolysis // single fertilization // binding of sperm to zona pellucida // multicellular organism reproduction	GO:0016021 // GO:0005886 // GO:0016020	integral to membrane // plasma membrane // membrane	GO:0004222 // GO:0008237 // GO:0008270 // GO:0008233 // GO:0008237 // GO:0016787 // GO:0046872	metalloendopeptidase activity // metallopeptidase activity // zinc ion binding // peptidase activity // metallopeptidase activity // hydrolase activity // metal ion binding	---	---
16698756	9.6724	9.12792	10.2352	8.50486	8.50791	8.80429	8.90523	8.59811	0.54448	1.73037	-0.296387	0.307125	1.13743	0.005369	1.13206	0.0164357	0.55722	C1orf116	ENST00000359470	ENSEMBL	cdna:known chromosome:GRCh37:1:207191866:207206092:-1 gene:ENSG00000182795 gene_biotype:protein_coding transcript_biotype:protein_coding	FALSE	---	---	GO:0005737 // GO:0005886 // GO:0005737	cytoplasm // plasma membrane // cytoplasm	---	---	---	---
16809606	6.68171	7.31569	4.69064	7.05	7.91688	7.4772	6.76575	7.55541	-0.633977	-2.35936	0.439678	-0.78966	-1.49667	-0.174991	-1.32168	0.0164553	0.55722	RAB27A	ENST00000563262	ENSEMBL	cdna:known chromosome:GRCh37:15:55520864:55611311:-1 gene:ENSG00000069974 gene_biotype:protein_coding transcript_biotype:protein_coding	FALSE	GO:0006605 // GO:0006887 // GO:0007264 // GO:0007596 // GO:0030318 // GO:0032402 // GO:0043316 // GO:0043320 // GO:0044267 // GO:0045921 // GO:0071985 // GO:0015031 // GO:0006184 // GO:0016192 // GO:0032400 // GO:0043473 // GO:0051875 // GO:0051904 // GO:0006887	protein targeting // exocytosis // small GTPase mediated signal transduction // blood coagulation // melanocyte differentiation // melanosome transport // cytotoxic T cell degranulation // natural killer cell degranulation // cellular protein metabolic process // positive regulation of exocytosis // multivesicular body sorting pathway // protein transport // GTP catabolic process // vesicle-media…	GO:0001750 // GO:0005764 // GO:0005770 // GO:0005794 // GO:0016324 // GO:0030425 // GO:0030667 // GO:0032585 // GO:0042470 // GO:0070382 // GO:0005622 // GO:0042470 // GO:0030141 // GO:0005764 // GO:0005768 // GO:0005770 // GO:0016020	photoreceptor outer segment // lysosome // late endosome // Golgi apparatus // apical plasma membrane // dendrite // secretory granule membrane // multivesicular body membrane // melanosome // exocytic vesicle // intracellular // melanosome // secretory granule // lysosome // endosome // late endosome // membrane	GO:0003924 // GO:0005515 // GO:0005525 // GO:0019003 // GO:0019904 // GO:0031489 // GO:0003924 // GO:0005525 // GO:0000166 // GO:0003924	GTPase activity // protein binding // GTP binding // GDP binding // protein domain specific binding // myosin V binding // GTPase activity // GTP binding // nucleotide binding // GTPase activity	---	---
16799109	5.04918	4.88518	5.08951	5.59148	4.37286	5.53769	4.6378	5.81717	0.164004	-0.50197	-1.16484	-1.17937	-0.168983	-1.1721	1.00312	0.0164763	0.55722	---	ENST00000384363	ENSEMBL	ncrna:misc_RNA chromosome:GRCh37:15:34606929:34607029:1 gene:ENSG00000207091 gene_biotype:misc_RNA transcript_biotype:misc_RNA	FALSE	---	---	---	---	---	---	---	---
16837284	7.10693	7.82869	6.66453	7.80612	7.25666	7.39261	7.14845	7.39596	-0.721758	-1.14159	-0.135957	-0.247505	-0.931674	-0.191731	-0.739943	0.0164939	0.55722	LINC00674	NR_027418	RefSeq	Homo sapiens long intergenic non-protein coding RNA 674 (LINC00674), non-coding RNA.	FALSE	---	---	---	---	---	---	---	---
16966721	4.00084	6.27098	2.77416	6.06572	4.36903	5.71306	3.26923	5.41138	-2.27014	-3.29155	-1.34403	-2.14215	-2.78084	-1.74309	-1.03775	0.0165161	0.55722	SNORA26	NR_003016	RefSeq	Homo sapiens small nucleolar RNA, H/ACA box 26 (SNORA26), small nucleolar RNA.	FALSE	---	---	---	---	---	---	---	---
17008394	3.50426	3.29414	3.96024	3.3427	3.37503	3.81288	3.15193	3.76659	0.210114	0.617538	-0.437846	-0.614661	0.413826	-0.526254	0.940079	0.0165509	0.55722	---	n369043	NONCODE	accn=NULL class=lncRNA name=Human lincRNA ref=BodyMapLinc transcriptId=TCONS_00011812 cpcScore=-0.9147730 cnci=-0.1585593	FALSE	---	---	---	---	---	---	---	---
16965338	9.1909	9.86849	8.89509	9.72227	9.98132	9.62072	9.69587	9.78258	-0.677593	-0.827181	0.360595	-0.086712	-0.752387	0.136941	-0.889328	0.0165796	0.55722	MED28	ENST00000237380	ENSEMBL	cdna:known chromosome:GRCh37:4:17616254:17627254:1 gene:ENSG00000118579 gene_biotype:protein_coding transcript_biotype:protein_coding	FALSE	GO:0006351 // GO:0006355 // GO:0019827 // GO:0051151	transcription, DNA-dependent // regulation of transcription, DNA-dependent // stem cell maintenance // negative regulation of smooth muscle cell differentiation	GO:0005634 // GO:0005730 // GO:0016020 // GO:0016592 // GO:0030864 // GO:0005856 // GO:0005634 // GO:0005737	nucleus // nucleolus // membrane // mediator complex // cortical actin cytoskeleton // cytoskeleton // nucleus // cytoplasm	GO:0003779 // GO:0005515 // GO:0005515	actin binding // protein binding // protein binding	---	---
17005569	12.7213	13.0204	10.6564	12.8363	13.493	13.5268	13.2564	13.3396	-0.29913	-2.17989	-0.0338	-0.08325	-1.23951	-0.058525	-1.18098	0.0166017	0.55722	HIST1H1E	NM_005321	RefSeq	Homo sapiens histone cluster 1, H1e (HIST1H1E), mRNA.	FALSE	GO:0006334 // GO:0016584 // GO:0006334	nucleosome assembly // nucleosome positioning // nucleosome assembly	GO:0000786 // GO:0005634 // GO:0000786 // GO:0005634 // GO:0005694	nucleosome // nucleus // nucleosome // nucleus // chromosome	GO:0003677 // GO:0005515 // GO:0003677	DNA binding // protein binding // DNA binding	---	---
17088741	7.37578	8.20755	6.89016	8.54254	8.13136	8.12704	7.51964	8.20552	-0.831773	-1.65239	0.004322	-0.685885	-1.24208	-0.340782	-0.901299	0.016638	0.55722	MRRF	NM_138777	RefSeq	Homo sapiens mitochondrial ribosome recycling factor (MRRF), nuclear gene encoding mitochondrial protein, transcript variant 1, mRNA.	FALSE	GO:0006412 // GO:0032790	translation // ribosome disassembly	GO:0005739	mitochondrion	---	---	---	---
17112686	8.45626	8.71203	8.15381	8.90045	9.32656	8.66633	8.73832	8.75514	-0.255771	-0.74665	0.660229	-0.01682	-0.501211	0.321705	-0.822915	0.0166596	0.55722	TRMT2B	NM_024917	RefSeq	Homo sapiens tRNA methyltransferase 2 homolog B (S. cerevisiae) (TRMT2B), transcript variant 1, mRNA.	FALSE	GO:0008033 // GO:0032259	tRNA processing // methylation	GO:0005739	mitochondrion	GO:0030697 // GO:0008168 // GO:0016740	S-adenosylmethionine-dependent tRNA (m5U54) methyltransferase activity // methyltransferase activity // transferase activity	---	---
16815756	8.59241	8.86438	7.99135	8.63233	9.15505	8.72844	9.01184	8.73482	-0.271972	-0.640979	0.426608	0.277017	-0.456475	0.351812	-0.808288	0.0166755	0.55722	PMM2	NM_000303	RefSeq	Homo sapiens phosphomannomutase 2 (PMM2), mRNA.	FALSE	GO:0006486 // GO:0006488 // GO:0009298 // GO:0009298 // GO:0018279 // GO:0019307 // GO:0043687 // GO:0044267 // GO:0008152	protein glycosylation // dolichol-linked oligosaccharide biosynthetic process // GDP-mannose biosynthetic process // GDP-mannose biosynthetic process // protein N-linked glycosylation via asparagine // mannose biosynthetic process // post-translational protein modification // cellular protein metabolic process // metabolic process	GO:0005829 // GO:0043025 // GO:0005737	cytosol // neuronal cell body // cytoplasm	GO:0004615 // GO:0003824 // GO:0004615 // GO:0016853	phosphomannomutase activity // catalytic activity // phosphomannomutase activity // isomerase activity	---	---
16769039	5.40133	6.25478	5.51919	6.42205	5.80077	5.47598	5.58986	5.68105	-0.853446	-0.902862	0.324788	-0.091185	-0.878154	0.116802	-0.994956	0.0166773	0.55722	GOLGA2P5	NR_024261	RefSeq	Homo sapiens golgin A2 pseudogene 5 (GOLGA2P5), transcript variant 2, non-coding RNA.	FALSE	---	---	GO:0005794	Golgi apparatus	---	---	---	---
16864901	4.02318	4.71602	3.57594	4.35455	4.01747	3.92562	3.84564	3.67507	-0.692835	-0.778615	0.091852	0.170568	-0.735725	0.13121	-0.866935	0.0166923	0.55722	ZNF137P	NR_023311	RefSeq	Homo sapiens zinc finger protein 137, pseudogene (ZNF137P), non-coding RNA.	FALSE	---	---	---	---	---	---	---	---
16900132	7.20099	6.25761	7.58462	6.38681	6.62404	6.38792	6.55949	6.21664	0.943378	1.19781	0.236123	0.342849	1.07059	0.289486	0.781108	0.0167195	0.55722	IGKV1-16	ENST00000479981	ENSEMBL	cdna:known chromosome:GRCh37:2:89399352:89399854:-1 gene:ENSG00000240864 gene_biotype:IG_V_gene transcript_biotype:IG_V_gene	FALSE	---	---	---	---	GO:0005515	protein binding	---	---
16911145	5.16211	4.26542	5.64234	4.75487	4.677	4.43552	5.02506	4.94589	0.896692	0.887468	0.241478	0.079167	0.89208	0.160322	0.731757	0.0167299	0.55722	---	ENST00000516287	ENSEMBL	ncrna:snoRNA chromosome:GRCh37:20:4849630:4849764:1 gene:ENSG00000252096 gene_biotype:snoRNA transcript_biotype:snoRNA	FALSE	---	---	---	---	---	---	---	---
16666112	3.81887	6.03807	4.11819	5.78371	4.47765	4.92683	3.86906	5.1153	-2.2192	-1.66552	-0.449179	-1.24624	-1.94236	-0.847709	-1.09465	0.0167611	0.55722	---	n363874	NONCODE	accn=NULL class=lncRNA name=Human lincRNA ref=BodyMapLinc transcriptId=TCONS_00000982 cpcScore=-1.0422900 cnci=-0.0803018	FALSE	---	---	---	---	---	---	---	---
16960963	8.40708	9.29148	8.26998	9.49404	8.93446	9.05786	8.53578	8.97628	-0.884404	-1.22406	-0.123401	-0.440492	-1.05423	-0.281946	-0.772286	0.0167634	0.55722	IFT80	NM_001190241	RefSeq	Homo sapiens intraflagellar transport 80 homolog (Chlamydomonas) (IFT80), transcript variant 2, mRNA.	FALSE	GO:0001649 // GO:0007224 // GO:0060271 // GO:0060349	osteoblast differentiation // smoothened signaling pathway // cilium morphogenesis // bone morphogenesis	GO:0005813 // GO:0005932 // GO:0035085 // GO:0005737 // GO:0005856 // GO:0005929 // GO:0042995	centrosome // microtubule basal body // cilium axoneme // cytoplasm // cytoskeleton // cilium // cell projection	---	---	---	---
16741485	3.51275	3.01755	4.16347	3.31105	3.48323	3.41966	3.37366	3.71668	0.495199	0.852415	0.063575	-0.343014	0.673807	-0.139719	0.813527	0.0167666	0.55722	OTTHUMG00000152740 // AP001271.5	OTTHUMT00000327642	Havana transcript	cdna:all chromosome:VEGA52:11:70412492:70417428:-1 Gene:OTTHUMG00000152740	FALSE	---	---	---	---	---	---	---	---
16694322	9.00049	9.56013	8.38949	9.78128	9.63852	9.49131	9.25979	9.45047	-0.559639	-1.39179	0.147216	-0.190677	-0.975717	-0.0217305	-0.953987	0.0168053	0.55722	RIT1	NM_001256821	RefSeq	Homo sapiens Ras-like without CAAX 1 (RIT1), transcript variant 1, mRNA.	FALSE	GO:0007165 // GO:0007264 // GO:0048011 // GO:0006184 // GO:0007165 // GO:0007264	signal transduction // small GTPase mediated signal transduction // neurotrophin TRK receptor signaling pathway // GTP catabolic process // signal transduction // small GTPase mediated signal transduction	GO:0005886 // GO:0005886 // GO:0016020	plasma membrane // plasma membrane // membrane	GO:0003924 // GO:0005515 // GO:0005516 // GO:0005525 // GO:0000166 // GO:0005525	GTPase activity // protein binding // calmodulin binding // GTP binding // nucleotide binding // GTP binding	---	---
17001469	7.28576	7.97963	6.67162	8.00236	7.73962	7.91769	7.69253	7.82569	-0.693871	-1.33074	-0.178069	-0.133159	-1.01231	-0.155614	-0.856692	0.0168273	0.55722	CSNK1A1	ENST00000377843	ENSEMBL	cdna:known chromosome:GRCh37:5:148874845:148931007:-1 gene:ENSG00000113712 gene_biotype:protein_coding transcript_biotype:protein_coding	FALSE	GO:0006468 // GO:0007067 // GO:0007165 // GO:0007166 // GO:0016055 // GO:0051301 // GO:0006468 // GO:0006468 // GO:0007049 // GO:0016310	protein phosphorylation // mitosis // signal transduction // cell surface receptor signaling pathway // Wnt receptor signaling pathway // cell division // protein phosphorylation // protein phosphorylation // cell cycle // phosphorylation	GO:0000777 // GO:0005813 // GO:0005829 // GO:0005847 // GO:0016607 // GO:0000775 // GO:0000776 // GO:0005634 // GO:0005694 // GO:0005737 // GO:0005815 // GO:0005856 // GO:0016607	condensed chromosome kinetochore // centrosome // cytosol // mRNA cleavage and polyadenylation specificity factor complex // nuclear speck // chromosome, centromeric region // kinetochore // nucleus // chromosome // cytoplasm // microtubule organizing center // cytoskeleton // nuclear speck	GO:0004672 // GO:0004674 // GO:0005515 // GO:0005524 // GO:0004713 // GO:0016772 // GO:0000166 // GO:0004672 // GO:0004674 // GO:0016301 // GO:0016740	protein kinase activity // protein serine/threonine kinase activity // protein binding // ATP binding // protein tyrosine kinase activity // transferase activity, transferring phosphorus-containing groups // nucleotide binding // protein kinase activity // protein serine/threonine kinase activity // kinase activity // transferase activity	---	---
16821076	9.61144	10.6044	9.3612	10.4544	10.7331	10.5618	10.0055	10.5682	-0.992966	-1.09319	0.17126	-0.56262	-1.04308	-0.19568	-0.847401	0.0168338	0.55722	GABARAPL2	NM_007285	RefSeq	Homo sapiens GABA(A) receptor-associated protein-like 2 (GABARAPL2), mRNA.	FALSE	GO:0006891 // GO:0006914 // GO:0015031 // GO:0032781 // GO:1901799 // GO:0006810 // GO:0006914	intra-Golgi vesicle-mediated transport // autophagy // protein transport // positive regulation of ATPase activity // negative regulation of proteasomal protein catabolic process // transport // autophagy	GO:0000139 // GO:0000139 // GO:0000421 // GO:0005622 // GO:0005737 // GO:0005776 // GO:0005794 // GO:0005829 // GO:0031410 // GO:0000139 // GO:0005776 // GO:0005794	Golgi membrane // Golgi membrane // autophagic vacuole membrane // intracellular // cytoplasm // autophagic vacuole // Golgi apparatus // cytosol // cytoplasmic vesicle // Golgi membrane // autophagic vacuole // Golgi apparatus	GO:0000149 // GO:0005515 // GO:0008017 // GO:0048487 // GO:0050811 // GO:0050811 // GO:0051117	SNARE binding // protein binding // microtubule binding // beta-tubulin binding // GABA receptor binding // GABA receptor binding // ATPase binding	---	---
17000066	7.55448	8.29751	7.50012	8.47392	8.74354	8.05354	7.96909	8.39988	-0.743036	-0.973804	0.69	-0.430796	-0.85842	0.129602	-0.988022	0.0168415	0.55722	CDKN2AIPNL	NM_080656	RefSeq	Homo sapiens CDKN2A interacting protein N-terminal like (CDKN2AIPNL), mRNA.	FALSE	---	---	---	---	---	---	---	---
16787831	7.18082	8.0276	6.67731	7.92799	7.87216	7.8901	7.58159	7.96164	-0.846775	-1.25067	-0.017942	-0.380053	-1.04872	-0.198997	-0.849726	0.0168769	0.55722	PPP4R4	NM_058237	RefSeq	Homo sapiens protein phosphatase 4, regulatory subunit 4 (PPP4R4), transcript variant 1, mRNA.	FALSE	GO:0032515 // GO:0080163	negative regulation of phosphoprotein phosphatase activity // regulation of protein serine/threonine phosphatase activity	GO:0005737 // GO:0008287 // GO:0005737	cytoplasm // protein serine/threonine phosphatase complex // cytoplasm	GO:0005515 // GO:0019888	protein binding // protein phosphatase regulator activity	---	---
16749722	3.23334	2.63119	4.20419	3.17718	2.55822	3.34434	3.55088	3.7263	0.602148	1.02701	-0.786129	-0.175424	0.814578	-0.480776	1.29535	0.0168814	0.55722	---	ENST00000384746	ENSEMBL	ncrna:snRNA chromosome:GRCh37:12:31519222:31519300:1 gene:ENSG00000207477 gene_biotype:snRNA transcript_biotype:snRNA	FALSE	---	---	---	---	---	---	---	---
16662430	7.45054	7.88891	7.04303	8.38519	7.789	7.44207	7.19406	7.43144	-0.438372	-1.34215	0.346927	-0.237386	-0.890263	0.0547705	-0.945034	0.0168851	0.55722	AGO4	ENST00000373210	ENSEMBL	cdna:known chromosome:GRCh37:1:36273773:36323491:1 gene:ENSG00000134698 gene_biotype:protein_coding transcript_biotype:protein_coding	FALSE	GO:0006402 // GO:0007173 // GO:0007219 // GO:0008543 // GO:0010467 // GO:0035278 // GO:0045087 // GO:0048011 // GO:0048015 // GO:0006417 // GO:0031047 // GO:0038095	mRNA catabolic process // epidermal growth factor receptor signaling pathway // Notch signaling pathway // fibroblast growth factor receptor signaling pathway // gene expression // negative regulation of translation involved in gene silencing by miRNA // innate immune response // neurotrophin TRK receptor signaling pathway // phosphatidylinositol-mediated signaling // regulation of translation //…	GO:0000932 // GO:0005829 // GO:0035068 // GO:0005737 // GO:0030529	cytoplasmic mRNA processing body // cytosol // micro-ribonucleoprotein complex // cytoplasm // ribonucleoprotein complex	GO:0003723 // GO:0005515 // GO:0003676	RNA binding // protein binding // nucleic acid binding	---	---
16695508	8.41094	8.18584	7.18932	8.11591	8.87359	7.69699	8.08633	7.5496	0.225095	-0.926588	1.17659	0.536726	-0.350746	0.856659	-1.20741	0.0168925	0.55722	TSTD1	NM_001113205	RefSeq	Homo sapiens thiosulfate sulfurtransferase (rhodanese)-like domain containing 1 (TSTD1), transcript variant 3, mRNA.	FALSE	---	---	GO:0005737 // GO:0005739 // GO:0048471 // GO:0005737	cytoplasm // mitochondrion // perinuclear region of cytoplasm // cytoplasm	---	---	---	---
16870200	6.42019	5.68835	4.8091	5.23626	6.71914	5.4727	6.72309	5.72337	0.731838	-0.427154	1.24644	0.999725	0.152342	1.12308	-0.97074	0.0169009	0.55722	BST2	ENST00000252593	ENSEMBL	cdna:known chromosome:GRCh37:19:17513748:17516457:-1 gene:ENSG00000130303 gene_biotype:protein_coding transcript_biotype:protein_coding	FALSE	GO:0002737 // GO:0006959 // GO:0007165 // GO:0007267 // GO:0007275 // GO:0008283 // GO:0009615 // GO:0030308 // GO:0030336 // GO:0032956 // GO:0034341 // GO:0035455 // GO:0035456 // GO:0042113 // GO:0043123 // GO:0045071 // GO:0045087 // GO:0051607 // GO:1901253 // GO:0009615 // GO:0032956 // GO:0034341 // GO:0035455 // GO:0035456 // GO:0045071 // GO:0045087 // GO:1901253 // GO:0051607	negative regulation of plasmacytoid dendritic cell cytokine production // humoral immune response // signal transduction // cell-cell signaling // multicellular organismal development // cell proliferation // response to virus // negative regulation of cell growth // negative regulation of cell migration // regulation of actin cytoskeleton organization // response to interferon-gamma // response …	GO:0005737 // GO:0005770 // GO:0005794 // GO:0005886 // GO:0005887 // GO:0009986 // GO:0016324 // GO:0031225 // GO:0044459 // GO:0045121 // GO:0005622 // GO:0009986 // GO:0016324 // GO:0005737 // GO:0005768 // GO:0005886 // GO:0016020 // GO:0016021	cytoplasm // late endosome // Golgi apparatus // plasma membrane // integral to plasma membrane // cell surface // apical plasma membrane // anchored to membrane // plasma membrane part // membrane raft // intracellular // cell surface // apical plasma membrane // cytoplasm // endosome // plasma membrane // membrane // integral to membrane	GO:0004871 // GO:0005515 // GO:0008191 // GO:0042803 // GO:0005515	signal transducer activity // protein binding // metalloendopeptidase inhibitor activity // protein homodimerization activity // protein binding	---	---
16671782	5.221	5.44168	5.16495	5.08937	5.71474	4.79889	5.70099	5.22802	-0.220677	0.075581	0.915847	0.472972	-0.072548	0.69441	-0.766957	0.016906	0.55722	---	ENST00000384415	ENSEMBL	ncrna:snRNA chromosome:GRCh37:1:155389188:155389291:1 gene:ENSG00000207144 gene_biotype:snRNA transcript_biotype:snRNA	FALSE	---	---	---	---	---	---	---	---
16886130	8.73201	9.54118	7.4373	9.64893	9.44883	9.51231	8.88855	9.67277	-0.809166	-2.21163	-0.063481	-0.784227	-1.5104	-0.423854	-1.08654	0.0169126	0.55722	SPOPL	NM_001001664	RefSeq	Homo sapiens speckle-type POZ protein-like (SPOPL), mRNA.	FALSE	GO:0016567 // GO:0031397 // GO:0043161	protein ubiquitination // negative regulation of protein ubiquitination // proteasomal ubiquitin-dependent protein catabolic process	GO:0005634 // GO:0031463	nucleus // Cul3-RING ubiquitin ligase complex	---	---	---	---
16854245	8.19001	8.37996	6.45161	8.5348	9.00977	8.68364	8.52453	8.72292	-0.189949	-2.08319	0.326132	-0.198385	-1.13657	0.0638735	-1.20044	0.0169205	0.55722	TMEM241	NM_032933	RefSeq	Homo sapiens transmembrane protein 241 (TMEM241), mRNA.	FALSE	GO:0008643	carbohydrate transport	GO:0016021 // GO:0016020	integral to membrane // membrane	---	---	---	---
17109578	5.81274	5.83788	5.17037	6.08111	5.49677	5.05776	5.43682	5.16015	-0.025148	-0.910745	0.439016	0.276678	-0.467946	0.357847	-0.825793	0.0169286	0.55722	MAP3K15	NM_001001671	RefSeq	Homo sapiens mitogen-activated protein kinase kinase kinase 15 (MAP3K15), mRNA.	FALSE	GO:0000165 // GO:0000186 // GO:0006468 // GO:0016310	MAPK cascade // activation of MAPKK activity // protein phosphorylation // phosphorylation	---	---	GO:0004709 // GO:0005524 // GO:0046872 // GO:0000166 // GO:0004672 // GO:0004674 // GO:0016301 // GO:0016740 // GO:0016772	MAP kinase kinase kinase activity // ATP binding // metal ion binding // nucleotide binding // protein kinase activity // protein serine/threonine kinase activity // kinase activity // transferase activity // transferase activity, transferring phosphorus-containing groups	---	---
17088576	7.2088	7.89697	6.4353	7.84474	8.18339	7.94563	7.31636	7.8803	-0.688174	-1.40944	0.23776	-0.563941	-1.04881	-0.16309	-0.885717	0.016978	0.55722	LOC100288842	NR_027442	RefSeq	Homo sapiens UDP-GlcNAc:betaGal beta-1,3-N-acetylglucosaminyltransferase 5 pseudogene (LOC100288842), non-coding RNA.	FALSE	GO:0006486	protein glycosylation	GO:0000139 // GO:0016021	Golgi membrane // integral to membrane	GO:0008378	galactosyltransferase activity	---	---
16775643	9.0975	9.65419	8.36769	9.64311	9.72422	9.43891	9.13581	9.26224	-0.556692	-1.27542	0.285311	-0.126432	-0.916058	0.0794395	-0.995498	0.0170104	0.55722	NDFIP2	NM_019080	RefSeq	Homo sapiens Nedd4 family interacting protein 2 (NDFIP2), transcript variant 1, mRNA.	FALSE	GO:0007165 // GO:0010629 // GO:0031398 // GO:0032410 // GO:0043123 // GO:0051224	signal transduction // negative regulation of gene expression // positive regulation of protein ubiquitination // negative regulation of transporter activity // positive regulation of I-kappaB kinase/NF-kappaB cascade // negative regulation of protein transport	GO:0000139 // GO:0005737 // GO:0005739 // GO:0005783 // GO:0005794 // GO:0016021 // GO:0032585 // GO:0048471 // GO:0005768 // GO:0005794 // GO:0010008 // GO:0016020	Golgi membrane // cytoplasm // mitochondrion // endoplasmic reticulum // Golgi apparatus // integral to membrane // multivesicular body membrane // perinuclear region of cytoplasm // endosome // Golgi apparatus // endosome membrane // membrane	GO:0004871 // GO:0005515 // GO:0050699	signal transducer activity // protein binding // WW domain binding	---	---
17091084	5.08433	4.10975	5.43224	4.59169	4.26545	4.05326	4.51842	4.62721	0.974574	0.840548	0.212189	-0.108786	0.907561	0.0517015	0.855859	0.0170583	0.55722	---	n371050	NONCODE	accn=NULL class=lncRNA name=Human lincRNA ref=BodyMapLinc transcriptId=TCONS_00016214 cpcScore=-1.0418100 cnci=-0.1204098	FALSE	---	---	---	---	---	---	---	---
16698975	4.9868	4.53167	5.34473	4.5049	5.13631	5.45206	5.1807	5.22361	0.455127	0.839831	-0.315751	-0.042915	0.647479	-0.179333	0.826812	0.0170689	0.55722	RD3	NM_183059	RefSeq	Homo sapiens retinal degeneration 3 (RD3), transcript variant 1, mRNA.	FALSE	GO:0007601 // GO:0050896 // GO:0060041	visual perception // response to stimulus // retina development in camera-type eye	---	---	---	---	---	---
16963981	7.42017	7.29788	6.87109	8.36301	6.95941	6.63661	6.89796	6.49442	0.122297	-1.49192	0.322805	0.403546	-0.684812	0.363175	-1.04799	0.0171788	0.55722	CRIPAK	NM_175918	RefSeq	Homo sapiens cysteine-rich PAK1 inhibitor (CRIPAK), mRNA.	FALSE	GO:0006469 // GO:0033147 // GO:0043627 // GO:0051493	negative regulation of protein kinase activity // negative regulation of intracellular estrogen receptor signaling pathway // response to estrogen stimulus // regulation of cytoskeleton organization	GO:0005634 // GO:0005737 // GO:0005783 // GO:0005886 // GO:0005634 // GO:0005737 // GO:0016020	nucleus // cytoplasm // endoplasmic reticulum // plasma membrane // nucleus // cytoplasm // membrane	GO:0005515	protein binding	---	---
16938628	3.74446	4.59973	2.89087	5.43107	5.2514	3.8277	3.81105	4.47785	-0.855274	-2.5402	1.42369	-0.666793	-1.69774	0.378451	-2.07619	0.0171841	0.55722	---	ENST00000516589	ENSEMBL	ncrna:misc_RNA chromosome:GRCh37:3:32087365:32087471:1 gene:ENSG00000252398 gene_biotype:misc_RNA transcript_biotype:misc_RNA	FALSE	---	---	---	---	---	---	---	---
16866366	7.51004	8.65414	7.29497	8.74071	8.5735	8.55068	7.66083	8.47236	-1.1441	-1.44573	0.022819	-0.811536	-1.29492	-0.394359	-0.90056	0.0172347	0.55722	---	TCONS_l2_00013351-XLOC_l2_006862	Broad TUCP	linc-MZF1-AS chr19:+:59097651-59100861	FALSE	---	---	---	---	---	---	---	---
16778166	5.15225	5.46287	4.0407	5.35664	5.35563	4.92322	5.19823	4.80803	-0.310619	-1.31594	0.432412	0.390197	-0.813279	0.411305	-1.22458	0.017282	0.55722	ALG5	NM_013338	RefSeq	Homo sapiens ALG5, dolichyl-phosphate beta-glucosyltransferase (ALG5), transcript variant 1, mRNA.	FALSE	GO:0006486 // GO:0006488 // GO:0007368 // GO:0018279 // GO:0043687 // GO:0044267 // GO:0006486	protein glycosylation // dolichol-linked oligosaccharide biosynthetic process // determination of left/right symmetry // protein N-linked glycosylation via asparagine // post-translational protein modification // cellular protein metabolic process // protein glycosylation	GO:0005789 // GO:0016021 // GO:0005783 // GO:0005789 // GO:0016020	endoplasmic reticulum membrane // integral to membrane // endoplasmic reticulum // endoplasmic reticulum membrane // membrane	GO:0004576 // GO:0004581 // GO:0016740 // GO:0016757	oligosaccharyl transferase activity // dolichyl-phosphate beta-glucosyltransferase activity // transferase activity // transferase activity, transferring glycosyl groups	---	---
16766035	8.50948	9.03205	7.95109	9.01205	9.29856	8.69596	8.49399	8.86358	-0.522576	-1.06096	0.602601	-0.369583	-0.791769	0.116509	-0.908278	0.0172876	0.55722	CNPY2	NM_014255	RefSeq	Homo sapiens canopy 2 homolog (zebrafish) (CNPY2), transcript variant 1, mRNA.	FALSE	GO:0010629 // GO:0010988 // GO:0045716	negative regulation of gene expression // regulation of low-density lipoprotein particle clearance // positive regulation of low-density lipoprotein particle receptor biosynthetic process	GO:0005783 // GO:0005887	endoplasmic reticulum // integral to plasma membrane	GO:0005515	protein binding	---	---
16943739	4.73278	4.9983	5.29641	5.02615	6.76186	7.38189	6.17525	7.60239	-0.265525	0.270267	-0.62003	-1.42714	0.002371	-1.02358	1.02595	0.0173672	0.55722	LINC00488	NR_026767	RefSeq	Homo sapiens long intergenic non-protein coding RNA 488 (LINC00488), non-coding RNA.	FALSE	---	---	---	---	---	---	---	---
17084990	9.54107	9.57789	9.22745	9.59086	9.242	8.82372	9.41526	8.77515	-0.036813	-0.363407	0.418278	0.640108	-0.20011	0.529193	-0.729303	0.0173784	0.55722	POLR1E	NM_022490	RefSeq	Homo sapiens polymerase (RNA) I polypeptide E, 53kDa (POLR1E), mRNA.	FALSE	GO:0009303 // GO:0006351 // GO:0009303	rRNA transcription // transcription, DNA-dependent // rRNA transcription	GO:0005634 // GO:0005730 // GO:0005730 // GO:0005737 // GO:0030054 // GO:0005634 // GO:0005730	nucleus // nucleolus // nucleolus // cytoplasm // cell junction // nucleus // nucleolus	GO:0003677 // GO:0003899	DNA binding // DNA-directed RNA polymerase activity	---	---
16998411	10.4585	11.2712	9.37289	11.1938	11.3501	11.4436	10.7687	11.5266	-0.81269	-1.82091	-0.09346	-0.75788	-1.3168	-0.42567	-0.891128	0.0173898	0.55722	LIX1	NM_153234	RefSeq	Homo sapiens Lix1 homolog (chicken) (LIX1), mRNA.	FALSE	---	---	---	---	---	---	---	---
17015152	4.1677	3.87916	4.90274	4.03396	4.41343	4.4422	4.0143	4.43487	0.288536	0.868782	-0.028769	-0.420565	0.578659	-0.224667	0.803326	0.0174591	0.55722	LOC100507194	NR_038295	RefSeq	Homo sapiens uncharacterized LOC100507194 (LOC100507194), transcript variant 1, non-coding RNA.	FALSE	---	---	---	---	---	---	---	---
16762399	9.17092	9.65842	7.47451	9.92867	9.78811	9.58471	9.40639	9.77445	-0.4875	-2.45416	0.203396	-0.368061	-1.47083	-0.0823325	-1.3885	0.0175159	0.55722	KRAS	NM_033360	RefSeq	Homo sapiens v-Ki-ras2 Kirsten rat sarcoma viral oncogene homolog (KRAS), transcript variant a, mRNA.	FALSE	GO:0000165 // GO:0000186 // GO:0001934 // GO:0007173 // GO:0007264 // GO:0007265 // GO:0007411 // GO:0007596 // GO:0008286 // GO:0008543 // GO:0010628 // GO:0019221 // GO:0035176 // GO:0043406 // GO:0045087 // GO:0048011 // GO:0050900 // GO:0051000 // GO:0051092 // GO:0051384 // GO:0051385 // GO:0006184 // GO:0007165 // GO:0007264 // GO:0007265 // GO:0008284 // GO:0008542 // GO:0030036 // GO:0032…	MAPK cascade // activation of MAPKK activity // positive regulation of protein phosphorylation // epidermal growth factor receptor signaling pathway // small GTPase mediated signal transduction // Ras protein signal transduction // axon guidance // blood coagulation // insulin receptor signaling pathway // fibroblast growth factor receptor signaling pathway // positive regulation of gene expressi…	GO:0005739 // GO:0005886 // GO:0045121 // GO:0005886 // GO:0016020	mitochondrion // plasma membrane // membrane raft // plasma membrane // membrane	GO:0003924 // GO:0005515 // GO:0005525 // GO:0019002 // GO:0019003 // GO:0030275 // GO:0000166	GTPase activity // protein binding // GTP binding // GMP binding // GDP binding // LRR domain binding // nucleotide binding	GenMAPP // GenMAPP	G_Protein_Signaling // MAPK_Cascade
17011496	4.7051	5.64275	5.02448	5.61574	6.08542	6.02945	5.95816	5.81548	-0.937642	-0.591256	0.055972	0.142677	-0.764449	0.0993245	-0.863773	0.0175529	0.55722	CEP57L1	NM_001083535	RefSeq	Homo sapiens centrosomal protein 57kDa-like 1 (CEP57L1), transcript variant 1, mRNA.	FALSE	GO:0034453 // GO:0008150	microtubule anchoring // biological_process	GO:0005737 // GO:0005815 // GO:0005874 // GO:0005575 // GO:0005856	cytoplasm // microtubule organizing center // microtubule // cellular_component // cytoskeleton	GO:0008017 // GO:0042802 // GO:0043015 // GO:0003674	microtubule binding // identical protein binding // gamma-tubulin binding // molecular_function	---	---
16986539	10.0957	10.3872	9.21825	10.4407	10.2276	10.0893	10.0186	9.78919	-0.29143	-1.22244	0.13827	0.229367	-0.756933	0.183818	-0.940751	0.0175706	0.55722	SCAMP1	NM_004866	RefSeq	Homo sapiens secretory carrier membrane protein 1 (SCAMP1), mRNA.	FALSE	GO:0006892 // GO:0015031 // GO:0006810 // GO:0015031	post-Golgi vesicle-mediated transport // protein transport // transport // protein transport	GO:0005794 // GO:0005802 // GO:0016021 // GO:0055038 // GO:0005768 // GO:0016020 // GO:0016021 // GO:0055038	Golgi apparatus // trans-Golgi network // integral to membrane // recycling endosome membrane // endosome // membrane // integral to membrane // recycling endosome membrane	GO:0005515	protein binding	---	---
17011340	8.6195	9.24397	8.17743	9.18313	9.4841	9.40298	9.34319	9.44062	-0.624478	-1.00569	0.081119	-0.097425	-0.815085	-0.008153	-0.806932	0.017583	0.55722	QRSL1	NM_018292	RefSeq	Homo sapiens glutaminyl-tRNA synthase (glutamine-hydrolyzing)-like 1 (QRSL1), mRNA.	FALSE	GO:0032543 // GO:0070681 // GO:0006412	mitochondrial translation // glutaminyl-tRNAGln biosynthesis via transamidation // translation	GO:0005739 // GO:0030956 // GO:0005739	mitochondrion // glutamyl-tRNA(Gln) amidotransferase complex // mitochondrion	GO:0005524 // GO:0050567 // GO:0000166 // GO:0016874 // GO:0016884	ATP binding // glutaminyl-tRNA synthase (glutamine-hydrolyzing) activity // nucleotide binding // ligase activity // carbon-nitrogen ligase activity, with glutamine as amido-N-donor	---	---
17117463	7.42156	7.85734	6.19364	7.93181	7.03951	7.15971	7.11809	7.06742	-0.435778	-1.73817	-0.120195	0.050672	-1.08697	-0.0347615	-1.05221	0.0176306	0.55722	LOC100509635	XR_111050	RefSeq	PREDICTED: Homo sapiens uncharacterized LOC100509635 (LOC100509635), misc_RNA.	FALSE	---	---	---	---	---	---	---	---
16985658	8.41461	9.27725	7.24215	9.33822	8.85096	9.0699	8.45554	9.07552	-0.862646	-2.09608	-0.218941	-0.619985	-1.47936	-0.419463	-1.0599	0.017635	0.55722	RAD17	ENST00000354868	ENSEMBL	cdna:known chromosome:GRCh37:5:68665639:68710628:1 gene:ENSG00000152942 gene_biotype:protein_coding transcript_biotype:protein_coding	FALSE	GO:0000076 // GO:0000077 // GO:0006260 // GO:0006281 // GO:0006974 // GO:0007049 // GO:0007093 // GO:0008156 // GO:0042325 // GO:0000075 // GO:0006974 // GO:0006281	DNA replication checkpoint // DNA damage checkpoint // DNA replication // DNA repair // response to DNA damage stimulus // cell cycle // mitotic cell cycle checkpoint // negative regulation of DNA replication // regulation of phosphorylation // cell cycle checkpoint // response to DNA damage stimulus // DNA repair	GO:0000781 // GO:0005634 // GO:0005654 // GO:0005730 // GO:0005634 // GO:0005634	chromosome, telomeric region // nucleus // nucleoplasm // nucleolus // nucleus // nucleus	GO:0005515 // GO:0005524 // GO:0017111 // GO:0000166	protein binding // ATP binding // nucleoside-triphosphatase activity // nucleotide binding	---	---
16749162	10.4542	10.8145	8.20599	11.0585	10.7643	10.6814	10.8328	11.0317	-0.36032	-2.85247	0.0829	-0.19891	-1.60639	-0.058005	-1.54839	0.0176728	0.55722	CMAS	NM_018686	RefSeq	Homo sapiens cytidine monophosphate N-acetylneuraminic acid synthetase (CMAS), mRNA.	FALSE	GO:0006054 // GO:0009103	N-acetylneuraminate metabolic process // lipopolysaccharide biosynthetic process	GO:0005634	nucleus	GO:0008781 // GO:0016740 // GO:0016779	N-acylneuraminate cytidylyltransferase activity // transferase activity // nucleotidyltransferase activity	---	---
16804778	8.54302	8.86783	7.14585	8.75993	9.68882	9.00762	8.85532	8.93353	-0.324809	-1.61407	0.681199	-0.078213	-0.969441	0.301493	-1.27093	0.0177551	0.55722	NGRN	NR_028052	RefSeq	Homo sapiens neugrin, neurite outgrowth associated (NGRN), transcript variant 1, non-coding RNA.	FALSE	GO:0030182 // GO:0007275 // GO:0007399 // GO:0030154	neuron differentiation // multicellular organismal development // nervous system development // cell differentiation	GO:0005576 // GO:0005634 // GO:0005634	extracellular region // nucleus // nucleus	GO:0003674	molecular_function	---	---
16889958	8.41141	9.25996	7.21054	9.43148	8.33342	8.56287	7.99496	8.55988	-0.848549	-2.22094	-0.229448	-0.56492	-1.53474	-0.397184	-1.13756	0.0177617	0.55722	ZDBF2	ENST00000374423	ENSEMBL	cdna:known chromosome:GRCh37:2:207139387:207179148:1 gene:ENSG00000204186 gene_biotype:protein_coding transcript_biotype:protein_coding	FALSE	---	---	---	---	GO:0003676 // GO:0008270 // GO:0046872	nucleic acid binding // zinc ion binding // metal ion binding	---	---
17057200	2.67547	2.55148	3.41314	2.61153	2.68371	3.45459	2.93605	3.10724	0.123994	0.801613	-0.770881	-0.171196	0.462803	-0.471039	0.933842	0.017762	0.55722	RNA5SP230	ENST00000517039	ENSEMBL	ncrna:rRNA chromosome:GRCh37:7:44165351:44165472:-1 gene:ENSG00000252848 gene_biotype:rRNA transcript_biotype:rRNA	FALSE	---	---	---	---	---	---	---	---
16816174	8.2939	8.6647	7.08104	9.17059	8.46777	8.28923	7.92254	8.08667	-0.370795	-2.08954	0.17854	-0.16413	-1.23017	0.007205	-1.23737	0.017782	0.55722	---	ENST00000384694	ENSEMBL	ncrna:misc_RNA chromosome:GRCh37:16:15009314:15009413:-1 gene:ENSG00000207425 gene_biotype:misc_RNA transcript_biotype:misc_RNA	FALSE	---	---	---	---	---	---	---	---
16816369	8.2939	8.6647	7.08104	9.17059	8.46777	8.28923	7.92254	8.08667	-0.370795	-2.08954	0.17854	-0.16413	-1.23017	0.007205	-1.23737	0.017782	0.55722	---	ENST00000384694	ENSEMBL	ncrna:misc_RNA chromosome:GRCh37:16:15009314:15009413:-1 gene:ENSG00000207425 gene_biotype:misc_RNA transcript_biotype:misc_RNA	FALSE	---	---	---	---	---	---	---	---
17079005	7.24534	8.10026	6.80316	8.12794	8.39712	8.06687	7.46531	7.98116	-0.854917	-1.32477	0.330248	-0.515844	-1.08985	-0.092798	-0.997047	0.0177869	0.55722	TMEM55A	ENST00000285419	ENSEMBL	cdna:known chromosome:GRCh37:8:92006024:92053292:-1 gene:ENSG00000155099 gene_biotype:protein_coding transcript_biotype:protein_coding	FALSE	---	---	GO:0005765 // GO:0016021 // GO:0031902 // GO:0005764 // GO:0005768 // GO:0016020	lysosomal membrane // integral to membrane // late endosome membrane // lysosome // endosome // membrane	GO:0016787	hydrolase activity	---	---
16719413	5.12053	5.24754	6.08438	5.34272	5.19996	5.69408	5.13084	5.64011	-0.127014	0.741659	-0.494127	-0.509276	0.307322	-0.501701	0.809024	0.0177898	0.55722	FANK1-AS1	NR_102707	RefSeq	Homo sapiens FANK1 antisense RNA 1 (FANK1-AS1), non-coding RNA.	FALSE	---	---	---	---	---	---	---	---
16927633	6.66765	6.2612	6.0302	6.29965	7.60211	6.59659	7.47683	6.77841	0.406447	-0.269443	1.00552	0.698419	0.068502	0.85197	-0.783469	0.0179486	0.55722	SDF2L1	NM_022044	RefSeq	Homo sapiens stromal cell-derived factor 2-like 1 (SDF2L1), mRNA.	FALSE	---	---	GO:0005788 // GO:0016020 // GO:0005783	endoplasmic reticulum lumen // membrane // endoplasmic reticulum	---	---	---	---
16678559	5.39039	4.44624	5.44768	4.88084	5.31051	5.10577	4.40396	5.22363	0.944149	0.566835	0.204741	-0.819668	0.755492	-0.307463	1.06296	0.0180369	0.55722	RNA5SP78	ENST00000364622	ENSEMBL	ncrna:rRNA chromosome:GRCh37:1:229685652:229685769:1 gene:ENSG00000201492 gene_biotype:rRNA transcript_biotype:rRNA	FALSE	---	---	---	---	---	---	---	---
17042930	5.18342	4.2743	5.38243	4.70059	4.35877	4.43962	4.89316	4.66683	0.909119	0.681839	-0.080853	0.226322	0.795479	0.0727345	0.722745	0.0180372	0.55722	LOC100128374	AK095485	GenBank	Homo sapiens cDNA FLJ38166 fis, clone DFNES2005527.	FALSE	---	---	---	---	---	---	---	---
16951546	3.59438	3.75084	4.34639	3.40442	3.57262	3.94985	3.50661	4.25136	-0.156458	0.941973	-0.377232	-0.744746	0.392757	-0.560989	0.953747	0.0180394	0.55722	UBE2E1-AS1	ENST00000426702	ENSEMBL	cdna:known chromosome:GRCh37:3:23845515:23848396:-1 gene:ENSG00000223791 gene_biotype:antisense transcript_biotype:antisense	FALSE	---	---	---	---	---	---	---	---
16843585	6.80534	7.10512	5.64779	7.26736	6.79359	6.58861	6.21197	6.35979	-0.299784	-1.61956	0.204984	-0.147816	-0.959673	0.028584	-0.988256	0.0180861	0.55722	TBC1D3B	NM_001001417	RefSeq	Homo sapiens TBC1 domain family, member 3B (TBC1D3B), mRNA.	FALSE	GO:0032313 // GO:0032851 // GO:0043547	regulation of Rab GTPase activity // positive regulation of Rab GTPase activity // positive regulation of GTPase activity	GO:0005622	intracellular	GO:0005097 // GO:0005096	Rab GTPase activator activity // GTPase activator activity	---	---
16669997	8.0283	8.39263	7.15802	8.96066	7.61923	7.58512	7.39751	7.46661	-0.364332	-1.80264	0.034115	-0.069101	-1.08349	-0.017493	-1.06599	0.0182712	0.55722	NBPF12	AB033071	GenBank	Homo sapiens mRNA for KIAA1245 protein, partial cds.	FALSE	---	---	GO:0005737	cytoplasm	---	---	---	---
16828705	6.67131	7.30422	5.5318	7.44507	8.04379	7.64382	8.00576	8.10139	-0.632911	-1.91327	0.399977	-0.095635	-1.27309	0.152171	-1.42526	0.0183159	0.55722	MPHOSPH6	NM_005792	RefSeq	Homo sapiens M-phase phosphoprotein 6 (MPHOSPH6), mRNA.	FALSE	GO:0000087 // GO:0000460 // GO:0006364	M phase of mitotic cell cycle // maturation of 5.8S rRNA // rRNA processing	GO:0000176 // GO:0000178 // GO:0005634 // GO:0005730 // GO:0005737 // GO:0005634 // GO:0005730 // GO:0005737	nuclear exosome (RNase complex) // exosome (RNase complex) // nucleus // nucleolus // cytoplasm // nucleus // nucleolus // cytoplasm	GO:0003723 // GO:0005515	RNA binding // protein binding	---	---
16788046	7.62877	8.85955	7.23584	8.42193	8.86965	8.91504	8.28714	8.94165	-1.23078	-1.18609	-0.045391	-0.654503	-1.20844	-0.349947	-0.85849	0.0183545	0.55722	GSKIP	ENST00000556095	ENSEMBL	cdna:known chromosome:GRCh37:14:96829894:96853623:1 gene:ENSG00000100744 gene_biotype:protein_coding transcript_biotype:protein_coding	FALSE	---	---	GO:0005737	cytoplasm	---	---	---	---
16932084	5.61879	6.18816	5.07967	5.93558	6.59497	6.02711	5.64686	5.58868	-0.569369	-0.855901	0.567868	0.058179	-0.712635	0.313024	-1.02566	0.0184055	0.55722	---	ENST00000426483	ENSEMBL	cdna:known chromosome:GRCh37:22:18559293:18560563:-1 gene:ENSG00000225335 gene_biotype:antisense transcript_biotype:antisense	FALSE	---	---	---	---	---	---	---	---
16937882	4.99415	4.66494	5.45576	4.41613	4.53783	5.24182	4.91864	4.81518	0.329209	1.03963	-0.703988	0.103458	0.684418	-0.300265	0.984683	0.0184191	0.55722	LINC00620	BC039529	GenBank	Homo sapiens, clone IMAGE:5742174, mRNA.	FALSE	---	---	---	---	---	---	---	---
16980693	6.53011	7.04459	5.81395	7.15244	7.06089	7.05185	6.85959	7.02	-0.514487	-1.33848	0.009042	-0.16041	-0.926486	-0.075684	-0.850802	0.0184465	0.55722	FBXW7	NM_033632	RefSeq	Homo sapiens F-box and WD repeat domain containing 7, E3 ubiquitin protein ligase (FBXW7), transcript variant 1, mRNA.	FALSE	GO:0001570 // GO:0001944 // GO:0006974 // GO:0007062 // GO:0007219 // GO:0010868 // GO:0010883 // GO:0016567 // GO:0019048 // GO:0030324 // GO:0031146 // GO:0032876 // GO:0032880 // GO:0034644 // GO:0045741 // GO:0045746 // GO:0050821 // GO:0055088 // GO:0070374 // GO:2000060 // GO:2000346 // GO:2000639 // GO:0006355 // GO:0007219	vasculogenesis // vasculature development // response to DNA damage stimulus // sister chromatid cohesion // Notch signaling pathway // negative regulation of triglyceride biosynthetic process // regulation of lipid storage // protein ubiquitination // virus-host interaction // lung development // SCF-dependent proteasomal ubiquitin-dependent protein catabolic process // negative regulation of DN…	GO:0005654 // GO:0005654 // GO:0005730 // GO:0005730 // GO:0005783 // GO:0005794 // GO:0019005 // GO:0043234 // GO:0005634 // GO:0005654 // GO:0005737	nucleoplasm // nucleoplasm // nucleolus // nucleolus // endoplasmic reticulum // Golgi apparatus // SCF ubiquitin ligase complex // protein complex // nucleus // nucleoplasm // cytoplasm	GO:0003700 // GO:0005515	sequence-specific DNA binding transcription factor activity // protein binding	---	---
16843131	8.94986	9.75417	7.9533	9.58685	9.51602	9.66308	9.56876	9.91469	-0.804305	-1.63355	-0.147063	-0.345934	-1.21893	-0.246499	-0.97243	0.0184491	0.55722	CRLF3	NM_015986	RefSeq	Homo sapiens cytokine receptor-like factor 3 (CRLF3), transcript variant 1, mRNA.	FALSE	GO:0030308 // GO:0045893 // GO:0045944 // GO:0046427 // GO:0071158	negative regulation of cell growth // positive regulation of transcription, DNA-dependent // positive regulation of transcription from RNA polymerase II promoter // positive regulation of JAK-STAT cascade // positive regulation of cell cycle arrest	GO:0005737 // GO:0005737	cytoplasm // cytoplasm	---	---	---	---
16980716	5.93726	6.79229	5.48238	6.85015	6.69919	6.61157	6.35721	6.90451	-0.855034	-1.36777	0.087623	-0.547298	-1.1114	-0.229838	-0.881564	0.01847	0.55722	TMEM154	ENST00000304385	ENSEMBL	cdna:known chromosome:GRCh37:4:153539784:153601317:-1 gene:ENSG00000170006 gene_biotype:protein_coding transcript_biotype:protein_coding	FALSE	---	---	GO:0016021 // GO:0016020	integral to membrane // membrane	---	---	---	---
17087836	8.24583	8.83154	7.75098	9.18487	8.92296	8.51592	8.26566	8.67254	-0.585708	-1.43389	0.407044	-0.406879	-1.0098	8.25e-05	-1.00988	0.0184939	0.55722	FKTN	NM_001079802	RefSeq	Homo sapiens fukutin (FKTN), transcript variant 1, mRNA.	FALSE	GO:0007399 // GO:0007517 // GO:0008285 // GO:0046329 // GO:0060049	nervous system development // muscle organ development // negative regulation of cell proliferation // negative regulation of JNK cascade // regulation of protein glycosylation	GO:0000139 // GO:0005615 // GO:0005634 // GO:0005783 // GO:0005794 // GO:0005801 // GO:0016021 // GO:0005794 // GO:0016020	Golgi membrane // extracellular space // nucleus // endoplasmic reticulum // Golgi apparatus // cis-Golgi network // integral to membrane // Golgi apparatus // membrane	GO:0016740	transferase activity	---	---
16863715	6.80152	6.83792	6.14228	7.57439	5.5338	8.23042	6.28007	7.7863	-0.036399	-1.43211	-2.69662	-1.50623	-0.734255	-2.10142	1.36717	0.0185306	0.55722	SNAR-C1	NR_024220	RefSeq	Homo sapiens small ILF3/NF90-associated RNA C1 (SNAR-C1), small nuclear RNA.	FALSE	---	---	---	---	---	---	---	---
16863719	6.80152	6.83792	6.14228	7.57439	5.5338	8.23042	6.28007	7.7863	-0.036399	-1.43211	-2.69662	-1.50623	-0.734255	-2.10142	1.36717	0.0185306	0.55722	SNAR-C1	NR_024220	RefSeq	Homo sapiens small ILF3/NF90-associated RNA C1 (SNAR-C1), small nuclear RNA.	FALSE	---	---	---	---	---	---	---	---
17007109	7.09921	6.70748	7.39847	6.61477	6.93418	7.02661	6.90402	7.15278	0.39173	0.783704	-0.09243	-0.24876	0.587717	-0.170595	0.758312	0.0185527	0.55722	CYP21A1P	NR_040090	RefSeq	Homo sapiens cytochrome P450, family 21, subfamily A, polypeptide 1 pseudogene (CYP21A1P), non-coding RNA.	FALSE	GO:0006694 // GO:0006704 // GO:0006705 // GO:0006805 // GO:0008202 // GO:0016125 // GO:0044281 // GO:0055114	steroid biosynthetic process // glucocorticoid biosynthetic process // mineralocorticoid biosynthetic process // xenobiotic metabolic process // steroid metabolic process // sterol metabolic process // small molecule metabolic process // oxidation-reduction process	GO:0005783 // GO:0005789 // GO:0005789 // GO:0016020 // GO:0031090 // GO:0043231	endoplasmic reticulum // endoplasmic reticulum membrane // endoplasmic reticulum membrane // membrane // organelle membrane // intracellular membrane-bounded organelle	GO:0004497 // GO:0004509 // GO:0005496 // GO:0005506 // GO:0008289 // GO:0008395 // GO:0009055 // GO:0016491 // GO:0016705 // GO:0020037 // GO:0046872	monooxygenase activity // steroid 21-monooxygenase activity // steroid binding // iron ion binding // lipid binding // steroid hydroxylase activity // electron carrier activity // oxidoreductase activity // oxidoreductase activity, acting on paired donors, with incorporation or reduction of molecular oxygen // heme binding // metal ion binding	GenMAPP	Glucocorticoid_Mineralocorticoid_Metabolism
16745144	6.13148	5.39351	6.96073	6.03238	5.6317	5.84498	6.21885	6.09072	0.737973	0.928352	-0.213276	0.128126	0.833163	-0.042575	0.875737	0.0186827	0.55722	RPL23AP64	NR_003040	RefSeq	Homo sapiens ribosomal protein L23a pseudogene 64 (RPL23AP64), non-coding RNA.	FALSE	---	---	---	---	---	---	---	---
16860780	4.36484	4.26662	3.88977	3.91042	4.20061	3.54798	4.50101	3.57557	0.098221	-0.020652	0.652634	0.925438	0.0387845	0.789036	-0.750251	0.018686	0.55722	SCGB2B3P	NR_045208	RefSeq	Homo sapiens secretoglobin, family 2B, member 3, pseudogene (SCGB2B3P), non-coding RNA.	FALSE	---	---	---	---	---	---	---	---
16827420	7.39351	7.5489	6.4593	7.70381	7.99533	7.71384	7.45744	7.42999	-0.155388	-1.24451	0.281485	0.027442	-0.699949	0.154464	-0.854412	0.018695	0.55722	GFOD2	NM_030819	RefSeq	Homo sapiens glucose-fructose oxidoreductase domain containing 2 (GFOD2), transcript variant 1, mRNA.	FALSE	GO:0030198 // GO:0055114	extracellular matrix organization // oxidation-reduction process	GO:0005578 // GO:0005576 // GO:0031012	proteinaceous extracellular matrix // extracellular region // extracellular matrix	GO:0016491	oxidoreductase activity	---	---
16978654	2.62487	3.3976	2.82736	3.33917	2.96754	2.91109	3.0692	2.95319	-0.772722	-0.511815	0.056453	0.116007	-0.642269	0.08623	-0.728498	0.018798	0.55722	OTTHUMG00000160994 // AC004069.2	OTTHUMT00000363314	Havana transcript	cdna:all chromosome:VEGA52:4:106058437:106061776:-1 Gene:OTTHUMG00000160994	FALSE	---	---	---	---	---	---	---	---
16946309	8.70323	9.59785	7.6336	9.79838	8.94152	9.08798	8.46378	9.19844	-0.894622	-2.16478	-0.146453	-0.73466	-1.5297	-0.440556	-1.08914	0.0188575	0.55722	SLC25A36	NM_001104647	RefSeq	Homo sapiens solute carrier family 25 (pyrimidine nucleotide carrier ), member 36 (SLC25A36), transcript variant 1, mRNA.	FALSE	GO:0032355 // GO:0055085 // GO:0006810	response to estradiol stimulus // transmembrane transport // transport	GO:0005743 // GO:0016021 // GO:0005739 // GO:0016020	mitochondrial inner membrane // integral to membrane // mitochondrion // membrane	---	---	---	---
16670070	7.72254	7.10978	7.967	7.15278	7.25325	7.38927	7.2617	7.25686	0.612763	0.814227	-0.136021	0.00484	0.713495	-0.0655905	0.779086	0.0189045	0.55722	---	ENST00000364272	ENSEMBL	ncrna:snRNA chromosome:GRCh37:1:146551295:146551419:1 gene:ENSG00000201142 gene_biotype:snRNA transcript_biotype:snRNA	FALSE	---	---	---	---	---	---	---	---
16801512	9.13369	9.25897	7.38051	9.64367	9.03604	8.82982	8.8421	8.80298	-0.125284	-2.26316	0.206216	0.039118	-1.19422	0.122667	-1.31689	0.0189266	0.55722	FAM63B	NM_001040450	RefSeq	Homo sapiens family with sequence similarity 63, member B (FAM63B), transcript variant 1, mRNA.	FALSE	GO:0008150	biological_process	GO:0005575	cellular_component	GO:0003674	molecular_function	---	---
17013404	8.33399	8.28189	6.77139	8.51895	9.24557	8.38989	8.75357	8.55671	0.052104	-1.74755	0.855684	0.196858	-0.847725	0.526271	-1.374	0.0189418	0.55722	RAB32	NM_006834	RefSeq	Homo sapiens RAB32, member RAS oncogene family (RAB32), mRNA.	FALSE	GO:0007264 // GO:0015031 // GO:0090382	small GTPase mediated signal transduction // protein transport // phagosome maturation	GO:0005739 // GO:0030670 // GO:0045335 // GO:0016020 // GO:0031410 // GO:0045335	mitochondrion // phagocytic vesicle membrane // phagocytic vesicle // membrane // cytoplasmic vesicle // phagocytic vesicle	GO:0005525 // GO:0000166	GTP binding // nucleotide binding	---	---
16713708	8.9467	9.77671	7.79986	10.0671	9.18853	9.44953	8.78887	9.60549	-0.830012	-2.26726	-0.261	-0.816613	-1.54864	-0.538807	-1.00983	0.0189843	0.55722	BMS1P1	NR_026566	RefSeq	Homo sapiens BMS1 pseudogene 1 (BMS1P1), non-coding RNA.	FALSE	---	---	---	---	---	---	---	---
16842237	8.97901	11.3294	6.24212	10.8965	9.76231	11.6021	9.34376	11.3839	-2.35043	-4.65439	-1.83974	-2.0401	-3.50241	-1.93992	-1.56248	0.0190737	0.55722	SNORD3C	OTTHUMT00000442028	Havana transcript	cdna:all chromosome:VEGA52:17:19092978:19093558:-1 Gene:OTTHUMG00000178446	FALSE	---	---	---	---	---	---	---	---
17099726	5.28529	5.43597	4.71129	5.3153	5.08897	4.78386	4.92895	4.58127	-0.150679	-0.604014	0.305105	0.347682	-0.377346	0.326394	-0.70374	0.0190858	0.55722	PPP1R26-AS1	NR_038969	RefSeq	Homo sapiens uncharacterized LOC100506599 (LOC100506599), non-coding RNA.	FALSE	---	---	---	---	---	---	---	---
17018685	9.57346	9.87082	8.95585	9.9112	10.9412	10.2852	10.2365	10.1984	-0.297359	-0.955352	0.65602	0.03817	-0.626355	0.347095	-0.97345	0.019132	0.55722	PPIL1	NM_016059	RefSeq	Homo sapiens peptidylprolyl isomerase (cyclophilin)-like 1 (PPIL1), mRNA.	FALSE	GO:0000398 // GO:0006457 // GO:0000413 // GO:0006397 // GO:0008380	mRNA splicing, via spliceosome // protein folding // protein peptidyl-prolyl isomerization // mRNA processing // RNA splicing	GO:0071013 // GO:0005681	catalytic step 2 spliceosome // spliceosomal complex	GO:0003755 // GO:0005515 // GO:0016853	peptidyl-prolyl cis-trans isomerase activity // protein binding // isomerase activity	---	---
16894402	11.3688	11.8515	10.4168	12.1178	11.7696	11.746	11.4639	11.7918	-0.4827	-1.70098	0.0236	-0.32783	-1.09184	-0.152115	-0.939725	0.0191712	0.55722	ODC1	ENST00000234111	ENSEMBL	cdna:known chromosome:GRCh37:2:10580094:10588630:-1 gene:ENSG00000115758 gene_biotype:protein_coding transcript_biotype:protein_coding	FALSE	GO:0001822 // GO:0006521 // GO:0006595 // GO:0006596 // GO:0008284 // GO:0009615 // GO:0033387 // GO:0034641 // GO:0044281 // GO:0006595 // GO:0006596 // GO:0009446	kidney development // regulation of cellular amino acid metabolic process // polyamine metabolic process // polyamine biosynthetic process // positive regulation of cell proliferation // response to virus // putrescine biosynthetic process from ornithine // cellular nitrogen compound metabolic process // small molecule metabolic process // polyamine metabolic process // polyamine biosynthetic pro…	GO:0005829 // GO:0005575 // GO:0005829	cytosol // cellular_component // cytosol	GO:0004586 // GO:0003824 // GO:0004586 // GO:0016829 // GO:0016831	ornithine decarboxylase activity // catalytic activity // ornithine decarboxylase activity // lyase activity // carboxy-lyase activity	---	---
16893697	9.25935	9.99704	8.66864	10.036	9.34136	9.18365	8.68718	9.30822	-0.737682	-1.36732	0.157716	-0.621042	-1.0525	-0.231663	-0.820838	0.0191797	0.55722	LOC728323	NR_024437	RefSeq	Homo sapiens uncharacterized LOC728323 (LOC728323), non-coding RNA.	FALSE	GO:0007049	cell cycle	---	---	GO:0005525	GTP binding	---	---
16874508	6.8461	7.26239	6.52422	7.82505	6.16949	8.63497	6.69313	8.19213	-0.416297	-1.30083	-2.46549	-1.499	-0.858562	-1.98224	1.12368	0.0191948	0.55722	SNAR-B1	NR_024231	RefSeq	Homo sapiens small ILF3/NF90-associated RNA B1 (SNAR-B1), small nuclear RNA.	FALSE	---	---	---	---	---	---	---	---
16874510	6.8461	7.26239	6.52422	7.82505	6.16949	8.63497	6.69313	8.19213	-0.416297	-1.30083	-2.46549	-1.499	-0.858562	-1.98224	1.12368	0.0191948	0.55722	SNAR-B1	NR_024231	RefSeq	Homo sapiens small ILF3/NF90-associated RNA B1 (SNAR-B1), small nuclear RNA.	FALSE	---	---	---	---	---	---	---	---
16923659	7.71949	7.30914	8.22012	7.30984	7.10263	7.36505	7.59	7.5409	0.410348	0.910279	-0.262418	0.049099	0.660313	-0.10666	0.766973	0.0192114	0.55722	KRTAP10-9	NM_198690	RefSeq	Homo sapiens keratin associated protein 10-9 (KRTAP10-9), mRNA.	FALSE	---	---	GO:0045095 // GO:0005882	keratin filament // intermediate filament	---	---	---	---
16806014	7.18953	7.57481	6.62236	8.25359	7.56363	7.36852	7.02359	7.33156	-0.385277	-1.63123	0.195104	-0.307964	-1.00825	-0.05643	-0.951822	0.0192358	0.55722	HERC2P2	NR_002824	RefSeq	Homo sapiens hect domain and RLD 2 pseudogene 2 (HERC2P2), non-coding RNA.	FALSE	---	---	---	---	---	---	---	---
17094613	5.74276	7.11183	5.17431	7.49149	6.87383	7.07131	5.91512	7.17463	-1.36907	-2.31718	-0.197477	-1.25951	-1.84312	-0.728494	-1.11463	0.0192397	0.55722	CBWD3	NM_201453	RefSeq	Homo sapiens COBW domain containing 3 (CBWD3), mRNA.	FALSE	---	---	---	---	GO:0005524 // GO:0000166	ATP binding // nucleotide binding	---	---
16897693	8.24007	9.09937	6.75555	9.00224	8.64836	8.91537	8.41099	9.15122	-0.859295	-2.24669	-0.267016	-0.740229	-1.55299	-0.503623	-1.04937	0.0192501	0.55722	MTIF2	NM_001005369	RefSeq	Homo sapiens mitochondrial translational initiation factor 2 (MTIF2), nuclear gene encoding mitochondrial protein, transcript variant 1, mRNA.	FALSE	GO:0001732 // GO:0006446 // GO:0032790 // GO:0006184 // GO:0006412 // GO:0006413 // GO:0006446	formation of translation initiation complex // regulation of translational initiation // ribosome disassembly // GTP catabolic process // translation // translational initiation // regulation of translational initiation	GO:0005739 // GO:0005739 // GO:0005622 // GO:0005739 // GO:0005739	mitochondrion // mitochondrion // intracellular // mitochondrion // mitochondrion	GO:0003743 // GO:0003924 // GO:0005525 // GO:0008135 // GO:0043024 // GO:0000166 // GO:0008135	translation initiation factor activity // GTPase activity // GTP binding // translation factor activity, nucleic acid binding // ribosomal small subunit binding // nucleotide binding // translation factor activity, nucleic acid binding	---	---
16961868	3.55836	5.42682	3.79983	4.94875	4.22757	4.8471	3.64327	4.51745	-1.86847	-1.14892	-0.619528	-0.874172	-1.50869	-0.74685	-0.761842	0.0192851	0.55722	---	TCONS_l2_00020278-XLOC_l2_010448	Broad TUCP	linc-PEX5L chr3:-:180284505-180319723	FALSE	---	---	---	---	---	---	---	---
16861510	6.33517	7.35583	5.46236	7.08819	6.68415	6.85114	6.21589	6.83818	-1.02065	-1.62583	-0.166986	-0.622292	-1.32324	-0.394639	-0.928602	0.0193593	0.55722	ZNF383	NM_152604	RefSeq	Homo sapiens zinc finger protein 383 (ZNF383), mRNA.	FALSE	GO:0006351 // GO:0006355	transcription, DNA-dependent // regulation of transcription, DNA-dependent	GO:0005634 // GO:0005737 // GO:0005622	nucleus // cytoplasm // intracellular	GO:0003677 // GO:0008270 // GO:0003676 // GO:0046872	DNA binding // zinc ion binding // nucleic acid binding // metal ion binding	---	---
17048727	5.82431	6.0781	5.0215	5.80261	6.33288	5.50718	5.49668	5.54819	-0.253791	-0.781104	0.825698	-0.051508	-0.517447	0.387095	-0.904542	0.0193765	0.55722	BRI3	NM_015379	RefSeq	Homo sapiens brain protein I3 (BRI3), transcript variant 1, mRNA.	FALSE	---	---	GO:0016021 // GO:0016020	integral to membrane // membrane	---	---	---	---
16954217	7.47039	6.85571	7.77395	6.71223	5.8068	6.49276	6.64396	6.19761	0.614679	1.06172	-0.685962	0.446351	0.8382	-0.119805	0.958005	0.0193905	0.55722	UBA7	NM_003335	RefSeq	Homo sapiens ubiquitin-like modifier activating enzyme 7 (UBA7), mRNA.	FALSE	GO:0006464 // GO:0016567 // GO:0019221 // GO:0019941 // GO:0032020 // GO:0032480 // GO:0045087 // GO:0006464 // GO:0032020	cellular protein modification process // protein ubiquitination // cytokine-mediated signaling pathway // modification-dependent protein catabolic process // ISG15-protein conjugation // negative regulation of type I interferon production // innate immune response // cellular protein modification process // ISG15-protein conjugation	GO:0005829	cytosol	GO:0005524 // GO:0016874 // GO:0019782 // GO:0000166 // GO:0003824 // GO:0008641 // GO:0019782	ATP binding // ligase activity // ISG15 activating enzyme activity // nucleotide binding // catalytic activity // small protein activating enzyme activity // ISG15 activating enzyme activity	GenMAPP	Proteasome_Degradation
16677361	8.31574	8.96148	7.54404	9.18644	8.86428	8.86005	8.53053	8.90179	-0.645743	-1.6424	0.004224	-0.371254	-1.14407	-0.183515	-0.960559	0.0194283	0.55722	RPS6KC1	ENST00000366960	ENSEMBL	cdna:known chromosome:GRCh37:1:213224597:213448116:1 gene:ENSG00000136643 gene_biotype:protein_coding transcript_biotype:protein_coding	FALSE	GO:0007165 // GO:0006468 // GO:0007154 // GO:0016310	signal transduction // protein phosphorylation // cell communication // phosphorylation	GO:0005769 // GO:0016020 // GO:0005737 // GO:0005840	early endosome // membrane // cytoplasm // ribosome	GO:0004674 // GO:0005515 // GO:0005524 // GO:0035091 // GO:0004672 // GO:0016772 // GO:0000166 // GO:0004674 // GO:0016301 // GO:0016740	protein serine/threonine kinase activity // protein binding // ATP binding // phosphatidylinositol binding // protein kinase activity // transferase activity, transferring phosphorus-containing groups // nucleotide binding // protein serine/threonine kinase activity // kinase activity // transferase activity	---	---
16946207	6.32106	6.95739	5.78463	6.97	6.67589	6.52723	6.63384	6.73494	-0.636326	-1.18537	0.148656	-0.101109	-0.910847	0.0237735	-0.93462	0.0194315	0.55722	FAIM	NM_001033030	RefSeq	Homo sapiens Fas apoptotic inhibitory molecule (FAIM), transcript variant 1, mRNA.	FALSE	GO:0006915 // GO:0043066	apoptotic process // negative regulation of apoptotic process	GO:0005737	cytoplasm	---	---	---	---
16784498	7.55516	7.50419	6.42834	7.69285	7.59912	7.15674	7.47554	7.14152	0.050964	-1.26451	0.442376	0.334025	-0.606773	0.388201	-0.994974	0.0194693	0.55722	PELI2	NM_021255	RefSeq	Homo sapiens pellino E3 ubiquitin protein ligase family member 2 (PELI2), mRNA.	FALSE	GO:0001934 // GO:0002224 // GO:0002755 // GO:0008063 // GO:0016567 // GO:0034134 // GO:0034142 // GO:0034146 // GO:0034162 // GO:0034166 // GO:0038123 // GO:0038124 // GO:0043123 // GO:0043410 // GO:0045087	positive regulation of protein phosphorylation // toll-like receptor signaling pathway // MyD88-dependent toll-like receptor signaling pathway // Toll signaling pathway // protein ubiquitination // toll-like receptor 2 signaling pathway // toll-like receptor 4 signaling pathway // toll-like receptor 5 signaling pathway // toll-like receptor 9 signaling pathway // toll-like receptor 10 signaling p…	GO:0005829	cytosol	GO:0005515 // GO:0016874	protein binding // ligase activity	---	---
16857942	2.70347	2.34753	2.74273	2.46549	2.39041	2.77969	2.34214	2.76097	0.355936	0.277243	-0.38928	-0.418832	0.31659	-0.404056	0.720645	0.0195216	0.55722	MBD3L1	NM_145208	RefSeq	Homo sapiens methyl-CpG binding domain protein 3-like 1 (MBD3L1), mRNA.	FALSE	GO:0006351 // GO:0006355	transcription, DNA-dependent // regulation of transcription, DNA-dependent	GO:0005634	nucleus	---	---	---	---
16730788	5.68475	6.11792	4.66071	6.27305	6.45038	6.15368	6.31266	6.17454	-0.433171	-1.61234	0.296697	0.138117	-1.02276	0.217407	-1.24016	0.0195267	0.55722	RAB39A	ENST00000320578	ENSEMBL	cdna:known chromosome:GRCh37:11:107799229:107834208:1 gene:ENSG00000179331 gene_biotype:protein_coding transcript_biotype:protein_coding	FALSE	GO:0007264 // GO:0015031 // GO:0090383 // GO:0090385 // GO:0007165 // GO:0006184 // GO:0006886 // GO:0006913 // GO:0008150 // GO:0006810	small GTPase mediated signal transduction // protein transport // phagosome acidification // phagosome-lysosome fusion // signal transduction // GTP catabolic process // intracellular protein transport // nucleocytoplasmic transport // biological_process // transport	GO:0005886 // GO:0030670 // GO:0045335 // GO:0005622 // GO:0005575 // GO:0016020 // GO:0005634 // GO:0005737 // GO:0031410 // GO:0045335	plasma membrane // phagocytic vesicle membrane // phagocytic vesicle // intracellular // cellular_component // membrane // nucleus // cytoplasm // cytoplasmic vesicle // phagocytic vesicle	GO:0005525 // GO:0003924 // GO:0000166 // GO:0005525	GTP binding // GTPase activity // nucleotide binding // GTP binding	---	---
16857053	5.62242	5.07178	5.98837	5.35446	5.23048	5.46454	5.36431	5.36867	0.550635	0.633911	-0.234052	-0.004361	0.592273	-0.119207	0.71148	0.0195467	0.55722	ATCAY	NM_033064	RefSeq	Homo sapiens ataxia, cerebellar, Cayman type (ATCAY), mRNA.	FALSE	GO:0006810 // GO:0031175 // GO:0032880 // GO:0048311 // GO:2000212 // GO:0007399 // GO:0031175 // GO:0048311	transport // neuron projection development // regulation of protein localization // mitochondrion distribution // negative regulation of glutamate metabolic process // nervous system development // neuron projection development // mitochondrion distribution	GO:0005737 // GO:0005739 // GO:0030054 // GO:0030424 // GO:0030425 // GO:0031966 // GO:0043005 // GO:0045202 // GO:0005737 // GO:0030424 // GO:0030425 // GO:0042995 // GO:0043005 // GO:0045202	cytoplasm // mitochondrion // cell junction // axon // dendrite // mitochondrial membrane // neuron projection // synapse // cytoplasm // axon // dendrite // cell projection // neuron projection // synapse	GO:0005515 // GO:0019894	protein binding // kinesin binding	---	---
17002813	9.24889	10.395	8.36322	10.3395	10.131	10.4032	9.41947	10.3941	-1.14613	-1.97629	-0.27221	-0.974576	-1.56121	-0.623393	-0.937822	0.0195505	0.55722	UBTD2	NM_152277	RefSeq	Homo sapiens ubiquitin domain containing 2 (UBTD2), mRNA.	FALSE	---	---	GO:0005634 // GO:0005730 // GO:0005737 // GO:0005737	nucleus // nucleolus // cytoplasm // cytoplasm	---	---	---	---
16730522	5.87627	6.25006	5.56147	6.79811	6.07263	4.99276	5.33736	5.32577	-0.373782	-1.23664	1.07987	0.011591	-0.805212	0.545731	-1.35094	0.0195622	0.55722	BIRC3	NM_001165	RefSeq	Homo sapiens baculoviral IAP repeat containing 3 (BIRC3), transcript variant 1, mRNA.	FALSE	GO:0002224 // GO:0002756 // GO:0006915 // GO:0007166 // GO:0034121 // GO:0034138 // GO:0034142 // GO:0035666 // GO:0038061 // GO:0039535 // GO:0042326 // GO:0043066 // GO:0043123 // GO:0045087 // GO:0045088 // GO:0050727 // GO:0060546 // GO:0070266 // GO:0070424 // GO:2000116 // GO:2000378 // GO:0042981	toll-like receptor signaling pathway // MyD88-independent toll-like receptor signaling pathway // apoptotic process // cell surface receptor signaling pathway // regulation of toll-like receptor signaling pathway // toll-like receptor 3 signaling pathway // toll-like receptor 4 signaling pathway // TRIF-dependent toll-like receptor signaling pathway // NIK/NF-kappaB cascade // regulation of RIG-I…	GO:0005634 // GO:0005737 // GO:0005829 // GO:0005622 // GO:0005634 // GO:0005737	nucleus // cytoplasm // cytosol // intracellular // nucleus // cytoplasm	GO:0004842 // GO:0005515 // GO:0008270 // GO:0016874 // GO:0046872	ubiquitin-protein ligase activity // protein binding // zinc ion binding // ligase activity // metal ion binding	GenMAPP // GenMAPP	Apoptosis // Apoptosis_GenMAPP
16664215	3.21563	3.88928	3.89913	3.6703	3.97158	2.75651	3.47067	3.17456	-0.673641	0.228833	1.21506	0.296108	-0.222404	0.755586	-0.97799	0.019624	0.55722	---	ENST00000452785	ENSEMBL	cdna:known chromosome:GRCh37:1:46599043:46604753:1 gene:ENSG00000227857 gene_biotype:antisense transcript_biotype:antisense	FALSE	---	---	---	---	---	---	---	---
16916312	8.63439	8.90028	8.16514	8.92904	9.59036	8.98791	8.84025	8.87872	-0.265887	-0.7639	0.602452	-0.038462	-0.514894	0.281995	-0.796888	0.019633	0.55722	TBC1D20	NM_144628	RefSeq	Homo sapiens TBC1 domain family, member 20 (TBC1D20), mRNA.	FALSE	GO:0019048 // GO:0032313 // GO:0032851 // GO:0043547	virus-host interaction // regulation of Rab GTPase activity // positive regulation of Rab GTPase activity // positive regulation of GTPase activity	GO:0005622 // GO:0016021 // GO:0016020	intracellular // integral to membrane // membrane	GO:0005097 // GO:0005096	Rab GTPase activator activity // GTPase activator activity	---	---
17004467	5.21976	4.48719	4.93741	4.54323	4.1929	4.66906	4.93019	4.83656	0.73257	0.394182	-0.476164	0.093627	0.563376	-0.191269	0.754644	0.019661	0.55722	---	ENST00000459550	ENSEMBL	ncrna:snoRNA chromosome:GRCh37:6:4643996:4644088:1 gene:ENSG00000238801 gene_biotype:snoRNA transcript_biotype:snoRNA	FALSE	---	---	---	---	---	---	---	---
16783920	8.6159	9.34525	7.08662	8.66721	9.5211	9.50539	8.89434	9.47953	-0.729355	-1.58059	0.01571	-0.585188	-1.15497	-0.284739	-0.870232	0.0196785	0.55722	MGAT2	NM_002408	RefSeq	Homo sapiens mannosyl (alpha-1,6-)-glycoprotein beta-1,2-N-acetylglucosaminyltransferase (MGAT2), mRNA.	FALSE	GO:0006487 // GO:0009311 // GO:0009312 // GO:0018279 // GO:0043687 // GO:0044267 // GO:0006486 // GO:0006487 // GO:0018279	protein N-linked glycosylation // oligosaccharide metabolic process // oligosaccharide biosynthetic process // protein N-linked glycosylation via asparagine // post-translational protein modification // cellular protein metabolic process // protein glycosylation // protein N-linked glycosylation // protein N-linked glycosylation via asparagine	GO:0000139 // GO:0005795 // GO:0016020 // GO:0016021 // GO:0000139 // GO:0005794 // GO:0016020	Golgi membrane // Golgi stack // membrane // integral to membrane // Golgi membrane // Golgi apparatus // membrane	GO:0008455 // GO:0030246 // GO:0008455 // GO:0016740 // GO:0016757	alpha-1,6-mannosylglycoprotein 2-beta-N-acetylglucosaminyltransferase activity // carbohydrate binding // alpha-1,6-mannosylglycoprotein 2-beta-N-acetylglucosaminyltransferase activity // transferase activity // transferase activity, transferring glycosyl groups	---	---
16725617	7.70603	7.45303	9.2026	6.8953	7.96705	7.86771	7.89387	7.85795	0.253002	2.30729	0.099342	0.03592	1.28015	0.067631	1.21252	0.0197148	0.55722	---	ENST00000544025	ENSEMBL	cdna:known chromosome:GRCh37:11:61196692:61249351:1 gene:ENSG00000256591 gene_biotype:protein_coding transcript_biotype:processed_transcript	FALSE	---	---	---	---	---	---	---	---
16999144	4.98998	4.19273	5.91314	4.37569	3.71445	3.8685	4.59459	4.37931	0.797252	1.53745	-0.154048	0.215284	1.16735	0.030618	1.13673	0.0197212	0.55722	OTTHUMG00000162962 // CTC-448D22.1	OTTHUMT00000371177	Havana transcript	cdna:all chromosome:VEGA52:5:118096169:118121154:-1 Gene:OTTHUMG00000162962	FALSE	---	---	---	---	---	---	---	---
16798812	5.68523	5.97919	5.4176	6.74134	6.30563	5.88804	5.68743	5.87906	-0.293955	-1.32374	0.417591	-0.191631	-0.808848	0.11298	-0.921827	0.0197365	0.55722	LOC100288637	NR_038254	RefSeq	Homo sapiens OTU domain containing 7A pseudogene (LOC100288637), transcript variant 2, non-coding RNA.	FALSE	---	---	---	---	---	---	---	---
16798080	5.91521	6.6803	4.86278	7.09066	6.25046	6.2101	5.59081	6.20127	-0.765091	-2.22788	0.04036	-0.610454	-1.49649	-0.285047	-1.21144	0.0197407	0.55722	---	n374890	NONCODE	accn=NULL class=lncRNA name=Human lincRNA ref=BodyMapLinc transcriptId=TCONS_00023880 cpcScore=-0.2463220 cnci=-0.3872907	FALSE	---	---	---	---	---	---	---	---
17056125	7.48123	7.71433	9.04155	6.6935	7.64624	8.04108	7.34883	7.87565	-0.233098	2.34804	-0.394831	-0.526818	1.05747	-0.460825	1.5183	0.0197704	0.55722	HOXA4	ENST00000360046	ENSEMBL	cdna:known chromosome:GRCh37:7:27168126:27170418:-1 gene:ENSG00000197576 gene_biotype:protein_coding transcript_biotype:protein_coding	FALSE	GO:0006351 // GO:0009653 // GO:0009952 // GO:0048704 // GO:0006355 // GO:0007275	transcription, DNA-dependent // anatomical structure morphogenesis // anterior/posterior pattern specification // embryonic skeletal system morphogenesis // regulation of transcription, DNA-dependent // multicellular organismal development	GO:0005634	nucleus	GO:0003700 // GO:0043565 // GO:0003677	sequence-specific DNA binding transcription factor activity // sequence-specific DNA binding // DNA binding	---	---
16762370	5.28266	5.86804	4.61935	5.94233	5.22141	5.07923	5.22563	5.38246	-0.585371	-1.32298	0.142185	-0.15683	-0.954174	-0.0073225	-0.946852	0.0197743	0.55722	CASC1	NM_001204102	RefSeq	Homo sapiens cancer susceptibility candidate 1 (CASC1), transcript variant 4, mRNA.	FALSE	---	---	---	---	---	---	---	---
17110058	6.8718	8.22799	7.27766	8.43388	8.71219	8.43551	7.8528	8.42138	-1.35619	-1.15623	0.276684	-0.568578	-1.25621	-0.145947	-1.11026	0.0198024	0.55722	DYNLT3	NM_006520	RefSeq	Homo sapiens dynein, light chain, Tctex-type 3 (DYNLT3), mRNA.	FALSE	GO:0006810 // GO:0007067 // GO:0007346 // GO:0051301 // GO:0007049 // GO:0007346	transport // mitosis // regulation of mitotic cell cycle // cell division // cell cycle // regulation of mitotic cell cycle	GO:0000776 // GO:0000777 // GO:0005634 // GO:0005737 // GO:0005868 // GO:0005874 // GO:0005886 // GO:0000775 // GO:0000776 // GO:0005694 // GO:0005737 // GO:0005856 // GO:0005868 // GO:0030286	kinetochore // condensed chromosome kinetochore // nucleus // cytoplasm // cytoplasmic dynein complex // microtubule // plasma membrane // chromosome, centromeric region // kinetochore // chromosome // cytoplasm // cytoskeleton // cytoplasmic dynein complex // dynein complex	GO:0003774 // GO:0042802	motor activity // identical protein binding	---	---
16929401	5.42913	6.29211	5.29305	6.73548	5.88034	5.72112	5.16934	5.71373	-0.862978	-1.44243	0.159222	-0.544391	-1.1527	-0.192584	-0.960118	0.0198482	0.55722	---	BC036751	GenBank	Homo sapiens, clone IMAGE:4157666, mRNA.	FALSE	---	---	---	---	---	---	---	---
17090748	9.10348	9.1752	8.81453	9.11842	9.72737	9.04209	9.43059	9.0313	-0.071717	-0.303882	0.685283	0.399288	-0.187799	0.542285	-0.730085	0.0199051	0.55722	SURF2	ENST00000371964	ENSEMBL	cdna:known chromosome:GRCh37:9:136223428:136228045:1 gene:ENSG00000148291 gene_biotype:protein_coding transcript_biotype:protein_coding	FALSE	GO:0008150	biological_process	GO:0005575	cellular_component	GO:0003674	molecular_function	---	---
16660734	4.26188	4.29955	5.59533	3.95126	4.28907	4.5206	4.11245	4.62674	-0.037668	1.64407	-0.231521	-0.514295	0.803202	-0.372908	1.17611	0.0199456	0.55722	MIR378F	NR_039615	RefSeq	Homo sapiens microRNA 378f (MIR378F), microRNA.	FALSE	---	---	---	---	---	---	---	---
16877637	7.81821	8.78521	6.98244	8.81894	8.88871	8.78631	8.33582	9.27473	-0.967001	-1.8365	0.102405	-0.938901	-1.40175	-0.418248	-0.983504	0.0199471	0.55722	UBXN2A	ENST00000309033	ENSEMBL	cdna:known chromosome:GRCh37:2:24163289:24227779:1 gene:ENSG00000173960 gene_biotype:protein_coding transcript_biotype:protein_coding	FALSE	GO:0010468 // GO:0031396 // GO:0042176	regulation of gene expression // regulation of protein ubiquitination // regulation of protein catabolic process	GO:0005783 // GO:0005801 // GO:0005829	endoplasmic reticulum // cis-Golgi network // cytosol	GO:0033130 // GO:0005515	acetylcholine receptor binding // protein binding	---	---
16946759	5.33957	4.76126	6.36934	5.3938	5.25699	5.16757	5.45682	5.37289	0.578313	0.975534	0.089425	0.08393	0.776923	0.0866775	0.690246	0.0199478	0.55722	---	n366643	NONCODE	accn=NULL class=lncRNA name=Human lincRNA ref=BodyMapLinc transcriptId=TCONS_00007002 cpcScore=-0.9614860 cnci=-0.0529011	FALSE	---	---	---	---	---	---	---	---
16673820	6.38659	6.388	7.05148	6.27951	6.07988	6.63718	6.30369	6.88159	-0.001414	0.771968	-0.557295	-0.577897	0.385277	-0.567596	0.952873	0.0200023	0.55722	---	ENST00000517251	ENSEMBL	ncrna:snoRNA chromosome:GRCh37:1:171737210:171737315:1 gene:ENSG00000253060 gene_biotype:snoRNA transcript_biotype:snoRNA	FALSE	---	---	---	---	---	---	---	---
16871822	7.35397	8.08098	6.32182	8.0457	7.47533	7.80131	7.29159	7.6883	-0.727008	-1.72388	-0.325976	-0.396709	-1.22544	-0.361343	-0.8641	0.0200121	0.55722	ZFP30	NM_014898	RefSeq	Homo sapiens ZFP30 zinc finger protein (ZFP30), mRNA.	FALSE	GO:0006351 // GO:0006355	transcription, DNA-dependent // regulation of transcription, DNA-dependent	GO:0005634 // GO:0005622	nucleus // intracellular	GO:0003677 // GO:0008270 // GO:0003676 // GO:0046872	DNA binding // zinc ion binding // nucleic acid binding // metal ion binding	---	---
16859294	10.1034	10.7821	9.85357	11.0592	11.1018	10.7718	10.3887	10.9261	-0.67873	-1.20567	0.32992	-0.53733	-0.942199	-0.103705	-0.838494	0.020018	0.55722	FAM32A	AF151902	GenBank	Homo sapiens CGI-144 protein mRNA, complete cds.	FALSE	GO:0006915 // GO:0007049 // GO:0008150	apoptotic process // cell cycle // biological_process	GO:0005730 // GO:0005634	nucleolus // nucleus	GO:0003674 // GO:0005515	molecular_function // protein binding	---	---
17104176	9.91824	9.64869	10.5469	9.46042	9.76165	10.0304	10.0625	10.2006	0.269548	1.08651	-0.268764	-0.13807	0.678029	-0.203417	0.881446	0.0200361	0.55722	UBQLN2	NM_013444	RefSeq	Homo sapiens ubiquilin 2 (UBQLN2), mRNA.	FALSE	GO:0008219	cell death	GO:0005634 // GO:0005737 // GO:0005886 // GO:0005737	nucleus // cytoplasm // plasma membrane // cytoplasm	GO:0005515	protein binding	---	---
16859600	9.03376	8.20375	9.57404	7.76893	8.43065	8.32509	8.7808	8.21572	0.830014	1.80511	0.10556	0.56508	1.31756	0.33532	0.982244	0.0200384	0.55722	MAP1S	NM_018174	RefSeq	Homo sapiens microtubule-associated protein 1S (MAP1S), mRNA.	FALSE	GO:0001578 // GO:0006309 // GO:0007399 // GO:0007420 // GO:0047497 // GO:0048812 // GO:0097194 // GO:0000226 // GO:0001578 // GO:0006915 // GO:0007399 // GO:0007420	microtubule bundle formation // apoptotic DNA fragmentation // nervous system development // brain development // mitochondrion transport along microtubule // neuron projection morphogenesis // execution phase of apoptosis // microtubule cytoskeleton organization // microtubule bundle formation // apoptotic process // nervous system development // brain development	GO:0005634 // GO:0005819 // GO:0005829 // GO:0005874 // GO:0030425 // GO:0042995 // GO:0043025 // GO:0045202 // GO:0048471 // GO:0005634 // GO:0005737 // GO:0005829 // GO:0005856 // GO:0005874 // GO:0030425 // GO:0043025	nucleus // spindle // cytosol // microtubule // dendrite // cell projection // neuronal cell body // synapse // perinuclear region of cytoplasm // nucleus // cytoplasm // cytosol // cytoskeleton // microtubule // dendrite // neuronal cell body	GO:0003677 // GO:0004536 // GO:0005515 // GO:0008017 // GO:0008017 // GO:0015631 // GO:0042802 // GO:0048487 // GO:0051015 // GO:0003677 // GO:0008017 // GO:0015631 // GO:0016787	DNA binding // deoxyribonuclease activity // protein binding // microtubule binding // microtubule binding // tubulin binding // identical protein binding // beta-tubulin binding // actin filament binding // DNA binding // microtubule binding // tubulin binding // hydrolase activity	---	---
16919906	8.24001	8.6437	7.68154	8.55418	9.39636	8.99114	8.80449	8.91224	-0.403698	-0.872635	0.405222	-0.107753	-0.638166	0.148735	-0.786901	0.0200869	0.55722	TP53RK	ENST00000372114	ENSEMBL	cdna:known chromosome:GRCh37:20:45313004:45318418:-1 gene:ENSG00000172315 gene_biotype:protein_coding transcript_biotype:protein_coding	FALSE	GO:0006468 // GO:0009103 // GO:0006468 // GO:0016310	protein phosphorylation // lipopolysaccharide biosynthetic process // protein phosphorylation // phosphorylation	GO:0005634 // GO:0016020 // GO:0005634	nucleus // membrane // nucleus	GO:0002039 // GO:0004674 // GO:0004713 // GO:0005515 // GO:0005524 // GO:0003824 // GO:0004672 // GO:0016772 // GO:0016773 // GO:0000166 // GO:0004674 // GO:0016301 // GO:0016740	p53 binding // protein serine/threonine kinase activity // protein tyrosine kinase activity // protein binding // ATP binding // catalytic activity // protein kinase activity // transferase activity, transferring phosphorus-containing groups // phosphotransferase activity, alcohol group as acceptor // nucleotide binding // protein serine/threonine kinase activity // kinase activity // transferase…	---	---
16819264	11.2672	11.7325	10.9134	11.901	11.9052	11.2147	10.8793	11.0116	-0.46523	-0.98762	0.6905	-0.13236	-0.726425	0.27907	-1.0055	0.0201051	0.55722	MT1X	ENST00000394485	ENSEMBL	cdna:known chromosome:GRCh37:16:56716336:56718108:1 gene:ENSG00000187193 gene_biotype:protein_coding transcript_biotype:protein_coding	FALSE	GO:0010038 // GO:0036018 // GO:0045926 // GO:0071276 // GO:0071294	response to metal ion // cellular response to erythropoietin // negative regulation of growth // cellular response to cadmium ion // cellular response to zinc ion	GO:0005634 // GO:0005737 // GO:0048471	nucleus // cytoplasm // perinuclear region of cytoplasm	GO:0008270 // GO:0046872 // GO:0046872	zinc ion binding // metal ion binding // metal ion binding	---	---
17002345	3.56797	3.12014	4.02878	2.7413	3.3303	3.30758	3.22699	3.42531	0.447825	1.28748	0.022725	-0.198319	0.867651	-0.087797	0.955448	0.0201058	0.55722	OTTHUMG00000163543 // AC008691.1	OTTHUMT00000374081	Havana transcript	cdna:all chromosome:VEGA52:5:159175240:159188068:-1 Gene:OTTHUMG00000163543	FALSE	---	---	---	---	---	---	---	---
17054530	5.88721	5.2004	5.97226	5.56714	5.22072	5.51605	5.5161	5.65715	0.686801	0.405117	-0.295333	-0.141051	0.545959	-0.218192	0.764151	0.0201867	0.55722	MIR4655	NR_039799	RefSeq	Homo sapiens microRNA 4655 (MIR4655), microRNA.	FALSE	---	---	---	---	---	---	---	---
17079181	4.3837	5.60768	4.02142	5.79037	4.59736	5.32552	4.52737	5.02421	-1.22398	-1.76895	-0.728155	-0.49684	-1.49647	-0.612498	-0.88397	0.0202005	0.55722	MIR378D2	NR_039602	RefSeq	Homo sapiens microRNA 378d-2 (MIR378D2), microRNA.	FALSE	---	---	---	---	---	---	---	---
16679830	2.73124	2.48458	2.98501	2.59026	2.82252	3.08671	2.74972	3.24055	0.246659	0.394749	-0.264196	-0.490838	0.320704	-0.377517	0.698221	0.0202312	0.55722	MIR3124	NR_036070	RefSeq	Homo sapiens microRNA 3124 (MIR3124), microRNA.	FALSE	---	---	---	---	---	---	---	---
16884703	7.02812	9.17288	5.64609	9.12663	8.71804	9.16974	7.57699	9.54552	-2.14475	-3.48054	-0.451697	-1.96853	-2.81265	-1.21011	-1.60253	0.0202489	0.55722	CBWD1	NM_018491	RefSeq	Homo sapiens COBW domain containing 1 (CBWD1), transcript variant 1, mRNA.	FALSE	---	---	---	---	GO:0005524 // GO:0000166	ATP binding // nucleotide binding	---	---
16874693	10.7332	10.4942	11.5407	9.69404	10.5958	10.7619	10.7698	10.7196	0.23905	1.84665	-0.16608	0.05022	1.04285	-0.05793	1.10078	0.0202739	0.55722	KLK6	NM_002774	RefSeq	Homo sapiens kallikrein-related peptidase 6 (KLK6), transcript variant A, mRNA.	FALSE	GO:0006508 // GO:0007417 // GO:0009611 // GO:0010975 // GO:0016540 // GO:0030574 // GO:0042246 // GO:0042445 // GO:0042552 // GO:0042982 // GO:0045595 // GO:0045745	proteolysis // central nervous system development // response to wounding // regulation of neuron projection development // protein autoprocessing // collagen catabolic process // tissue regeneration // hormone metabolic process // myelination // amyloid precursor protein metabolic process // regulation of cell differentiation // positive regulation of G-protein coupled receptor protein signaling…	GO:0005576 // GO:0005730 // GO:0005737 // GO:0005739 // GO:0005783 // GO:0005576 // GO:0005634 // GO:0005737 // GO:0043231	extracellular region // nucleolus // cytoplasm // mitochondrion // endoplasmic reticulum // extracellular region // nucleus // cytoplasm // intracellular membrane-bounded organelle	GO:0004252 // GO:0004252 // GO:0005515 // GO:0003824 // GO:0004252 // GO:0008233 // GO:0008236 // GO:0016787	serine-type endopeptidase activity // serine-type endopeptidase activity // protein binding // catalytic activity // serine-type endopeptidase activity // peptidase activity // serine-type peptidase activity // hydrolase activity	---	---
[truncated: 1,086 more rows]
